# Supplementary material for: Deciphering Stromal Changes between Metastatic and Non-metastatic Canine Mammary Carcinomas
Source: J Mammary Gland Biol Neoplasia. 2023 Jul 1;28(1):14. doi: 10.1007/s10911-023-09542-0 (PMC10313573; doi:10.1007/s10911-023-09542-0)
Supplement: Supplementary file 1 — Supplementary Material 1 [file 10911_2023_9542_MOESM1_ESM.xlsx]

## Sheet: Sheet1
gene_id	transcript_id	gene_name	type	biotypes	description	gc	featWidth	GO BP	GO MF	GO CC	entrez_id	isPresent	log2 Ratio	pValue	fdr	seqnames	start	end	width	strand	M2_norm_M [normalized count]	M2_tumor_M [normalized count]	M3_norm_M [normalized count]	M3_tumor_M [normalized count]	M4_norm_M [normalized count]	M4_tumor_M [normalized count]	M5_norm_M [normalized count]	M5_tumor_M [normalized count]	M6_norm_M [normalized count]	M6_tumor_M [normalized count]	M7_norm_M [normalized count]	M7_tumor_M [normalized count]	M8_norm_M [normalized count]	M8_tumor_M [normalized count]	M10_norm_M [normalized count]	M10_tumor_M [normalized count]	M11_norm_M [normalized count]	M11_tumor_M [normalized count]	M12_norm_M [normalized count]	M12_tumor_M [normalized count]	M13_norm_M [normalized count]	M13_tumor_M [normalized count]	M14_norm_M [normalized count]	M14_tumor_M [normalized count]	M15_norm_M [normalized count]	M15_tumor_M [normalized count]	M31_norm_M [normalized count]	M31_tumor_M [normalized count]	M32_norm_M [normalized count]
ENSCAFG00000014345	ENSCAFT00000060520; ENSCAFT00000074896; ENSCAFT00000022799; ENSCAFT00000067255; ENSCAFT00000086532; ENSCAFT00000062672; ENSCAFT00000068153; ENSCAFT00000043476	FN1	protein_coding	protein_coding	fibronectin 1 [Source:VGNC Symbol;Acc:VGNC:57383]	0.5322	8288	GO:0006953; GO:0007155; GO:0010952; GO:0008360; GO:0001932; GO:0007044; GO:0007160; GO:0007161; GO:0007229; GO:0008284; GO:0010628; GO:0014068; GO:0018149; GO:0033622; GO:0034446; GO:0035987; GO:0042060; GO:0045773; GO:0048146; GO:0051702; GO:0070372; GO:0071635; GO:1901166; GO:1904237	GO:0005515; GO:0008201; GO:0002020; GO:0005102; GO:0005178; GO:0008022; GO:0016504; GO:0019899; GO:0042802; GO:0043394; GO:0051087; GO:0097718	GO:0005576; GO:0005577; GO:0005604; GO:0005615; GO:0005793; GO:0016324; GO:0031012; GO:0062023; GO:0070062	403845	TRUE	3.89858	0	0	37	22420428	22523123	102696	-	3335.34	14208.9	4157.15	65157.7	4832.41	37977.3	3552.42	55318.9	1604.06	58443.3	3492.67	31572.7	801.814	49334.8	365.565	34368.6	3833.48	57243.2	10936.9	96334.5	1687.07	46417.8	5959.66	60147.2	1234.17	117301	3161.53	92816.3	4624.72
ENSCAFG00000019985	ENSCAFT00000068169; ENSCAFT00000043301; ENSCAFT00000031809; ENSCAFT00000031806; ENSCAFT00000078093	COL11A1	protein_coding	protein_coding	collagen type XI alpha 1 chain [Source:VGNC Symbol;Acc:VGNC:39456]	0.5355	5407	GO:0001502; GO:0002063; GO:0003007; GO:0006029; GO:0007601; GO:0007605; GO:0030199; GO:0035987; GO:0035989; GO:0042472; GO:0048704; GO:0048705; GO:0050910; GO:0051216; GO:0055010; GO:0030198	GO:0005201	GO:0005581; GO:0005592; GO:0031012; GO:0005615	100685969	TRUE	8.57018	0	0	6	47425307	47621012	195706	+	7.53918	1332.47	1.71902	4321.41	3.47405	8936.36	3.08102	9192.52	23.6239	6248.21	15.7754	2923	21.2602	9442.45	6.41342	4046.33	10.8983	6578.31	2.29442	6735.62	3.90525	4467.71	28.5773	14360.7	9.76111	23145.2	35.4737	30094.6	13.7038
ENSCAFG00000017018	ENSCAFT00000026953; ENSCAFT00000084988	COL1A1	protein_coding	protein_coding	collagen type I alpha 1 chain [Source:VGNC Symbol;Acc:VGNC:39464]	0.6402	4669	GO:0001501; GO:0001568; GO:0001649; GO:0001957; GO:0001958; GO:0007601; GO:0007605; GO:0010718; GO:0010812; GO:0015031; GO:0030199; GO:0030335; GO:0032964; GO:0034504; GO:0034505; GO:0043588; GO:0043589; GO:0045893; GO:0048705; GO:0048706; GO:0060325; GO:0060346; GO:0060351; GO:0071230; GO:0071260; GO:0090263	GO:0005201; GO:0005515; GO:0046872; GO:0002020; GO:0042802; GO:0048407	GO:0005581; GO:0005584; GO:0005615; GO:0005737; GO:0031012	403651	TRUE	2.58124	4.26563e-303	1.42572e-299	9	26183852	26199927	16076	-	10827.8	30012.9	10539.9	126838	31113.6	39190.9	11724.1	80254	8386.5	28030.7	5013.42	15363.6	5193.56	50316.5	1462.26	37988.1	21412.4	72525.9	51036.5	90611.1	2380.25	71119.9	118570	251505	7034.71	201422	4190.27	213058	5287.72
ENSCAFG00000000751	ENSCAFT00000001166; ENSCAFT00000046665	TNXB	protein_coding	protein_coding	tenascin XB [Source:VGNC Symbol;Acc:VGNC:47704]	0.6439	12120	GO:0030199; GO:0030198; GO:0006629; GO:0006631; GO:0006641; GO:0007160; GO:0032963; GO:0043506; GO:0048251; GO:0098609	GO:0005515; GO:0005518; GO:0008201; GO:0098633	GO:0062023; GO:0005576; GO:0005615; GO:0031012	100682877	TRUE	-4.77523	4.7639e-277	1.19419e-273	12	1453260	1509749	56490	-	9963.77	298.852	20681.5	320.187	9466.8	507.175	13114.4	1965.4	5183.1	586.849	6975.88	89.3453	14232.2	322.281	7628.76	313.12	5935.48	1625.89	5969.5	322.932	12785.8	1031.91	2038.08	140.151	8903.99	158.977	15910.8	245.919	16321.3
ENSCAFG00000008704	ENSCAFT00000013882; ENSCAFT00000077756	THBS1	protein_coding	protein_coding	thrombospondin 1 [Source:VGNC Symbol;Acc:VGNC:47335]	0.5986	4404	GO:0016525; GO:0006954; GO:0007155; GO:0000187; GO:0001937; GO:0001953; GO:0002040; GO:0002544; GO:0002581; GO:0002605; GO:0006955; GO:0007050; GO:0008284; GO:0009749; GO:0010595; GO:0010596; GO:0010748; GO:0010751; GO:0010754; GO:0010757; GO:0010763; GO:0016477; GO:0018149; GO:0030194; GO:0030335; GO:0030511; GO:0032026; GO:0032695; GO:0032760; GO:0040037; GO:0042327; GO:0042493; GO:0043032; GO:…	GO:0050840; GO:0008201; GO:0005509; GO:0005515; GO:0001786; GO:0001968; GO:0005178; GO:0017134; GO:0030169; GO:0043236; GO:0070051; GO:0070052	GO:0005615; GO:0005576; GO:0062023; GO:0005577; GO:0009897; GO:0009986; GO:0030141; GO:0031012; GO:0031091	487486	TRUE	3.95153	1.11428e-218	2.23457e-215	30	6769470	6784915	15446	+	784.074	3953.08	525.446	6891.05	581.904	15241.5	1481.97	12418.6	94.4958	9838.36	2858.5	6067.95	1895.2	11209.5	787.247	6417.09	483.611	9427.7	2013.93	14994	702.946	12362.7	8134.13	14350.5	506.358	12520.7	1088.23	15708	176.192
ENSCAFG00000031675	ENSCAFT00000043713	COL8A1	protein_coding	protein_coding	collagen type VIII alpha 1 chain [Source:VGNC Symbol;Acc:VGNC:39484]	0.6134	2817	GO:0030198; GO:0010811; GO:0035987; GO:0048593; GO:0050673	GO:0005515; GO:0005201	GO:0005576; GO:0005615; GO:0031012	487950	TRUE	5.39231	4.24416e-166	7.0927e-163	33	6285415	6425414	140000	+	36.188	597.703	1.71902	1918.9	20.8443	2328.26	39.283	2999.37	2.36239	448.767	268.182	1185.94	133.636	2767.17	0	1910.4	137.591	1585.1	176.097	1810.91	23.4315	2490.37	268.886	4700.51	152.517	2899	105.876	5077.96	57.4256
ENSCAFG00000008353	ENSCAFT00000013260	SFRP2	protein_coding	protein_coding	secreted frizzled related protein 2 [Source:VGNC Symbol;Acc:VGNC:46081]	0.4876	1618	GO:0001569; GO:0001756; GO:0001843; GO:0002063; GO:0003151; GO:0003214; GO:0006915; GO:0008284; GO:0008285; GO:0008584; GO:0009952; GO:0010629; GO:0010667; GO:0010719; GO:0010950; GO:0010975; GO:0021915; GO:0030111; GO:0030178; GO:0030199; GO:0030307; GO:0030308; GO:0030336; GO:0030514; GO:0031668; GO:0033138; GO:0036342; GO:0042127; GO:0042493; GO:0042662; GO:0042733; GO:0042981; GO:0043065; GO:…	GO:0005515; GO:0008047; GO:0017147; GO:0048018; GO:0061133	GO:0005615	475471	TRUE	5.65961	6.18538e-162	8.86011e-159	15	51540500	51548765	8266	-	158.323	722.396	1.14601	2385.5	3.47406	1285.24	138.261	839.879	7.08718	414.247	0	196.56	3.03717	55.5657	8.01678	609.465	80.3748	146.819	583.356	884.338	3.90526	2918.87	5037.4	3930.63	4.27049	3001.86	4.91175	3514.56	34.5859
ENSCAFG00000024786	ENSCAFT00000001138; ENSCAFT00000045918; ENSCAFT00000038299	PKHD1L1	protein_coding	protein_coding	PKHD1 like 1 [Source:VGNC Symbol;Acc:VGNC:44606]	0.4038	9295	GO:0007605; GO:0071526; GO:0008150	GO:0017154; GO:0003674	GO:0016020; GO:0032426; GO:0120234; GO:0005575	475075	TRUE	-6.24757	4.63716e-159	5.8121e-156	13	9926156	10070253	144098	+	1084.13	0	2198.62	0	1156.86	1.48297	984.772	0	451.217	0	258.717	102.512	1254.35	370.438	1398.13	3.72762	506.77	29.9076	285.082	2.4841	1181.34	0.650227	558.556	0.63996	2145.61	4.67579	2638.16	1.54181	2084.29
ENSCAFG00000002702	ENSCAFT00000049283; ENSCAFT00000080483; ENSCAFT00000061257; ENSCAFT00000004271	COL12A1	protein_coding	protein_coding	collagen type XII alpha 1 chain [Source:VGNC Symbol;Acc:VGNC:39458]	0.4845	9886	GO:0035987	GO:0005515	GO:0005576; GO:0005581	481881	TRUE	2.68953	4.20558e-148	4.68548e-145	12	36646408	36838622	192215	-	1201.74	4080.87	1595.82	12565.6	3512.27	20791.7	1962.99	9441.29	1892.28	7249.31	2688.13	5048.48	2423.67	8123.69	1422.18	10541.7	2239.59	5413.28	1261.36	24909.3	560.403	14528.7	6585.77	48135.9	1833.87	37565.4	2273.05	24275.8	1527.65
ENSCAFG00000019189	ENSCAFT00000030457	BGN	protein_coding	protein_coding	biglycan [Source:VGNC Symbol;Acc:VGNC:38443]	0.6315	1509	GO:0019800; GO:0060348; GO:0061975	GO:0005515; GO:0005539; GO:0050840	GO:0005576; GO:0009986; GO:0030133; GO:0031012; GO:0042383	403905	TRUE	4.11983	7.76197e-138	7.78293e-135	X	121330259	121334634	4376	+	398.069	2296	110.017	4021.19	408.202	5119.7	347.385	5503.74	368.534	1311.78	15.7754	2238.33	130.599	4293.38	49.704	4327.76	389.613	4458.95	510.508	7612.51	185.5	4090.58	1180.76	7591.84	219.625	7405.3	236.856	7544.86	159.226
ENSCAFG00000002069	ENSCAFT00000031580	COL1A2	protein_coding	protein_coding	collagen type I alpha 2 chain [Source:VGNC Symbol;Acc:VGNC:39465]	0.5749	4423	GO:0030198; GO:0001501; GO:0001568; GO:0007179; GO:0007266; GO:0008217; GO:0030199; GO:0030282; GO:0032963; GO:0043589; GO:0070208; GO:0071230; GO:0085029	GO:0005201; GO:0002020; GO:0030674; GO:0042802; GO:0046332; GO:0048407	GO:0005615; GO:0031012; GO:0005581; GO:0005584; GO:0005783	403824	TRUE	1.92125	1.41047e-124	1.28571e-121	14	19883868	19919527	35660	+	5373.92	11775.8	8039.27	50225	16465.3	18930.6	7253.11	36624	6607.62	16259.2	3943.85	6429.1	2375.07	22848.6	1040.58	20160.8	10352	28682.7	23305.6	43967.2	2913.32	32643.3	43954.5	108898	6338.01	93718.2	5024.18	97421.7	4504
ENSCAFG00000009506	ENSCAFT00000087718; ENSCAFT00000091856; ENSCAFT00000085861; ENSCAFT00000088739; ENSCAFT00000093922; ENSCAFT00000061822; ENSCAFT00000061979; ENSCAFT00000015117; ENSCAFT00000080531; ENSCAFT00000063526	ABI3BP	protein_coding	protein_coding	ABI family member 3 binding protein [Source:VGNC Symbol;Acc:VGNC:37477]	0.4634	5131	GO:0008285; GO:0010811; GO:0030198; GO:1904597; GO:1905209	GO:0005515; GO:0005518; GO:0005539; GO:0008201	GO:0005614; GO:0031012	478544	TRUE	-4.54648	1.87368e-107	1.56562e-104	33	7266685	7418106	151422	-	945.412	142.212	2952.13	12.5709	1533.79	24.7161	1618.69	0	1150.49	69.0411	533.21	113.798	689.438	14.8175	1131.97	63.3695	1708.31	5.43775	1781.04	0	1579.68	142.4	1634.1	2.55984	2867.94	22.21	3039.29	111.01	4715.43
ENSCAFG00000013079	ENSCAFT00000020753	OLFML2B	protein_coding	protein_coding	olfactomedin like 2B [Source:VGNC Symbol;Acc:VGNC:53126]	0.6377	1990	GO:0030198	GO:0042802; GO:0050840	GO:0031012	488661	TRUE	3.48495	1.24506e-95	9.60326e-93	38	20658158	20693250	35093	+	283.473	2436.16	426.889	4793.19	48.6368	2391.04	335.061	5031.82	18.8992	586.849	129.358	3862.54	157.933	6923.48	62.5308	4920.45	801.023	5622.63	583.356	7477.13	490.11	4550.94	2167.98	8482.67	472.194	4990.25	325.267	9718.04	146.827
ENSCAFG00000006073	ENSCAFT00000009843; ENSCAFT00000077864; ENSCAFT00000039500; ENSCAFT00000061977; ENSCAFT00000067187; ENSCAFT00000082821; ENSCAFT00000076484; ENSCAFT00000071767	POSTN	protein_coding	protein_coding	periostin [Source:VGNC Symbol;Acc:VGNC:44822]	0.4043	2541	GO:0007155; GO:0030198; GO:0008593; GO:0009888; GO:0071307	GO:0005515; GO:0008201; GO:0046872; GO:0050839	GO:0005615; GO:0031012; GO:0005802; GO:0062023	477298	TRUE	4.03223	2.95817e-95	2.11868e-92	25	3167359	3208411	41053	+	224.667	981.057	131.218	4367.26	130.277	1700.96	159.058	5695	82.6838	345.206	28.3957	1332.66	3.03717	14217.4	17.6369	3886.05	617.115	5167.23	512.229	3261.62	3.90526	2762.16	1008	3032.77	33.5538	2462.98	54.5751	11397.1	191.854
ENSCAFG00000014049	ENSCAFT00000022297	CLEC3B	protein_coding	protein_coding	C-type lectin domain family 3 member B [Source:VGNC Symbol;Acc:VGNC:54591]	0.6548	591	GO:0001503; GO:0030282; GO:0071310; GO:0071560	GO:0005509; GO:0008201; GO:0036143	GO:0005615; GO:0001652; GO:0005737	609596	TRUE	-5.21955	1.27226e-93	8.5046e-91	20	43324231	43332135	7905	-	401.084	0	1502.99	0.739462	967.525	0	455.221	36.9022	300.024	0	968.61	92.1667	458.613	0	503.453	55.9142	85.8239	36.7048	663.661	0	730.283	53.9688	272.783	0	764.417	3.50685	1308.71	0	1198.11
ENSCAFG00000010877	ENSCAFT00000017373; ENSCAFT00000069507; ENSCAFT00000049015; ENSCAFT00000017436; ENSCAFT00000017398; ENSCAFT00000069832; ENSCAFT00000076821; ENSCAFT00000017260	ABCA5	protein_coding	protein_coding	ATP binding cassette subfamily A member 5 [Source:HGNC Symbol;Acc:HGNC:35]	0.4102	5291	GO:0006869; GO:0055085; GO:0030301; GO:0008203; GO:0010745; GO:0010874; GO:0033344; GO:0034375; GO:0042632; GO:1903064	GO:0042626; GO:0005524; GO:0000166; GO:0016887; GO:0005319	GO:0016021; GO:0016020; GO:0043231; GO:0005764; GO:0005770; GO:0005794	480455	TRUE	-3.48998	7.14286e-87	4.47634e-84	9	15420835	15783045	362211	-	2896.55	23.702	2455.9	653.684	3824.94	274.843	4684.69	367.248	2584.46	172.603	2085.51	118.5	2192.84	51.8613	2785.03	328.03	2266.84	235.182	4173.54	422.297	5113.94	455.159	2069.26	366.057	4904.96	51.4338	3002.18	377.743	4764.37
ENSCAFG00000006062	ENSCAFT00000009808	COL4A1	protein_coding	protein_coding	collagen type IV alpha 1 chain [Source:VGNC Symbol;Acc:VGNC:39473]	0.6084	5033	GO:0030198; GO:0001569; GO:0007420; GO:0007528; GO:0038063; GO:0048514; GO:0061304; GO:0061333; GO:0071230; GO:0071711	GO:0005201; GO:0030020; GO:0048407	GO:0005581; GO:0016020; GO:0005615; GO:0005604; GO:0031012; GO:0005587	403496	TRUE	2.14522	1.77999e-85	1.04988e-82	22	58512212	58588666	76455	-	3544.92	6901.41	3636.29	27274.3	1997.58	18437.7	2494.47	22125.3	1327.67	6558.9	3732.46	9843.97	1819.27	13043.1	1308.34	11056.1	2058.41	17504.1	4677.17	12502.5	1257.49	11187.2	9920.22	10515.8	2905.76	13979.5	2691.64	32257.8	3043.56
ENSCAFG00000015228	ENSCAFT00000071826; ENSCAFT00000083915; ENSCAFT00000091434; ENSCAFT00000061734; ENSCAFT00000080900; ENSCAFT00000024188; ENSCAFT00000024244	VWF	protein_coding	protein_coding	von Willebrand factor [Source:VGNC Symbol;Acc:VGNC:48329]	0.5712	8664	GO:0007596; GO:0007599; GO:0007155; GO:0030168; GO:0031589; GO:1902533	GO:0005515; GO:0002020; GO:0005178; GO:0005518; GO:0019865; GO:0042802; GO:0047485; GO:0051087; GO:0046983	GO:0005576; GO:0005783; GO:0033093; GO:0062023; GO:0005615; GO:0031012; GO:0016020; GO:0016021; GO:0005886	399544	TRUE	-3.39617	3.78528e-84	2.10861e-81	27	38833837	39320142	486306	+	3457.46	569.879	6296.19	888.095	1399.87	252.185	1697.05	110.054	1984.41	138.082	2127.32	132.791	1640.51	40.7482	2362.21	169.85	4620.15	424.513	1225.46	511.181	4280.86	241.199	3162.78	267.539	4069.19	133.78	6390.67	181.163	2874.23
ENSCAFG00000012445	ENSCAFT00000019756; ENSCAFT00000070150	PROX1	protein_coding	protein_coding	prospero homeobox 1 [Source:VGNC Symbol;Acc:VGNC:45017]	0.5218	2320	GO:0006355; GO:0006357; GO:0000122; GO:0001709; GO:0001822; GO:0001889; GO:0001938; GO:0001945; GO:0001946; GO:0002088; GO:0002089; GO:0002194; GO:0007420; GO:0007623; GO:0008284; GO:0008285; GO:0010468; GO:0010595; GO:0021542; GO:0021707; GO:0030240; GO:0030324; GO:0031016; GO:0042752; GO:0043433; GO:0045071; GO:0045446; GO:0045737; GO:0045787; GO:0045892; GO:0045944; GO:0046619; GO:0048839; GO:…	GO:0003677; GO:0000978; GO:0000981; GO:0000976; GO:0001227; GO:0016922; GO:0043565; GO:0050692; GO:0050693; GO:1990837	GO:0005634; GO:0005654; GO:0005737; GO:0005829	490291	TRUE	-5.02907	4.88125e-83	2.57601e-80	7	11996703	12044036	47334	+	743.363	0	762.099	0.739462	380.409	0	404.769	18.8059	205.528	0	318.663	3.76191	950.636	0	373.582	0	296.978	0	114.147	13.6625	589.694	0	427.36	1.91988	637.523	0	1113.33	0	862.037
ENSCAFG00000002040	ENSCAFT00000003232	TFPI2	protein_coding	protein_coding	tissue factor pathway inhibitor 2 [Source:VGNC Symbol;Acc:VGNC:47302]	0.4895	813	GO:0010466; GO:0010951; GO:0007596; GO:0007599	GO:0030414; GO:0004867	GO:0005576; GO:0005615	475230	TRUE	4.80931	5.79236e-83	2.904e-80	14	19399720	19403708	3989	-	3.01567	427.667	0.573006	419.275	1.73703	556.607	0.770255	1490.99	2.36239	69.0411	3.15508	371.488	167.045	1741.06	4.81007	508.82	1.36228	1669.39	61.3757	1988.52	0	636.572	94.8247	723.795	2.44028	1615.49	1.63725	2565.58	7.83077
ENSCAFG00000017855	ENSCAFT00000089469; ENSCAFT00000081564; ENSCAFT00000028332	SPARC	protein_coding	protein_coding	secreted protein acidic and cysteine rich [Source:VGNC Symbol;Acc:VGNC:46701]	0.5751	1324	GO:0001937; GO:0010595; GO:0016525; GO:0022604; GO:0048856	GO:0005518; GO:0005509; GO:0005515; GO:0050840	GO:0062023; GO:0005615; GO:0016020; GO:0005576; GO:0005604; GO:0005737; GO:0009986; GO:0016363; GO:0031091; GO:0031092; GO:0043231	100855736	TRUE	2.47381	4.04642e-82	1.93207e-79	4	57659650	57681711	22062	+	1341.97	3625.38	962.648	11228.7	2311.98	8279.92	1261.68	9206.38	1041.82	3244.93	1334.6	2765	510.246	7119.82	428.096	6599.75	1784.59	7642.75	4591.7	8635.95	406.146	7664.22	8527.74	15167.7	1165.84	16630.7	839.366	22971.5	1076.73
ENSCAFG00000020179	ENSCAFT00000032134; ENSCAFT00000085085	TGFBR3	protein_coding	protein_coding	transforming growth factor beta receptor 3 [Source:VGNC Symbol;Acc:VGNC:54077]	0.51	2922	GO:0016477; GO:0001525; GO:0007179; GO:0001570; GO:0001837; GO:0006955; GO:0017015; GO:0030509; GO:0032354; GO:0034695; GO:0034699; GO:0035556; GO:0051271; GO:0060317; GO:0060389	GO:0005539; GO:0050431; GO:0005114; GO:0005024; GO:0015026; GO:0046332; GO:0070123	GO:0016020; GO:0016021; GO:0005576; GO:0005615; GO:0009986; GO:0009897; GO:0034673; GO:0043235	490163	TRUE	-3.83474	2.35369e-80	1.07275e-77	6	57025112	57217121	192010	+	1637.51	17.5189	2492	184.126	1554.64	133.467	3126.08	2.12897	824.477	103.562	514.278	5.64286	1421.4	88.9051	2047.48	232.976	1430.4	2.71887	2594.41	108.058	1054.42	87.1304	1604.23	28.1582	2946.64	68.968	1592.5	163.432	2161.94
ENSCAFG00000014490	ENSCAFT00000084049; ENSCAFT00000023016	IGFBP2	protein_coding	protein_coding	insulin like growth factor binding protein 2 [Source:VGNC Symbol;Acc:VGNC:41903]	0.5809	1357	GO:0043567; GO:0042104; GO:0032868	GO:0005520; GO:0031994; GO:0031995	GO:0005576; GO:0005615	488516	TRUE	3.52236	2.11989e-79	9.24181e-77	37	23559501	23569312	9812	+	375.451	1107.81	67.0417	1055.95	116.381	4165.66	809.539	7791.69	113.395	4556.71	116.738	503.155	865.595	3985.91	410.459	2007.32	205.705	1394.78	143.975	1684.22	5.85788	2162.66	471.525	1642.78	195.832	1438.98	203.565	4609.25	113.546
ENSCAFG00000005133	ENSCAFT00000008264; ENSCAFT00000089729; ENSCAFT00000008260; ENSCAFT00000061567	LTBP4	protein_coding	protein_coding	latent transforming growth factor beta binding protein 4 [Source:VGNC Symbol;Acc:VGNC:42859]	0.6743	5043	GO:0007179; GO:0030162; GO:0046879	GO:0005509; GO:0050431	GO:0016020; GO:0016021; GO:0001527; GO:0031012; GO:0062023	444849	TRUE	-3.25315	1.64245e-77	6.86203e-75	1	113124109	113150442	26334	-	1468.63	243.203	4984.58	146.414	2056.64	813.162	3073.7	183.446	1263.88	69.0411	1628.02	435.441	2265.73	59.2701	3713.38	201.291	2072.04	80.2067	859.261	136.625	3071.48	474.665	331.237	91.5143	2035.19	43.2511	4828.25	266.733	3662.84
ENSCAFG00000007580	ENSCAFT00000012136; ENSCAFT00000078278	LYVE1	protein_coding	protein_coding	lymphatic vessel endothelial hyaluronan receptor 1 [Source:VGNC Symbol;Acc:VGNC:42900]	0.4337	1794	GO:0007155; GO:0006027	GO:0005540; GO:0004888	GO:0016020; GO:0016021; GO:0005886; GO:0071944	100855439	TRUE	-4.42547	4.54385e-75	1.82245e-72	21	33716581	33727297	10717	-	480.755	0	1807.73	66.0185	604.597	40.0262	1671.74	40.2689	835.943	0	524.572	55.1956	1008.79	0	1281.94	43.1137	168.109	15.0019	520.021	7.60549	425.856	38.9024	165.799	55.0684	1059.98	35.5762	703.717	6.36823	2982.84
ENSCAFG00000000482	ENSCAFT00000079704; ENSCAFT00000000771; ENSCAFT00000086152; ENSCAFT00000063267; ENSCAFT00000080880; ENSCAFT00000047300; ENSCAFT00000075612; ENSCAFT00000085320; ENSCAFT00000063377; ENSCAFT00000081822	FLT4	protein_coding	protein_coding	fms related receptor tyrosine kinase 4 [Source:VGNC Symbol;Acc:VGNC:40910]	0.6017	5524	GO:0048010; GO:0007169; GO:0006468; GO:0018108; GO:0001525; GO:0038084; GO:0007275; GO:0033674; GO:0002244; GO:0001934; GO:0001938; GO:0001946; GO:0008284; GO:0010575; GO:0010595; GO:0035924; GO:0043066; GO:0043410; GO:0046330; GO:0046777; GO:0070374; GO:0090037	GO:0005021; GO:0004714; GO:0004713; GO:0004672; GO:0005524; GO:0000166; GO:0019838; GO:0019903; GO:0042803	GO:0005887; GO:0016020; GO:0016021; GO:0005634; GO:0005886; GO:0043235; GO:0005654; GO:0005829	481464	TRUE	-3.58016	2.57979e-74	9.94907e-72	11	1145585	1185165	39581	+	1330.23	20.6104	4891.9	359.52	1041.15	110.679	1786.04	198.911	2742.67	69.0411	1274.84	195.367	2465.27	114.99	3901.24	123.246	1327.72	220.431	538.113	67.4211	1843.28	126.821	835.796	95.4291	2768.04	46.0345	2901.55	50.2499	2801.61
ENSCAFG00000008354	ENSCAFT00000013271; ENSCAFT00000088528; ENSCAFT00000088741; ENSCAFT00000086079	SCARA5	protein_coding	protein_coding	scavenger receptor class A member 5 [Source:VGNC Symbol;Acc:VGNC:45897]	0.6444	1489	GO:0034755; GO:0006897; GO:0006879; GO:0034605; GO:0070207	GO:0070287; GO:0005044	GO:0005887; GO:0016020; GO:0016021; GO:0009986	486097	TRUE	-4.81742	4.56754e-74	1.69625e-71	25	29591294	29712173	120880	+	579.009	0	925.404	3.69731	442.943	1.48297	814.546	8.16106	262.226	0	410.161	1.88095	728.923	3.70438	1308.34	7.45523	59.9405	0	595.975	0	322.183	20.157	501.402	0	814.443	4.6758	738.946	1.54181	974.279
ENSCAFG00000014812	ENSCAFT00000023503; ENSCAFT00000047312	COL3A1	protein_coding	protein_coding	collagen type III alpha 1 chain [Source:VGNC Symbol;Acc:VGNC:39472]	0.6248	4204	GO:0030198; GO:0007160; GO:0007179; GO:0007229; GO:0007507; GO:0009314; GO:0018149; GO:0030199; GO:0034097; GO:0042060; GO:0043588; GO:0050777; GO:0097435	GO:0005201; GO:0005515; GO:0046872; GO:0002020; GO:0005178; GO:0048407	GO:0005615; GO:0031012; GO:0005586; GO:0062023	478835	TRUE	1.34691	2.94846e-73	1.05587e-70	36	30488488	30536765	48278	+	16755.1	19624.2	12076.1	65992.5	39402.7	28870.9	15051.2	37665.8	9553.52	19227.9	3713.53	7287.75	2727.38	25182.4	3973.12	25042.1	24181.9	22574.8	46773.4	65169	4280.15	44690.7	105115	169532	14345.8	113759	7865.35	99917.1	7349.83
ENSCAFG00000018608	ENSCAFT00000029541; ENSCAFT00000093423; ENSCAFT00000086015	C7	protein_coding	protein_coding	complement C7 [Source:VGNC Symbol;Acc:VGNC:38599]	0.4809	2743	GO:0006956; GO:0006955; GO:0002376; GO:0045087; GO:0006958; GO:0019835	GO:0005515	GO:0005579; GO:0005576	489221	TRUE	-3.95119	1.00608e-71	3.47859e-69	4	68451578	68513386	61809	-	4343.91	11.3357	1498.04	43.6283	1057.72	786.35	1291.61	1.06449	2431.1	0	1369.31	152.007	583.138	59.2701	1076.96	150.753	2077	17.8357	1491.86	34.7773	1534.76	273.724	277.173	1.9258	4595.78	2.3379	1432.5	68.6025	580.203
ENSCAFG00000000419	ENSCAFT00000069131; ENSCAFT00000090965; ENSCAFT00000091798; ENSCAFT00000000664	AKAP12	protein_coding	protein_coding	A-kinase anchoring protein 12 [Source:VGNC Symbol;Acc:VGNC:37754]	0.5334	5468	GO:0090036; GO:0010739; GO:0007193; GO:0010738; GO:0050804	GO:0005516; GO:0051018; GO:0008179	GO:0016020; GO:0005829; GO:0005886; GO:0098685	476246	TRUE	-3.20152	1.22281e-70	4.08705e-68	1	41614714	41709798	95085	+	1494.26	99.9839	3660.46	335.302	1654.8	439.545	2658.42	147.584	2192.36	69.0411	1688.29	272.787	2494.91	11.1131	1422.02	259.245	1581.14	32.6265	1584.8	559.669	1599.2	628.779	1528.71	61.4908	2431.66	199.915	3363.54	650.891	4176.55
ENSCAFG00000030025	ENSCAFT00000049628	FGL2	protein_coding	protein_coding	fibrinogen like 2 [Source:VGNC Symbol;Acc:VGNC:40865]	0.5193	1506	GO:0006508; GO:0002291; GO:0002605; GO:0002617; GO:0043381; GO:0050687	GO:0008233; GO:0005102	GO:0005615; GO:0062023	475902	TRUE	-3.3999	4.18904e-68	1.35495e-65	18	17331780	17335401	3622	-	1197.22	233.929	3558.37	257.333	644.437	98.8645	1988.8	174.93	271.675	69.0411	1394.55	172.107	631.732	151.88	2818.7	130.467	1506.69	80.2067	1221.78	39.7455	2015.11	340.069	1097.63	88.3145	2073.63	19.8721	2018.73	85.5706	3185.16
ENSCAFG00000006046	ENSCAFT00000009736	COL6A5	protein_coding	protein_coding	collagen type VI alpha 5 chain [Source:VGNC Symbol;Acc:VGNC:39482]	0.4673	8170				485659	TRUE	4.14485	1.18938e-66	3.72686e-64	23	27596395	27721265	124871	+	18.094	1374.72	762.619	1192.72	5.21108	2668.35	4.2364	173.866	7.08718	69.0411	0	2918.29	3.03717	7.40876	24.0503	963.259	15.7137	4476.26	92.3504	7549.92	3.90526	272.445	20.7835	2936.78	3.2013	3699.73	4.366	4874.15	128.65
ENSCAFG00000011740	ENSCAFT00000073353; ENSCAFT00000036679; ENSCAFT00000018677; ENSCAFT00000046303; ENSCAFT00000068134	PECAM1	protein_coding	protein_coding	platelet and endothelial cell adhesion molecule 1 [Source:VGNC Symbol;Acc:VGNC:44410]	0.4808	2550	GO:0001934; GO:0006909; GO:0007156; GO:0007159; GO:0030335; GO:0035696; GO:0050731; GO:0050904; GO:0061028; GO:0070830; GO:0072011; GO:0072672; GO:0098609; GO:0098742; GO:0150107	GO:0042803	GO:0005615; GO:0005886; GO:0005911; GO:0032991; GO:0016020; GO:0016021	610775	TRUE	-3.61434	4.31744e-65	1.31185e-62	9	12166775	12219778	53004	-	1916.46	133.968	2877.64	1101.8	1050.9	278.304	1219.7	745.141	1011.11	34.5205	1148.45	9.40477	1248.28	7.40876	1821.41	24.2295	1179.74	101.958	806.488	79.491	1919.43	118.341	2048.48	76.155	2345.72	22.21	3254.31	289.09	1634.02
ENSCAFG00000016966	ENSCAFT00000074389; ENSCAFT00000077027; ENSCAFT00000072730; ENSCAFT00000026876; ENSCAFT00000091703; ENSCAFT00000089896; ENSCAFT00000072563; ENSCAFT00000026867; ENSCAFT00000062659	TPM1	protein_coding	protein_coding	tropomyosin 1 [Source:VGNC Symbol;Acc:VGNC:55006]	0.5569	1369	GO:0060048; GO:0007015; GO:0006936	GO:0003779; GO:0051015	GO:0005856; GO:0005884	478332	TRUE	2.61738	1.83531e-64	5.41255e-62	30	27636283	27664442	28160	+	370.936	2498.15	536.802	3788.86	392.901	7695.28	467.427	7032.99	278.923	2902.4	3297.06	2680.6	559.181	2646.8	62.5325	4102.13	1052.45	6044.29	415.762	6484.05	1135.63	3406.92	869.823	4505.06	404.115	6555.85	1084.35	7618.76	783.328
ENSCAFG00000010290	ENSCAFT00000059771; ENSCAFT00000065154; ENSCAFT00000016373; ENSCAFT00000046957; ENSCAFT00000080630; ENSCAFT00000091124; ENSCAFT00000085329; ENSCAFT00000016379; ENSCAFT00000079871		protein_coding	protein_coding		0.3807	3811					TRUE	-3.40972	3.23286e-60	9.26169e-58	38	2878681	2956102	77422	-	1363.08	40.1904	3057.56	51.0229	1445.21	204.65	791.437	58.1918	1892.28	1553.42	3360.16	77.1191	783.592	40.7482	1305.13	52.1866	685.229	33.9859	1766.7	602.393	187.452	482.468	1905.59	21.7587	2356.7	7.0137	1952.15	452.521	1256.84
ENSCAFG00000032454	ENSCAFT00000045178	COL8A2	protein_coding	protein_coding	collagen type VIII alpha 2 chain [Source:VGNC Symbol;Acc:VGNC:39485]	0.7144	4076	GO:0030198; GO:0048593; GO:0050673	GO:0005515; GO:0005201	GO:0005576; GO:0005615; GO:0031012	482478	TRUE	4.23414	9.88879e-59	2.7543e-56	15	6095728	6115538	19811	+	0	121.602	183.362	230.712	76.4292	419.68	11.939	914.038	35.4359	1346.3	141.979	132.607	3.03717	407.482	0	564.734	29.9703	70.6907	26.3858	843.35	9.76314	505.876	170.165	986.818	14.0316	1095.31	11.4608	1125.52	0
ENSCAFG00000019950	ENSCAFT00000031743	HMCN2	protein_coding	protein_coding	hemicentin 2 [Source:HGNC Symbol;Acc:HGNC:21293]	0.6452	16420		GO:0005509	GO:0005576; GO:0005604; GO:0005938; GO:0030054	491293	TRUE	-4.25486	2.33544e-58	6.32904e-56	9	53485760	53633808	148049	-	606.15	4.14522	911.079	2.21948	243.872	14.517	834.379	3.37203	566.62	69.0411	1091.66	43.2874	833.598	249.797	1054.58	46.6738	715.573	392.408	248.164	0	302.657	1.95755	192.247	2.07211	765.332	2.3379	1283.31	6.94205	746.859
ENSCAFG00000012963	ENSCAFT00000020575	MGP	protein_coding	protein_coding	matrix Gla protein [Source:HGNC Symbol;Acc:HGNC:7060]	0.4654	780	GO:0030500; GO:0030154; GO:0007275; GO:0001503; GO:0051216	GO:0005509	GO:0031012; GO:0062023; GO:0005576		TRUE	1.94185	1.90291e-56	5.02118e-54	27	31734660	31738673	4014	+	1453.55	2761.8	1435.38	2729.35	1533.8	13745.1	2028.47	22208	652.021	2589.04	2779.63	6209.03	1934.68	6679	806.488	12974	2062.5	13098.2	1178.76	5800.36	1503.52	8799.52	2458.95	1830.93	1530.66	4492.27	1160.27	20443.7	1139.38
ENSCAFG00000011555	ENSCAFT00000071417; ENSCAFT00000079935; ENSCAFT00000062830; ENSCAFT00000018357; ENSCAFT00000093612	MFGE8	protein_coding	protein_coding	milk fat globule EGF and factor V/VIII domain containing [Source:VGNC Symbol;Acc:VGNC:53186]	0.5571	1280	GO:0006910; GO:0006911; GO:0043277; GO:0050766	GO:0001786; GO:0005178; GO:0008429	GO:0005615; GO:0009897; GO:0019897	488730	TRUE	3.44545	9.24659e-56	2.37732e-53	3	52054831	52080240	25410	-	143.244	165.914	21.2012	1096.62	109.433	2578.88	102.829	1638.24	224.427	586.849	848.717	852.072	57.7063	2096.68	22.447	1595.42	44.9554	769.441	110.132	717.904	240.173	804.981	64.9484	1141.69	58.5667	2046.83	141.349	1265.05	48.2897
ENSCAFG00000015708	ENSCAFT00000066436; ENSCAFT00000024881; ENSCAFT00000090130	ACTA2	protein_coding	protein_coding	actin alpha 2, smooth muscle [Source:VGNC Symbol;Acc:VGNC:37539]	0.6124	1266	GO:0010628; GO:0014829; GO:0090131; GO:0008217; GO:0009615; GO:0072144	GO:0019901	GO:0005737; GO:0030027; GO:0005869; GO:0030175; GO:0044297; GO:0005856; GO:0015629; GO:0030485; GO:0032991	477587	TRUE	2.86557	8.33088e-55	2.08834e-52	26	38700480	38711753	11274	-	211.097	696.633	111.736	2523.33	288.347	3276.85	197.956	3588.03	160.643	621.37	1855.19	1811.35	312.829	1996.66	715.228	1845.26	632.1	2189.05	336.706	3589.8	263.605	3785.56	376.701	5028.38	156.178	7214.18	1140.07	4799.96	14.3647
ENSCAFG00000000934	ENSCAFT00000073925; ENSCAFT00000001452; ENSCAFT00000068523	COL14A1	protein_coding	protein_coding	collagen type XIV alpha 1 chain [Source:VGNC Symbol;Acc:VGNC:51768]	0.486	4757		GO:0005515	GO:0005576; GO:0005581; GO:0005615; GO:0005614; GO:0062023	475085	TRUE	-2.44294	3.29245e-54	8.05204e-52	13	19011897	19248568	236672	+	2857.34	62.8619	3773.82	713.581	5720.03	813.161	3200.03	386.764	4564.15	69.041	2763.85	150.476	1102.49	33.3394	1869.51	275.844	2467.09	59.8152	4213.7	664.495	2104.93	1280.3	2749.92	840.266	3203.48	1458.85	2966.7	1480.91	3705.91
ENSCAFG00000019848	ENSCAFT00000044143; ENSCAFT00000031582	COL5A1	protein_coding	protein_coding	collagen type V alpha 1 chain [Source:VGNC Symbol;Acc:VGNC:51943]	0.655	4826	GO:0001568; GO:0003007; GO:0007155; GO:0016477; GO:0030199; GO:0032964; GO:0035313; GO:0035989; GO:0043588; GO:0045112; GO:0048592; GO:0051128; GO:0097435; GO:1903225	GO:0005201; GO:0008201; GO:0043394; GO:0048407	GO:0005581; GO:0005588; GO:0005604; GO:0031012; GO:0062023	480684	TRUE	1.9262	1.97681e-53	4.71939e-51	9	50770277	50854728	84452	+	1723.46	4238.54	1480.67	12307.2	2867.83	4009	1977.31	8735.04	1459.98	2174.79	763.53	1947.87	1494.29	9105.36	224.638	4325.94	1798.42	9773.33	5944.95	9916.51	628.746	6948.84	8326.85	32314.2	1003.29	15751.6	1805.22	15678.7	1402.78
ENSCAFG00000005096	ENSCAFT00000008210; ENSCAFT00000049262	ITIH5	protein_coding	protein_coding	inter-alpha-trypsin inhibitor heavy chain 5 [Source:VGNC Symbol;Acc:VGNC:42148]	0.5728	3396	GO:0030212	GO:0004867		100856779	TRUE	-3.70733	1.06087e-52	2.47381e-50	2	28441056	28506966	65911	+	812.723	24.7325	670.99	104.264	849.407	46.4663	1281.32	70.6109	408.694	0	261.872	107.214	659.067	0	583.621	9.31904	667.52	65.2529	1357.15	2.4841	1212.58	121.592	409.175	66.5558	1122.53	43.2511	1115.51	40.858	865.952
ENSCAFG00000002086	ENSCAFT00000025037; ENSCAFT00000067488; ENSCAFT00000003304; ENSCAFT00000082836	TPM2	protein_coding	protein_coding	tropomyosin 2 [Source:VGNC Symbol;Acc:VGNC:47742]	0.5792	986	GO:0007015; GO:0006936; GO:0043462	GO:0003779; GO:0051015	GO:0005856; GO:0005884	481598	TRUE	2.96483	2.31328e-52	5.27164e-50	11	52212401	52219923	7523	-	196.019	480.224	10.3141	2022.43	451.628	3212.11	94.7414	2822.66	413.419	932.055	3098.29	2104.79	136.673	874.233	399.235	1429.54	399.149	1321.37	263.858	3142.38	230.41	2741.36	557.257	3728.41	34.774	3823.64	499.908	3355.75	46.3321
ENSCAFG00000003550	ENSCAFT00000005699	INHBA	protein_coding	protein_coding	inhibin subunit beta A [Source:VGNC Symbol;Acc:VGNC:42021]	0.5708	1512	GO:0007050; GO:0000082; GO:0001541; GO:0001707; GO:0001942; GO:0002244; GO:0006357; GO:0008285; GO:0008584; GO:0010628; GO:0010862; GO:0021773; GO:0030308; GO:0032270; GO:0032924; GO:0035987; GO:0042476; GO:0042493; GO:0042541; GO:0042701; GO:0045648; GO:0045786; GO:0045893; GO:0045944; GO:0046880; GO:0048333; GO:0051799; GO:0060021; GO:0060279; GO:0060395; GO:0061029; GO:0097154; GO:0097191; GO:…	GO:0008083; GO:0005179; GO:0005125; GO:0005102; GO:0017046; GO:0042802; GO:0070699	GO:0005576; GO:0005615; GO:0043509; GO:0043512; GO:0048471	483245	TRUE	4.21202	5.06678e-52	1.12899e-49	18	8272872	8283794	10923	+	27.141	356.561	3.43803	200.394	10.4222	689.086	5.39179	1419.67	148.831	69.0411	15.7754	279.322	24.2974	970.547	60.9275	689.609	9.53599	508.429	20.0762	1660.62	41.0052	929.174	49.3608	713.555	7.93091	993.607	34.928	1178.72	8.48333
ENSCAFG00000018825	ENSCAFT00000064096; ENSCAFT00000029883		protein_coding	protein_coding		0.525	1172		GO:0005515	GO:0005576		TRUE	4.2816	3.98026e-51	8.67611e-49	4	73787646	73809651	22006	+	4.5235	256.6	0	106.483	20.8444	878.411	23.8779	858.331	111.033	586.849	0	227.595	0	666.788	32.0671	262.796	8.17371	1392.06	57.9341	358.951	0	694.442	59.7525	634.84	0	962.045	1.63725	1215.72	0.652564
ENSCAFG00000009596	ENSCAFT00000015249; ENSCAFT00000015246; ENSCAFT00000061277; ENSCAFT00000088967; ENSCAFT00000093353	RUNX1	protein_coding	protein_coding	RUNX family transcription factor 1 [Source:VGNC Symbol;Acc:VGNC:49641]	0.5988	2056	GO:0006355; GO:0045893; GO:0006357; GO:0030182; GO:0045595; GO:0030097; GO:0001503; GO:0002062	GO:0003700; GO:0003677; GO:0005524; GO:0000978; GO:0000981	GO:0005634	487746	TRUE	3.90142	1.70021e-50	3.62724e-48	31	30170605	30420839	250235	-	49.7586	727.549	41.8294	571.604	26.0554	555.618	100.903	924.328	4.72479	1208.22	97.8074	561.465	0	70.3832	133.079	223.656	20.4343	637.576	234.604	1215.96	1.95263	565.048	415.67	885.065	13.4215	965.552	49.1175	829.494	12.3987
ENSCAFG00000018101	ENSCAFT00000076946; ENSCAFT00000085581; ENSCAFT00000028776	CD74	protein_coding	protein_coding	CD74 molecule [Source:VGNC Symbol;Acc:VGNC:38972]	0.5712	1297	GO:0070206; GO:0019882; GO:0006955; GO:0006886; GO:0001516; GO:0001934; GO:0001961; GO:0002606; GO:0002792; GO:0002830; GO:0002906; GO:0006952; GO:0010628; GO:0016064; GO:0019886; GO:0030336; GO:0030890; GO:0031394; GO:0032722; GO:0032755; GO:0032757; GO:0033674; GO:0034341; GO:0035691; GO:0043066; GO:0043123; GO:0043410; GO:0043518; GO:0045059; GO:0045060; GO:0045581; GO:0045582; GO:0045657; GO:…	GO:0035718; GO:0042289; GO:0001540; GO:0004896; GO:0019955; GO:0023026; GO:0042609; GO:0042658; GO:0044183; GO:0050998	GO:0016020; GO:0016021; GO:0005634; GO:0005737; GO:0005764; GO:0005770; GO:0005771; GO:0005773; GO:0005783; GO:0005794; GO:0005886; GO:0009897; GO:0009986; GO:0032991; GO:0035692; GO:0035693; GO:0042613	479329	TRUE	2.13347	1.15317e-48	2.40892e-46	4	58689752	58698151	8400	+	5158.3	18739	287.076	4067.04	757.343	7887.89	3339.05	3677.09	1745.81	1518.9	1025.4	6638.83	422.169	3663.63	147.509	3062.23	1386.81	7096.26	3405.43	2163.26	642.415	5820.82	1889.99	4619.87	1213.43	3255.53	280.574	2954.88	894.01
ENSCAFG00000020161	ENSCAFT00000067656; ENSCAFT00000081424; ENSCAFT00000080988; ENSCAFT00000032101; ENSCAFT00000082416; ENSCAFT00000086838	BTBD8	protein_coding	protein_coding	BTB domain containing 8 [Source:HGNC Symbol;Acc:HGNC:21019]	0.381	5198	GO:0150007	GO:0003824; GO:0005515	GO:0098793; GO:0005654	612373	TRUE	-4.00822	2.13738e-48	4.37379e-46	6	56698320	56900173	201854	-	381.482	0	1388.39	36.9731	354.354	45.972	570.374	0	4.72479	0	719.359	107.214	227.788	22.2263	833.744	134.194	194.807	0	169.787	11.1784	568.215	27.9598	180.557	15.359	851.048	8.18264	380.934	79.4034	1202.67
ENSCAFG00000016948	ENSCAFT00000070409; ENSCAFT00000046233; ENSCAFT00000069865; ENSCAFT00000026830; ENSCAFT00000063870; ENSCAFT00000073575	LTBP2	protein_coding	protein_coding	latent transforming growth factor beta binding protein 2 [Source:VGNC Symbol;Acc:VGNC:42857]	0.6364	5551	GO:0097435	GO:0005509; GO:0050436		490784	TRUE	2.47638	1.67216e-47	3.35335e-45	8	47659363	47760938	101576	-	649.877	1664.29	377.611	1070.74	154.596	4321.86	481.024	5555.9	1604.06	1553.42	586.845	1076.84	525.432	3363.58	578.811	4275.58	497.234	4289.02	676.28	2932.48	224.552	2151.6	218.227	2666.71	423.388	1742.9	257.595	3465.23	386.97
ENSCAFG00000032525	ENSCAFT00000048755; ENSCAFT00000083595	AHNAK	protein_coding	protein_coding	AHNAK nucleoprotein [Source:VGNC Symbol;Acc:VGNC:37728]	0.4817	5180	GO:0043484		GO:0005634; GO:0005737; GO:0043034	476059	TRUE	-1.19142	1.764e-46	3.46817e-44	18	54100942	54113424	12483	+	14402.8	5818.33	27275.7	6096.86	18746	17830.7	17710.1	10839.7	12152.2	9044.38	15418.9	5268.55	14648.3	7205.02	17410.8	8722.63	13106.5	6557.92	14408.4	9597.3	23956.8	8087.53	11597.2	7412.66	17984.9	9916.2	25956.4	11369.3	30778.8
ENSCAFG00000009570	ENSCAFT00000015201; ENSCAFT00000049667; ENSCAFT00000082355	DSP	protein_coding	protein_coding	desmoplakin [Source:VGNC Symbol;Acc:VGNC:40110]	0.498	6689	GO:0045104; GO:0098609; GO:0002934; GO:0003223; GO:0018149; GO:0030216; GO:0034332; GO:0042060; GO:0043588; GO:0045109; GO:0086073; GO:0086091; GO:0090136; GO:0098911; GO:0150105	GO:0050839; GO:0005515; GO:0005198; GO:0005080; GO:0097110	GO:0030054; GO:0005856; GO:0005737; GO:0005886; GO:0016020; GO:0005882; GO:0014704; GO:0001533; GO:0005911; GO:0016323; GO:0030057	488207	TRUE	3.88538	8.35546e-45	1.61116e-42	35	7479643	7524044	44402	+	199.034	845.028	0	416.317	62.533	46.9606	0	207.929	2.36239	103.562	173.529	1078.73	63.7807	1152.06	1.60336	167.743	83.0994	2733.82	60.2285	32.2932	1.95263	145.651	0	350.698	6.71077	87.6712	17.464	461.002	15.6615
ENSCAFG00000010864	ENSCAFT00000017434; ENSCAFT00000049158	SCN3A	protein_coding	protein_coding	sodium voltage-gated channel alpha subunit 3 [Source:VGNC Symbol;Acc:VGNC:45918]	0.4317	5997	GO:0006814; GO:0006811; GO:0055085; GO:0034765; GO:0035725; GO:0019228; GO:0086010; GO:0034220; GO:0098655	GO:0005248; GO:0005261; GO:0005216; GO:0005515; GO:0005244; GO:0005272	GO:0001518; GO:0005886; GO:0016020; GO:0016021; GO:0005737; GO:0030424	478772	TRUE	-4.21202	1.24631e-44	2.35787e-42	36	10302191	10377923	75733	-	67.8526	0	46.4135	0	178.914	0.988645	106.68	0	472.479	69.0411	283.957	13.1667	332.817	0	166.01	0	123.794	2.71887	111.279	1.24205	435.436	0	258.495	0	179.639	24.548	315.444	0	341.943
ENSCAFG00000008582	ENSCAFT00000088590; ENSCAFT00000044643; ENSCAFT00000013618; ENSCAFT00000078466; ENSCAFT00000075668; ENSCAFT00000091280; ENSCAFT00000063534	VCAN	protein_coding	protein_coding	versican [Source:VGNC Symbol;Acc:VGNC:48241]	0.4754	7900	GO:0007155; GO:0001501; GO:0007417	GO:0005540; GO:0005509; GO:0030246	GO:0005576; GO:0031012	488922	TRUE	1.62302	4.48595e-44	8.32974e-42	3	24119181	24239192	120012	-	2824.18	2450.58	2507.47	10716.3	1427.84	8976.9	4098.91	9974.95	1034.73	2899.73	2688.13	4654.42	686.403	5789.94	195.609	8450.51	2638.75	9941.55	13387.4	21609.1	2102.99	8681.18	16494.3	15524.2	3667.13	22665.9	1082.77	20773.5	2866.06
ENSCAFG00000013655	ENSCAFT00000021686; ENSCAFT00000091699	HMCN1	protein_coding	protein_coding	hemicentin 1 [Source:VGNC Symbol;Acc:VGNC:41706]	0.451	9486	GO:0009617	GO:0005509	GO:0005576; GO:0005604; GO:0005938; GO:0030054	490318	TRUE	-2.39355	2.51789e-43	4.56631e-41	7	18798796	19253786	454991	+	2058.2	353.469	2336.15	512.447	4389.47	183.888	2045.03	857.975	2310.42	2243.84	1277.81	709.119	1539.85	385.255	2422.67	395.127	1166.12	118.271	1059.45	47.1978	2347.05	213.924	1508.1	556.765	2077.9	609.023	2346.18	649.874	3018.76
ENSCAFG00000001791	ENSCAFT00000002823; ENSCAFT00000044464	ALDH1A1	protein_coding	protein_coding	aldehyde dehydrogenase 1 family member A1 [Source:VGNC Symbol;Acc:VGNC:37782]	0.438	1858	GO:0055114	GO:0016620; GO:0016491; GO:0004029	GO:0005829	476323	TRUE	-4.21628	2.55025e-43	4.56631e-41	1	84940411	84994789	54379	+	349.818	42.2514	303.693	14.7892	389.094	0	189.483	0	245.689	0	9.46524	0.940477	75.9294	0	240.503	0	344.658	0	92.9242	0	203.073	6.50227	2.59794	0	372.142	0	227.578	11.5636	276.035
ENSCAFG00000010709	ENSCAFT00000064142; ENSCAFT00000017056; ENSCAFT00000017051	ADAMTS17	protein_coding	protein_coding	ADAM metallopeptidase with thrombospondin type 1 motif 17 [Source:VGNC Symbol;Acc:VGNC:37595]	0.5476	6345	GO:0006508; GO:0030198	GO:0004222; GO:0008237; GO:0046872; GO:0016787; GO:0008233	GO:0005576; GO:0031012	488708	TRUE	4.16286	3.58541e-43	6.30718e-41	3	40613759	40939615	325857	+	24.1254	223.623	0	269.904	1.73703	805.745	8.08768	449.214	0	34.5206	372.3	331.048	27.3346	418.595	19.2403	1226.39	24.5211	289.56	20.0762	350.258	0	126.794	83.134	599.642	0.61007	741.114	4.91176	764.739	0
ENSCAFG00000003169	ENSCAFT00000005101; ENSCAFT00000045566; ENSCAFT00000090181; ENSCAFT00000076631; ENSCAFT00000061433; ENSCAFT00000062676; ENSCAFT00000085637	CALD1	protein_coding	protein_coding	caldesmon 1 [Source:VGNC Symbol;Acc:VGNC:38666]	0.5439	2256	GO:0006936; GO:0001525; GO:0051017	GO:0017022; GO:0005516; GO:0003779	GO:0015629; GO:0005886; GO:0016020; GO:0030478	608135	TRUE	1.67775	4.11791e-43	7.11901e-41	16	13084109	13279384	195276	-	1085.64	3422.37	2623.79	6806.74	1776.98	7284.34	2266.09	12186.6	536.263	6800.55	3839.73	3744.98	1351.54	5330.6	907.499	3576.65	1870.42	5074.78	1742.61	7886.99	1253.59	5783.76	4395.71	16144.3	1950.39	13307.3	3802.79	15028.8	2329.65
ENSCAFG00000014403	ENSCAFT00000068926; ENSCAFT00000071824; ENSCAFT00000065730; ENSCAFT00000093659; ENSCAFT00000022915	SORCS2	protein_coding	protein_coding	sortilin related VPS10 domain containing receptor 2 [Source:VGNC Symbol;Acc:VGNC:46660]	0.6109	5598	GO:0006886; GO:0060292	GO:0005515	GO:0016021; GO:0016020; GO:0005887; GO:0014069; GO:0031901; GO:0055038	488785	TRUE	3.97156	3.31797e-42	5.63886e-40	3	59255848	59679049	423202	+	22.6175	37.0988	0	665.516	29.5295	583.301	0.770255	490.726	139.381	34.5206	22.0856	46.0834	0	222.263	256.537	436.132	151.214	266.449	5.73605	264.556	1.95263	349.172	90.9278	1416.87	4.88056	1130.37	51.3006	1391.49	1.30513
ENSCAFG00000029367	ENSCAFT00000044570; ENSCAFT00000090139; ENSCAFT00000069511; ENSCAFT00000084205	COL28A1	protein_coding	protein_coding	collagen type XXVIII alpha 1 chain [Source:VGNC Symbol;Acc:VGNC:39470]	0.4956	3550	GO:0007155; GO:0010951; GO:0030198	GO:0004867; GO:0005201	GO:0005615; GO:0005581; GO:0031012; GO:0005604	482315	TRUE	-4.10194	1.43568e-41	2.39926e-39	14	22993286	23153305	160020	-	146.26	0	336.927	0	269.239	0	128.633	0	2.36239	0	25.2406	38.5595	233.862	0	30.4637	0	204.343	0	181.833	0	236.268	10.4036	107.814	0.63996	334.928	1.16895	744.95	0.770906	938.387
ENSCAFG00000007026	ENSCAFT00000046148	CXCL12	protein_coding	protein_coding	C-X-C motif chemokine ligand 12 [Source:HGNC Symbol;Acc:HGNC:10672]	0.5527	1547	GO:0070098; GO:0006952; GO:0006935; GO:0006955; GO:0007411; GO:0060326; GO:0030335; GO:0050930; GO:0033622; GO:0038146; GO:0045785; GO:0090026; GO:1902230; GO:1903237; GO:1990869; GO:2000406; GO:2000669	GO:0008009; GO:0005125; GO:0008083; GO:0045236; GO:0005178; GO:0042379	GO:0005576; GO:0005615; GO:0009897	449622	TRUE	-3.64656	1.69569e-41	2.78733e-39	28	2890194	2899431	9238	+	529.25	4.12209	974.11	25.1417	533.268	128.03	778.343	86.5782	1048.9	34.5206	359.679	23.5119	252.085	3.70438	46.4973	1.86381	410.048	0	374.564	21.1148	482.299	111.189	333.835	1.27992	592.988	0	562.669	0	835.934
ENSCAFG00000017482	ENSCAFT00000027712; ENSCAFT00000076961; ENSCAFT00000068321; ENSCAFT00000038032	ITGA11	protein_coding	protein_coding	integrin subunit alpha 11 [Source:VGNC Symbol;Acc:VGNC:42122]	0.5824	3602	GO:0007155; GO:0007229; GO:0006929; GO:0007160; GO:0033627; GO:0038065	GO:0046872; GO:0005518; GO:0038064; GO:0098639	GO:0008305; GO:0016020; GO:0016021; GO:0005925; GO:0034681	478353	TRUE	2.96008	2.18561e-41	3.53469e-39	30	32323687	32405661	81975	-	13.5705	628.618	136.375	1556.57	192.81	2003	153.281	3333.26	4.72479	517.808	12.6203	579.334	391.795	629.745	197.213	2128.48	47.68	976.075	60.8021	1638.26	121.063	1364.17	118.206	3895.44	29.8934	2703.78	153.902	4245.38	386.318
ENSCAFG00000005698	ENSCAFT00000049210; ENSCAFT00000061793; ENSCAFT00000065783; ENSCAFT00000009200	PDE2A	protein_coding	protein_coding	phosphodiesterase 2A [Source:VGNC Symbol;Acc:VGNC:44351]	0.5741	3666	GO:0007165; GO:0000122; GO:0007193; GO:0010752; GO:0019933; GO:0019934; GO:0036006; GO:0043116; GO:0043117; GO:0043949; GO:0043951; GO:0046069; GO:0071320; GO:0071321; GO:0071560; GO:1904613; GO:0010628; GO:0050729; GO:0010821; GO:0010754; GO:0061028; GO:0071260; GO:0097011	GO:0008081; GO:0004114; GO:0005515; GO:0046872; GO:0016787; GO:0000287; GO:0004115; GO:0004118; GO:0008270; GO:0030552; GO:0030553; GO:0030911; GO:0042301; GO:0042803; GO:0047555	GO:0005634; GO:0005737; GO:0005741; GO:0005743; GO:0005829; GO:0005886; GO:0048471; GO:0005783; GO:0005794; GO:0005759; GO:0042734; GO:0097060	609574	TRUE	-4.12813	1.19233e-40	1.8977e-38	21	25542268	25635660	93393	+	318.154	4.12209	713.965	250.678	293.558	0	322.737	0	158.28	34.5206	372.298	201.262	564.915	0	452.146	0	76.288	14.9538	139.386	13.6625	298.752	0.650227	118.206	0	575.906	10.5205	604.692	6.16725	315.188
ENSCAFG00000016192	ENSCAFT00000025755; ENSCAFT00000064877; ENSCAFT00000066304; ENSCAFT00000068539	SDK1	protein_coding	protein_coding	sidekick cell adhesion molecule 1 [Source:VGNC Symbol;Acc:VGNC:45953]	0.583	6367	GO:0007156; GO:0007416; GO:0010842; GO:0048148; GO:0060998	GO:0005515	GO:0016020; GO:0016021; GO:0045202	489886	TRUE	-3.90815	2.48361e-40	3.89112e-38	6	13134817	13675016	540200	-	182.448	53.5872	348.961	9.61301	1019.64	2.96594	634.69	39.7408	337.822	0	220.856	32.9167	692.476	0	96.2013	41.0038	347.383	23.1104	389.478	0	728.33	58.5204	250.701	0	394.105	8.18265	562.123	13.8763	614.063
ENSCAFG00000002919	ENSCAFT00000060557; ENSCAFT00000092172; ENSCAFT00000077333; ENSCAFT00000004675	EFEMP1	protein_coding	protein_coding	EGF containing fibulin extracellular matrix protein 1 [Source:VGNC Symbol;Acc:VGNC:40220]	0.517	2411	GO:0007173; GO:0006355; GO:0018108; GO:0032331; GO:0043010; GO:0048048; GO:0048050	GO:0005006; GO:0005509; GO:0005154	GO:0062023; GO:0005615	474604	TRUE	-2.75996	5.08187e-40	7.83937e-38	10	56579899	56787187	207289	-	1737.03	49.4651	2059.96	153.069	1073.48	440.936	792.206	119.932	588.236	103.562	832.941	15.9881	765.368	0	670.203	182.653	666.157	2.71887	1121.97	252.136	697.088	288.051	544.267	151.031	1272.6	113.388	1331.63	226.646	1493.72
ENSCAFG00000020425	ENSCAFT00000032530	CDH11	protein_coding	protein_coding	cadherin 11 [Source:VGNC Symbol;Acc:VGNC:39020]	0.5268	2925	GO:0007156; GO:0098609; GO:0007155; GO:0007043; GO:0000902; GO:0007275; GO:0016339; GO:0034332; GO:0098742; GO:0021957; GO:0050804	GO:0005509; GO:0046872; GO:0045296	GO:0005886; GO:0016020; GO:0016021; GO:0005912; GO:0016342; GO:0005737; GO:0045202; GO:0098685; GO:0098978	479696	TRUE	2.29321	6.89671e-40	1.04669e-37	5	84038317	84122110	83794	+	386.006	1366.47	246.393	1444.91	265.765	2919.96	978.995	3315.16	316.561	552.329	375.455	1542.38	373.572	2070.75	60.9275	1709.11	519.031	1368.95	1112.22	3856.56	687.325	3229.03	1480.82	2721.75	322.727	3652.97	230.852	5550.52	250.585
ENSCAFG00000014005	ENSCAFT00000022220; ENSCAFT00000065689; ENSCAFT00000063677	ANGPTL1	protein_coding	protein_coding	angiopoietin like 1 [Source:VGNC Symbol;Acc:VGNC:37857]	0.3994	1957	GO:0001525; GO:0007169	GO:0005102	GO:0005615; GO:0062023	612843	TRUE	-3.93555	6.99393e-40	1.04669e-37	7	20919214	20940792	21579	+	150.783	0	308.85	0	460.313	49.9266	343.919	4.25794	373.258	0	296.578	0	656.03	100.018	262.95	70.8247	140.316	0	270.168	99.3638	199.168	84.5295	31.1752	33.2779	526.49	0	344.914	66.2979	649.954
ENSCAFG00000012403	ENSCAFT00000087090; ENSCAFT00000071188; ENSCAFT00000080754; ENSCAFT00000019781	COL7A1	protein_coding	protein_coding	collagen type VII alpha 1 chain [Source:VGNC Symbol;Acc:VGNC:39483]	0.6258	11590	GO:0007155; GO:0010951	GO:0005515; GO:0004867	GO:0005581; GO:0005615; GO:0062023	403467	TRUE	2.75736	7.59459e-40	1.11987e-37	20	40519378	40552935	33558	+	334.739	1347.92	193.042	6362.34	116.508	316.71	122.853	3457.07	633.121	1656.99	34.7059	527.653	337.126	3098.97	518.427	447.256	133.901	1659.87	83.4239	106.879	0	1091.43	3.8969	3942.29	108.552	662.794	215.77	2050.61	56.9836
ENSCAFG00000012119	ENSCAFT00000067972; ENSCAFT00000085465; ENSCAFT00000019353; ENSCAFT00000073610; ENSCAFT00000090690; ENSCAFT00000081521	MYLK	protein_coding	protein_coding	myosin light chain kinase [Source:VGNC Symbol;Acc:VGNC:43549]	0.5413	5952	GO:0006468; GO:0030335; GO:0032060; GO:0051928; GO:0060414; GO:0071476; GO:0090303; GO:0014820	GO:0004672; GO:0005524; GO:0005515; GO:0004687; GO:0000166; GO:0046872; GO:0005516	GO:0001725; GO:0005737; GO:0005886; GO:0015629; GO:0030027; GO:0032154	488012	TRUE	2.49758	2.70037e-39	3.92415e-37	33	26664800	26843181	178382	-	393.545	383.354	59.5926	827.459	232.762	2285.75	331.595	1631.5	786.678	345.206	4426.58	1312.91	121.487	3152.42	529.107	2363.3	408.685	640.294	157.741	2328.84	384.668	1146.35	170.165	1650.46	347.74	2513.24	776.057	2879.33	140.953
ENSCAFG00000019134	ENSCAFT00000091862; ENSCAFT00000076192; ENSCAFT00000087853; ENSCAFT00000072089; ENSCAFT00000044545; ENSCAFT00000078356; ENSCAFT00000030386; ENSCAFT00000030430	PPL	protein_coding	protein_coding	periplakin [Source:VGNC Symbol;Acc:VGNC:44861]	0.6063	4857	GO:0045104; GO:0042060; GO:0009612	GO:0005198	GO:0005856; GO:0005737; GO:0016020; GO:0005882; GO:0030424; GO:0043204; GO:0098793; GO:0008021; GO:0005635; GO:0043291	490021	TRUE	-2.41456	3.2852e-39	4.70582e-37	6	36491561	36624532	132972	+	961.998	136.029	2217.53	135.321	1247.19	717.757	1795.08	422.956	1103.24	517.808	425.936	379.953	1968.09	1526.2	1867.91	859.214	731.547	231.104	1080.67	347.773	2511.08	566.348	457.237	88.3145	2688.58	100.53	2019.82	141.847	4171.84
ENSCAFG00000013863	ENSCAFT00000065721; ENSCAFT00000022000; ENSCAFT00000082833; ENSCAFT00000073972	CEMIP	protein_coding	protein_coding	cell migration inducing hyaluronidase 1 [Source:VGNC Symbol;Acc:VGNC:39099]	0.5696	5609	GO:0008152; GO:0007605; GO:0010800; GO:0030214; GO:0030335; GO:0051281; GO:0090314; GO:1900020	GO:0016787; GO:0016798; GO:0004415; GO:0005540; GO:0032050; GO:0046923	GO:0005886; GO:0005737; GO:0005783; GO:0030665; GO:0045334	488766	TRUE	3.68922	7.23507e-39	1.02177e-36	3	56726493	56876026	149534	-	30.1567	23.702	0	292.826	0	113.2	378.58	162.866	66.147	103.562	0	532.31	0	348.212	0	255.342	31.3326	420.066	2.29442	312.996	0	36.4127	327.34	604.762	0	680.329	0.545751	84.8	1.30513
ENSCAFG00000011155	ENSCAFT00000048015; ENSCAFT00000017742; ENSCAFT00000037445	STARD9	protein_coding	protein_coding	StAR related lipid transfer domain containing 9 [Source:VGNC Symbol;Acc:VGNC:46889]	0.5179	15160	GO:0007018	GO:0008017; GO:0003777; GO:0008289; GO:0005524; GO:0005515; GO:0000166; GO:0003774; GO:1990939		487519	TRUE	-2.57507	1.10113e-38	1.53348e-36	30	9520098	9654166	134069	+	859.466	348.316	2172.27	505.053	1372.25	327.736	969.753	168.898	874.086	103.562	1454.49	442.024	2247.51	451.935	1984.96	462.224	1032.61	398.315	648.747	145.319	1427.37	178.162	537.773	191.348	1782.62	42.0821	2963.42	207.374	2595.9
ENSCAFG00000031382	ENSCAFT00000047039; ENSCAFT00000076662; ENSCAFT00000069017; ENSCAFT00000074587	PMEPA1	protein_coding	protein_coding	prostate transmembrane protein, androgen induced 1 [Source:VGNC Symbol;Acc:VGNC:44731]	0.5346	1797	GO:0010991; GO:0030512; GO:0009968; GO:0060394	GO:0070412; GO:0050699	GO:0016020; GO:0016021; GO:0005768; GO:0031901; GO:0010008; GO:0000139; GO:0043231	485945	TRUE	2.82079	5.50195e-38	7.55726e-36	24	42602595	42656209	53615	-	134.197	658.504	21.2012	1095.15	92.0625	921.914	125.166	2962.11	281.126	2381.92	299.733	790	112.376	1333.58	256.537	1276.71	224.777	2112.56	305.731	1101.7	89.8209	758.815	166.268	922.184	220.235	2192.96	104.238	1763.84	15.0089
ENSCAFG00000009459	ENSCAFT00000015038	FMOD	protein_coding	protein_coding	fibromodulin [Source:VGNC Symbol;Acc:VGNC:40921]	0.5726	1757	GO:0030199	GO:0005515	GO:0062023; GO:0005576; GO:0005615	488560	TRUE	2.69887	1.1155e-37	1.5115e-35	38	103230	112154	8925	-	87.4544	99.9607	218.888	242.544	369.987	1658.45	169.841	3188.49	37.7983	448.767	12.6203	402.524	130.599	955.73	4.81007	1630.83	122.606	787.114	325.234	968.797	31.2421	827.739	418.268	647.639	219.625	1258.96	167	4136.68	125.945
ENSCAFG00000029442	ENSCAFT00000047691; ENSCAFT00000086287	CCN2	protein_coding	protein_coding	cellular communication network factor 2 [Source:VGNC Symbol;Acc:VGNC:39696]	0.6193	1536	GO:0007165; GO:0007155; GO:0060548; GO:0045597; GO:0046330; GO:0051496; GO:0070374	GO:0005520; GO:0005515; GO:0005178; GO:0008201; GO:0008022	GO:0005576; GO:0031012	476202	TRUE	1.98978	1.40713e-37	1.88124e-35	1	25507662	25510145	2484	+	499.094	359.652	629.16	1564.7	293.558	6678.3	1673.38	5530.36	16.5368	828.492	2448.34	972.453	1983.28	2633.81	905.896	4378.08	762.88	3391.79	780.676	1674.28	827.914	3529.43	800.164	1295.28	1787.5	2612.6	1116.6	4830.5	721.083
ENSCAFG00000000803	ENSCAFT00000083428; ENSCAFT00000001254; ENSCAFT00000067174	DLA-DRA	protein_coding	protein_coding	MHC class II DR alpha chain [Source:NCBI gene (formerly Entrezgene);Acc:481731]	0.4574	1011	GO:0019882; GO:0006955; GO:0002250; GO:0002376; GO:0001916; GO:0002469; GO:0002491; GO:0002503; GO:0002504; GO:0019886; GO:0032831; GO:0043382; GO:0045622; GO:0050890; GO:2000516	GO:0030247; GO:0042605; GO:0042608	GO:0042613; GO:0016020; GO:0016021; GO:0001772; GO:0005764; GO:0005765; GO:0005886; GO:0009986; GO:0031902	481731	TRUE	2.21401	2.53867e-37	3.34938e-35	12	2132499	2168975	36477	+	2822.8	10744.7	334.949	2104.97	522	4068.62	1766.34	2134.94	419.667	1852.38	293.298	2891.59	204.378	1828.91	54.2259	1603.53	437.435	3466.27	2491.65	1285.84	467.8	3844.4	1166.13	3039.31	496.031	2332.9	68.8875	1841.52	483.226
ENSCAFG00000032313	ENSCAFT00000044602	FGL1	protein_coding	protein_coding	fibrinogen like 1 [Source:VGNC Symbol;Acc:VGNC:40864]	0.4234	1155	GO:0072574		GO:0005576	475617	TRUE	-3.99291	1.07311e-36	1.39741e-34	16	41161394	41179791	18398	-	132.69	1.03052	6.30306	31.7969	46.8998	0	382.432	0	2.36239	0	738.289	0	57.7063	0	68.9443	0	83.0994	0	145.696	0	48.8157	7.80272	20.7835	0	361.771	0	250.499	0	376.529
ENSCAFG00000019755	ENSCAFT00000078774; ENSCAFT00000071746; ENSCAFT00000068014; ENSCAFT00000067165; ENSCAFT00000031412; ENSCAFT00000078558; ENSCAFT00000071770; ENSCAFT00000035293; ENSCAFT00000062405; ENSCAFT00000031414		protein_coding	protein_coding		0.623	1029		GO:0036094; GO:0019841	GO:0005576; GO:0005615		TRUE	-3.07396	2.20743e-36	2.83767e-34	9	49663064	49691912	28849	-	2138.11	0	0	0	225.813	7.41484	185.246	0.354829	2.36239	34.5206	0	3.76191	118.45	3.70438	59.3242	7.45523	856.877	373.845	5.73605	0	21.4789	0	0	41.5974	13.4215	0	148.99	0	146.827
ENSCAFG00000016149	ENSCAFT00000069177; ENSCAFT00000025659; ENSCAFT00000070537; ENSCAFT00000072313; ENSCAFT00000085970; ENSCAFT00000071689; ENSCAFT00000088854; ENSCAFT00000067223		protein_coding	protein_coding		0.6145	1420	GO:0016197; GO:0007032; GO:1900004; GO:1900138	GO:0005544; GO:0005509	GO:0005737		TRUE	3.74233	4.56753e-36	5.7973e-34	4	34863355	34878939	15585	-	25.6332	158.7	0	39.9309	19.1073	199.212	2.31077	1258.22	2.36239	34.5205	3.15508	474	0	618.631	0	238.567	51.7668	294.998	7.45686	50.9239	1.95263	96.8841	2.59794	294.382	0.61007	264.183	1.63725	425.54	0.652564
ENSCAFG00000011054	ENSCAFT00000017584; ENSCAFT00000063006	PLEKHG4B	protein_coding	protein_coding	pleckstrin homology and RhoGEF domain containing G4B [Source:VGNC Symbol;Acc:VGNC:54108]	0.6079	5296	GO:0050790	GO:0005085		609578	TRUE	-3.81272	5.30508e-36	6.64925e-34	34	11987474	12065171	77698	-	143.244	58.7398	473.876	0.739462	140.699	0.494323	159.443	0.354828	137.019	0	82.0321	18.8095	276.383	7.40876	618.895	9.31904	241.124	228.385	72.8478	0	279.226	0.650227	2.59794	0	194.002	1.16895	338.911	0	755.672
ENSCAFG00000005887	ENSCAFT00000009498	GALNT15	protein_coding	protein_coding	polypeptide N-acetylgalactosaminyltransferase 15 [Source:VGNC Symbol;Acc:VGNC:41090]	0.5752	2208	GO:0006486; GO:0018215	GO:0016740; GO:0016757; GO:0030246; GO:0004653	GO:0016020; GO:0016021; GO:0005794; GO:0000139; GO:0030133	477056	TRUE	-3.82149	7.16863e-36	8.87405e-34	23	26556863	26602960	46098	-	251.808	1.03052	597.072	50.2834	168.492	51.9039	421.33	47.547	174.817	0	283.957	0	124.524	0	646.152	11.1828	19.072	0	111.279	78.249	476.441	0.650227	72.7422	140.791	477.074	0	329.088	83.2579	575.561
ENSCAFG00000001460	ENSCAFT00000073546; ENSCAFT00000066685; ENSCAFT00000081380; ENSCAFT00000078387; ENSCAFT00000002280; ENSCAFT00000089147; ENSCAFT00000066900; ENSCAFT00000078718; ENSCAFT00000061373; ENSCAFT00000072335	PTPRD	protein_coding	protein_coding	protein tyrosine phosphatase receptor type D [Source:VGNC Symbol;Acc:VGNC:45185]	0.4696	5710	GO:0006470; GO:0016311; GO:0035335; GO:0099545; GO:0099560; GO:1905606	GO:0004725; GO:0016791; GO:0005515; GO:0016787; GO:0004721	GO:0016020; GO:0016021; GO:0098978	481538	TRUE	-3.83579	1.9376e-35	2.36931e-33	11	29104448	29501600	397153	-	61.8214	0	140.387	0	357.828	0	351.622	0.354828	564.613	0	59.9465	78.0596	91.1153	0	246.917	16.7743	549.001	43.502	34.9899	0	306.563	9.10319	38.969	0	127.504	0	482.443	0	328.892
ENSCAFG00000013162	ENSCAFT00000046796; ENSCAFT00000037932; ENSCAFT00000020900	TAGLN	protein_coding	protein_coding	transgelin [Source:VGNC Symbol;Acc:VGNC:47093]	0.6218	914		GO:0051015; GO:0005515		479424	TRUE	2.35677	6.31127e-35	7.62447e-33	5	16390573	16397207	6635	-	203.558	611.1	148.408	1801.33	168.492	2656.98	259.191	1939.14	203.166	103.562	2331.61	849.25	331.052	2337.46	158.732	1753.84	574.884	1400.22	464.62	3040.53	509.636	2631.47	604.02	2773.59	425.219	3455.42	549.025	2672.73	161.183
ENSCAFG00000009509	ENSCAFT00000090984; ENSCAFT00000088468; ENSCAFT00000015113; ENSCAFT00000085404	F13A1	protein_coding	protein_coding	coagulation factor XIII A chain [Source:VGNC Symbol;Acc:VGNC:40545]	0.4842	2547	GO:0072378; GO:0018149; GO:0007596; GO:0018215	GO:0003810; GO:0046872		478711	TRUE	-3.60832	7.43493e-35	8.875e-33	35	6187235	6349773	162539	-	485.523	1.03052	477.314	0.739462	323.088	0	1360.65	0.354828	42.5231	69.0411	839.252	0	212.602	0	149.112	27.9571	65.3897	2.71887	1643.95	1.24205	495.968	1.30045	505.299	0	449.622	1.16895	84.0457	10.7927	370.656
ENSCAFG00000014837	ENSCAFT00000081909; ENSCAFT00000023545; ENSCAFT00000063375; ENSCAFT00000069209; ENSCAFT00000093160; ENSCAFT00000076780; ENSCAFT00000087324; ENSCAFT00000069099; ENSCAFT00000093513	COL5A2	protein_coding	protein_coding	collagen type V alpha 2 chain [Source:VGNC Symbol;Acc:VGNC:39478]	0.5893	4826	GO:0030198; GO:0043588; GO:0030199; GO:0048592; GO:1903225	GO:0005201; GO:0005515; GO:0046872	GO:0005615; GO:0031012; GO:0005588	478836	TRUE	1.38599	1.22558e-34	1.44576e-32	36	30540229	30691564	151336	-	1984.31	2130.09	3133.77	15379.3	2916.48	5926.44	3603.64	9021.88	1048.9	2105.76	2987.86	2679.42	1667.41	4686.04	2207.82	5595.16	2174.2	5991.04	8487.03	9835.76	2083.45	8058.91	7927.61	27200.9	2833.77	20412.2	2410.58	19064.5	3373.1
ENSCAFG00000023602	ENSCAFT00000043349; ENSCAFT00000036390; ENSCAFT00000045010		protein_coding	protein_coding		0.517	677	GO:0030154; GO:0007275; GO:0006915; GO:0001525; GO:0006935; GO:0016525; GO:2000353; GO:1901800		GO:0016020; GO:0016021; GO:0005737; GO:0005886; GO:0005829		TRUE	-3.72538	2.76558e-34	3.22448e-32	2	34765151	34773456	8306	-	191.495	6.18314	774.704	181.908	413.413	13.3467	187.942	118.513	113.395	0	78.877	4.70238	391.796	3.70438	218.056	0	403.237	6.79718	217.396	23.5989	294.846	66.9734	145.484	3.83976	347.129	0	616.698	34.6908	713.252
ENSCAFG00000017512	ENSCAFT00000027740; ENSCAFT00000089083	NOX5	protein_coding	protein_coding	NADPH oxidase 5 [Source:VGNC Symbol;Acc:VGNC:43906]	0.5876	5769	GO:0055114; GO:0001935; GO:0042554; GO:1902600	GO:0016491; GO:0005509; GO:0015252; GO:0016175	GO:0016020; GO:0016021	487620	TRUE	-3.40565	4.65181e-34	5.36135e-32	30	32951501	32986559	35059	+	75.442	0	433.055	0	149.063	0.535673	142.402	0.356443	167.26	0	0	0	90.4	0	125.488	41.1087	200.171	53.0296	1.17871	0	227.196	3.36398	40.5903	0	286.685	0	330.376	0	330.264
ENSCAFG00000006069	ENSCAFT00000009816	COL4A2	protein_coding	protein_coding	collagen type IV alpha 2 chain [Source:VGNC Symbol;Acc:VGNC:39474]	0.6069	987	GO:0030198; GO:0038063	GO:0005201	GO:0005615; GO:0031012; GO:0005587	403843	TRUE	2.16935	5.94515e-34	6.77409e-32	22	58697175	58773297	76123	+	518.695	1068.65	134.656	3871.08	449.89	3327.29	503.362	5149.63	99.2206	414.247	403.85	1299.74	574.026	3685.86	72.151	1696.07	178.459	2710.72	797.884	2248.11	328.042	1966.29	1360.02	1615.9	551.503	2604.42	714.933	5089.52	399.369
ENSCAFG00000006607	ENSCAFT00000063189; ENSCAFT00000025069	DPYSL3	protein_coding	protein_coding	dihydropyrimidinase like 3 [Source:VGNC Symbol;Acc:VGNC:40084]	0.5755	1850	GO:0051491; GO:0048678; GO:0051017; GO:0030334; GO:0010975; GO:0030336; GO:0051764; GO:0010976; GO:0010977; GO:0071345	GO:0016810; GO:0016787; GO:0017124; GO:0042802; GO:0031005; GO:0035374	GO:0005737; GO:0005615; GO:0005829; GO:0042995; GO:0030027; GO:0030426; GO:0044297; GO:0070382; GO:0031941	487204	TRUE	2.16481	1.73848e-33	1.95862e-31	2	41690845	41802376	111532	-	150.784	680.145	397.666	1868.62	486.368	2933.31	286.92	3462.77	21.2616	724.932	485.883	972.453	422.167	3337.65	112.235	1891.76	371.904	2661.78	470.929	3082.76	203.073	2939.02	631.298	2796.62	567.975	5337.42	652.72	4253.86	564.468
ENSCAFG00000011346	ENSCAFT00000018029; ENSCAFT00000066761; ENSCAFT00000086022	ITGA10	protein_coding	protein_coding	integrin subunit alpha 10 [Source:VGNC Symbol;Acc:VGNC:42121]	0.553	4404	GO:0007155; GO:0007229; GO:0007160	GO:0046872; GO:0098639	GO:0008305; GO:0016020; GO:0016021; GO:0034680	608287	TRUE	3.73767	4.98508e-33	5.55393e-31	17	58697392	58711794	14403	-	0	154.578	0	112.398	19.1073	557.596	11.5538	643.303	427.593	0	9.46524	329.167	0	1359.51	185.989	417.493	42.2308	702.829	8.03047	289.397	1.95263	149.552	2.59794	140.791	12.2014	278.21	21.2843	239.752	35.891
ENSCAFG00000003646	ENSCAFT00000039489	SFRP4	protein_coding	protein_coding	secreted frizzled related protein 4 [Source:VGNC Symbol;Acc:VGNC:46082]	0.607	1733	GO:0030154; GO:0007275; GO:0016055; GO:0090090; GO:0060070; GO:0002092; GO:0008285; GO:0010628; GO:0043065; GO:0043433; GO:0045606; GO:0055062; GO:0060349; GO:0090263; GO:1902174; GO:2000119	GO:0005515; GO:0017147	GO:0005576; GO:0005737; GO:0005615; GO:0005634; GO:0009986	483258	TRUE	-3.33774	2.48659e-32	2.7399e-30	18	12017978	12027788	9811	+	1007.23	4.12209	676.147	0	1316.67	101.336	257.65	21.6445	318.923	345.206	123.048	0	151.859	129.653	38.4805	0	946.788	2.71887	280.493	36.0194	121.063	283.499	570.247	9.5994	505.138	284.055	121.157	108.698	848.333
ENSCAFG00000016020	ENSCAFT00000025413; ENSCAFT00000049223; ENSCAFT00000063542	ACTB	protein_coding	protein_coding	actin beta [Source:NCBI gene (formerly Entrezgene);Acc:403580]	0.5439	2054			GO:0016020; GO:0016021	403580	TRUE	1.18958	3.11652e-32	3.39666e-30	6	12418932	12462845	43914	+	7012.65	11091.5	4536.54	11887.1	3239.8	11699.9	8896.41	14135.3	2820.05	5488.77	5344.36	8864	4115.02	13408.3	3150.21	7565.88	4697.58	9520.03	8999.84	14136.8	4282.55	16553.7	6528.06	14978.5	4252.94	15623	4682.2	17191.4	3263.05
ENSCAFG00000015819	ENSCAFT00000068424; ENSCAFT00000025088; ENSCAFT00000084224; ENSCAFT00000088554; ENSCAFT00000089121; ENSCAFT00000071827; ENSCAFT00000066626; ENSCAFT00000093800; ENSCAFT00000086166; ENSCAFT00000078088	SYNE2	protein_coding	protein_coding	spectrin repeat containing nuclear envelope protein 2 [Source:VGNC Symbol;Acc:VGNC:47028]	0.4285	21220	GO:0021817; GO:0030335; GO:0031022; GO:0051642; GO:1902017	GO:0051015; GO:0005515; GO:0003779	GO:0005635; GO:0034993; GO:0016021; GO:0016020; GO:0005634; GO:0005640; GO:0030016; GO:0030018; GO:0031965; GO:0045111	490729	TRUE	-1.85623	3.32628e-32	3.58631e-30	8	38373964	38643240	269277	+	1718.93	1066.59	5020.1	1078.13	2390.15	613.454	1922.17	766.074	2149.78	517.809	1956.15	2476.27	1813.19	781.623	4856.56	505.093	2288.64	954.324	1446.63	724.114	4752.7	619.016	2357.63	598.362	3743.39	757.479	5604.86	645.248	4132.03
ENSCAFG00000009569	ENSCAFT00000039667; ENSCAFT00000039662; ENSCAFT00000075468	SPP1	protein_coding	protein_coding	secreted phosphoprotein 1 [Source:VGNC Symbol;Acc:VGNC:46756]	0.4353	1317	GO:0001503; GO:0007155; GO:0001649; GO:0006710; GO:0033280; GO:0045780; GO:0045893; GO:0071394; GO:2000866	GO:0050840; GO:0005178	GO:0005576; GO:0005615; GO:0005794	478471	TRUE	3.15664	5.51612e-32	5.86375e-30	32	11353953	11362069	8117	+	257.84	1645.75	0.573006	577.52	53.8479	216.019	1.54051	657.142	0	690.41	3.15508	1127.63	109.338	2659.74	48.1007	449.178	65.3897	918.979	287.376	219.842	113.252	303.006	18.1856	708.436	13.4215	765.662	60.0326	272.901	17.6192
ENSCAFG00000006138	ENSCAFT00000009934	LUM	protein_coding	protein_coding	lumican [Source:VGNC Symbol;Acc:VGNC:42865]	0.4174	2089	GO:0030199; GO:0007601; GO:0032914; GO:0045944	GO:0005515; GO:0005518	GO:0062023; GO:0005576; GO:0005615; GO:0005583; GO:0031012	482599	TRUE	1.66561	5.55557e-32	5.86375e-30	15	31793233	31800912	7680	-	1259.04	838.845	1010.78	3530.19	1565.06	9552.78	1387.23	8927.48	963.857	2347.4	1385.08	921.667	455.576	5471.37	248.52	5662.25	1104.81	4830.08	1810.87	4686.25	1569.91	5699.24	2505.71	6915.41	1281.15	5584.07	881.387	8422.92	1398.44
ENSCAFG00000000814	ENSCAFT00000001279; ENSCAFT00000093848; ENSCAFT00000089479; ENSCAFT00000091036	HLA-DQB2	protein_coding	protein_coding	major histocompatibility complex, class II, DQ beta 2 [Source:HGNC Symbol;Acc:HGNC:4945]	0.5331	1227	GO:0019882; GO:0006955; GO:0002250; GO:0002376; GO:0002504		GO:0042613; GO:0016020; GO:0016021		TRUE	2.25559	8.54632e-32	8.92645e-30	12	2244820	2251662	6843	-	800.661	4718.28	366.151	1621.09	211.273	2031.85	811.284	1484.86	249.817	374.256	195.615	3316.64	309.792	1415.07	158.732	992.832	361.416	1640.43	999.81	609.582	226.505	3835.65	1286.22	2843.88	288.265	1074.26	83.4541	1244.02	219.477
ENSCAFG00000011769	ENSCAFT00000044934; ENSCAFT00000044958; ENSCAFT00000018779; ENSCAFT00000062885; ENSCAFT00000071939; ENSCAFT00000070262	ANK2	protein_coding	protein_coding	ankyrin 2 [Source:HGNC Symbol;Acc:HGNC:493]	0.4827	7072	GO:0007165; GO:0002027; GO:0003283; GO:0010628; GO:0010881; GO:0010882; GO:0033365; GO:0034613; GO:0051279; GO:0051924; GO:0055117; GO:0060307; GO:0070972; GO:0072659; GO:0086004; GO:0086005; GO:0086014; GO:0086070; GO:0086091; GO:0098907; GO:0098910	GO:0005515; GO:0019899; GO:0019901; GO:0030507; GO:0044325; GO:0140031	GO:0016020; GO:0005856; GO:0005886; GO:0016323	487908	TRUE	-2.87455	1.14169e-31	1.18017e-29	32	32671281	33141036	469756	+	459.89	201.982	212.585	36.9731	760.818	255.565	797.985	20.2252	678.007	34.5206	378.609	105.333	895.965	92.6095	662.186	104.373	700.215	157.695	800.752	84.4592	1097.38	161.907	513.093	15.3591	853.488	101.699	840.999	64.7562	696.286
ENSCAFG00000014225	ENSCAFT00000022611; ENSCAFT00000048122; ENSCAFT00000060773; ENSCAFT00000073314	PAPPA2	protein_coding	protein_coding	pappalysin 2 [Source:VGNC Symbol;Acc:VGNC:44257]	0.5495	6184	GO:0006508; GO:0060349	GO:0008237; GO:0008270		480058	TRUE	-3.62552	1.28391e-31	1.31365e-29	7	22772715	23036517	263803	-	19.6019	1.03052	206.282	0	257.079	0	152.125	0	92.1334	0	438.556	47.0238	443.428	0	92.9946	0	121.243	63.8935	220.264	63.3444	0	0	1860.12	0	290.393	1.16895	115.153	0.770906	138.996
ENSCAFG00000014616	ENSCAFT00000082068; ENSCAFT00000023228; ENSCAFT00000077038	COMP	protein_coding	protein_coding	cartilage oligomeric matrix protein [Source:VGNC Symbol;Acc:VGNC:39500]	0.6283	2468	GO:0007155; GO:0001501; GO:0001503; GO:0002063; GO:0003416; GO:0003417; GO:0006915; GO:0006986; GO:0007596; GO:0009306; GO:0010259; GO:0010260; GO:0010468; GO:0014829; GO:0016485; GO:0030199; GO:0030282; GO:0030500; GO:0030509; GO:0035264; GO:0035988; GO:0035989; GO:0043066; GO:0043588; GO:0048747; GO:0048844; GO:0050881; GO:0050905; GO:0051216; GO:0060173; GO:0060349; GO:0070527; GO:0097084; GO:…	GO:0005509; GO:0002020; GO:0005178; GO:0005518; GO:0008201; GO:0036122; GO:0043394; GO:0043395	GO:0005576; GO:0005615; GO:0032991	476665	TRUE	3.1263	1.58955e-31	1.60994e-29	20	44306859	44314625	7767	+	3.01567	473.01	47.5595	18.4865	6.94811	483.942	15.4051	2066.87	35.4359	690.411	56.7915	5.64286	3.03717	255.602	59.3241	273.98	87.1862	507.069	1.14721	234.747	1.95263	109.238	322.145	817.228	17.692	1007.64	25.1045	2766.01	6.52564
ENSCAFG00000011180	ENSCAFT00000017767; ENSCAFT00000065195	MXRA5	protein_coding	protein_coding	matrix remodeling associated 5 [Source:VGNC Symbol;Acc:VGNC:43516]	0.5942	9303	GO:0071559	GO:0005515	GO:0005576	491721	TRUE	1.40156	2.34323e-31	2.34956e-29	X	1752072	1778045	25974	-	6385.69	6073.9	2571.08	8493.46	3962.16	6402.96	6350.36	5600.96	1875.74	3452.06	2094.97	1532.04	1828.38	8294.1	245.314	4290.49	2370.38	7476.9	8676.92	6813.87	991.935	8124.59	11333.5	23321.4	6338.62	17563.5	1071.86	19029	1962.91
ENSCAFG00000014503	ENSCAFT00000023037	TBX1	protein_coding	protein_coding	T-box transcription factor 1 [Source:VGNC Symbol;Acc:VGNC:52972]	0.7437	1916	GO:0006355; GO:0045893; GO:0007517; GO:0001525; GO:0001755; GO:0007605; GO:0006357; GO:0001708; GO:0008284; GO:0042472; GO:0030855; GO:0001568; GO:0003151; GO:0007507; GO:0050679; GO:0090103; GO:0007389; GO:0009952; GO:0060037; GO:0001945; GO:0003007; GO:0007368; GO:0007498; GO:0008283; GO:0021644; GO:0030878; GO:0035176; GO:0035909; GO:0042471; GO:0042473; GO:0042474; GO:0042475; GO:0042693; GO:…	GO:0003700; GO:0003677; GO:0000978; GO:0000981	GO:0005634	608214	TRUE	-3.8078	3.92957e-31	3.90117e-29	26	29528878	29532784	3907	-	116.103	40.1904	1010.78	27.3601	137.225	0.494323	219.908	0.354828	0	0	97.8075	0	236.9	3.70438	288.604	11.1828	80.3748	0	107.264	0	283.131	3.90136	48.0618	45.7271	336.758	23.379	427.323	0	448.964
ENSCAFG00000029570	ENSCAFT00000044948; ENSCAFT00000029379	KANK3	protein_coding	protein_coding	KN motif and ankyrin repeat domains 3 [Source:VGNC Symbol;Acc:VGNC:42202]	0.7026	2866	GO:0030837	GO:0005515	GO:0005737; GO:0005856	476723	TRUE	-3.66252	4.07727e-31	4.00811e-29	20	52903372	53102139	198768	-	55.7899	26.7936	1399.85	110.18	79.9033	0.494323	77.0255	0	174.817	0	6.31016	15.9881	288.532	0	545.141	9.31904	145.764	0	118.736	7.45229	445.199	17.5561	128.598	25.5984	375.193	1.16895	587.773	9.25087	622.546
ENSCAFG00000002744	ENSCAFT00000004373; ENSCAFT00000004367	SPTBN1	protein_coding	protein_coding	spectrin beta, non-erythrocytic 1 [Source:VGNC Symbol;Acc:VGNC:46775]	0.5327	7500	GO:0007010; GO:0051693; GO:0000281; GO:0007009; GO:0007182; GO:0032743; GO:0043001; GO:0060390; GO:0071709; GO:0072659; GO:1903076; GO:1903078	GO:0005200; GO:0003779; GO:0005515; GO:0005543; GO:0030506; GO:0051020	GO:0008091; GO:0005737; GO:0005856; GO:0005634; GO:0005730; GO:0005886; GO:0014069; GO:0016020; GO:0030673; GO:0030863; GO:0031430; GO:0032437	403743	TRUE	-1.30147	7.00222e-31	6.81663e-29	10	55429940	55571916	141977	+	5673.98	2750.47	12738.5	3330.54	6531.23	4842.88	6598.01	4539.32	3545.95	2554.52	7386.05	1147.38	6657.49	1948.5	8584.36	5332.35	5217.55	2504.08	3797.26	2035.72	8124.89	3719.95	3173.38	1277.36	8719.73	2403.36	11475.5	4266.19	11492.3
ENSCAFG00000029313	ENSCAFT00000047131	CLDN1	protein_coding	protein_coding	claudin 1 [Source:VGNC Symbol;Acc:VGNC:39308]	0.4125	2349	GO:0046718; GO:0007155; GO:0070830; GO:0016338; GO:0030335; GO:0034331; GO:0045216; GO:0051259; GO:0060054; GO:0061436; GO:0090303	GO:0005198; GO:0001618; GO:0042802	GO:0005923; GO:0016021; GO:0016020; GO:0005886; GO:0030054; GO:0005887; GO:0005911; GO:0016323; GO:0016324; GO:0016328; GO:0032991; GO:0070160	608207	TRUE	3.71833	7.39343e-31	7.12826e-29	34	22303850	22319033	15184	-	3.01567	863.578	21.2012	264.727	1.73703	580.335	3.08102	355.893	869.361	138.082	6.31016	340.453	0	803.85	4.81007	337.349	51.7668	161.773	52.198	503.029	23.4315	908.367	36.3711	601.562	0	313.278	24.013	361.555	20.882
ENSCAFG00000000812	ENSCAFT00000001272; ENSCAFT00000047258	DLA-DQA1	protein_coding	protein_coding	major histocompatibility complex, class II, DQ alpha 1 [Source:NCBI gene (formerly Entrezgene);Acc:474861]	0.4637	1398	GO:0019882; GO:0006955; GO:0019886; GO:0034341; GO:0045582; GO:0048002; GO:0002250; GO:0002376; GO:0002504	GO:0042605	GO:0042613; GO:0016020; GO:0005764; GO:0005886; GO:0009897; GO:0016021	474861	TRUE	2.21573	8.01087e-31	7.65e-29	12	2221137	2227600	6464	+	1629.96	7916.48	149.555	2868.37	145.91	2098.89	1789.69	1338.41	644.935	1277.26	28.3957	3117.68	66.8178	455.639	59.3241	868.535	296.978	2553.03	1595.19	994.88	431.531	2417.54	1214.54	2354.41	377.633	1539.51	17.464	1303.6	336.723
ENSCAFG00000011556	ENSCAFT00000018344; ENSCAFT00000044498; ENSCAFT00000018338; ENSCAFT00000076387	RIPOR3	protein_coding	protein_coding	RIPOR family member 3 [Source:VGNC Symbol;Acc:VGNC:45598]	0.6172	3249				485925	TRUE	-3.88728	8.36278e-31	7.91072e-29	24	37007707	37065965	58259	-	238.238	9.2747	254.415	0	210.181	0	165.605	0	115.757	0	265.027	15.0476	151.859	3.70438	136.285	5.59142	76.288	0	120.457	0	123.016	2.60091	74.0412	0	316.626	0	329.633	0	222.524
ENSCAFG00000018314	ENSCAFT00000029087; ENSCAFT00000047747; ENSCAFT00000061991	CD209	protein_coding	protein_coding	CD209 molecule [Source:NCBI gene (formerly Entrezgene);Acc:485000]	0.533	830		GO:0030246	GO:0016020; GO:0016021	485000	TRUE	-3.54228	4.02389e-30	3.7708e-28	20	52518036	52520942	2907	-	266.887	0	206.282	0.739462	41.6887	0.494323	702.473	26.2573	2.36239	34.5206	924.44	0.940477	21.2602	3.70438	22.447	7.45523	74.9257	0	428.483	0	95.6788	0	609.216	0.63996	154.348	2.3379	74.2218	1.54181	379.792
ENSCAFG00000016196	ENSCAFT00000025699; ENSCAFT00000066739	GDF10	protein_coding	protein_coding	growth differentiation factor 10 [Source:VGNC Symbol;Acc:VGNC:41158]	0.7746	2231	GO:0001649; GO:0010862; GO:0060395; GO:0007165	GO:0008083; GO:0005125	GO:0005576; GO:0005615	611168	TRUE	-3.54938	5.99949e-30	5.57008e-28	4	35008983	35018166	9184	-	128.166	19.5799	404.542	0	33.0035	0.494323	275.366	0	266.951	0	129.358	0	72.8922	0	144.302	0	114.432	0	1.72081	0	132.779	28.61	35.0721	0	150.077	0	177.915	0	231.008
ENSCAFG00000014353	ENSCAFT00000079756; ENSCAFT00000022816; ENSCAFT00000049954; ENSCAFT00000090104; ENSCAFT00000065670; ENSCAFT00000077345; ENSCAFT00000064335; ENSCAFT00000076911; ENSCAFT00000074113; ENSCAFT00000086781	TNN	protein_coding	protein_coding	tenascin N [Source:VGNC Symbol;Acc:VGNC:47685]	0.5781	4436	GO:0002076; GO:0007160; GO:0007409; GO:0033689; GO:0045668; GO:1905240; GO:1990138	GO:0005515; GO:0005178; GO:0042802	GO:0009986; GO:0031012; GO:0043005; GO:0043025; GO:0097442; GO:1990026; GO:0005615; GO:0062023	490335	TRUE	3.30457	6.10108e-30	5.61244e-28	7	24230930	24308520	77591	-	43.7272	5.15261	0.573006	278.038	215.391	303.514	0	128.093	0	0	82.0321	0.940477	33.4089	1148.36	30.4638	363.442	50.4046	63.8935	21.797	298.091	0	1.95068	250.701	2324.34	1.22014	225.607	0	1019.14	0.652564
ENSCAFG00000002330	ENSCAFT00000003651; ENSCAFT00000077726	IGFBP7	protein_coding	protein_coding	insulin like growth factor binding protein 7 [Source:VGNC Symbol;Acc:VGNC:41908]	0.6377	1397	GO:0001558; GO:0009966; GO:0007155	GO:0005520; GO:0005515	GO:0005576; GO:0005615	608559	TRUE	1.90313	1.63489e-29	1.49028e-27	13	49138402	49207394	68993	-	1112.78	1358.33	885.867	2558.95	457.731	4924.2	524.614	3615.25	490.393	1933.15	451.24	1783.15	397.871	2513.66	573.066	2826	674.767	1882.53	284.8	3187.09	511.588	3419.54	846.927	2454.17	708.471	2149.7	788.237	3758.17	390.432
ENSCAFG00000008467	ENSCAFT00000013454; ENSCAFT00000062793; ENSCAFT00000090737	EDIL3	protein_coding	protein_coding	EGF like repeats and discoidin domains 3 [Source:VGNC Symbol;Acc:VGNC:40198]	0.5148	1821	GO:0010811	GO:0005509		488919	TRUE	3.15651	2.49968e-29	2.25805e-27	3	23417835	23808538	390704	+	39.2037	12.3663	26.3583	177.471	13.8962	158.183	34.6615	115.319	0	172.603	18.9305	72.4167	0	74.0876	8.01678	63.3695	9.53599	2.71887	19.5026	238.473	1.95263	228.88	55.8556	897.224	24.4028	1733.56	6.54901	525.758	154.658
ENSCAFG00000001879	ENSCAFT00000002976; ENSCAFT00000046483	NUAK1	protein_coding	protein_coding	NUAK family kinase 1 [Source:VGNC Symbol;Acc:VGNC:54977]	0.5538	4430	GO:0006468; GO:0030155; GO:0035507; GO:2000772	GO:0004672; GO:0005524; GO:0002039; GO:0004674	GO:0001650; GO:0005634; GO:0005654; GO:0005737; GO:0015630	481296	TRUE	2.52364	4.05304e-29	3.62856e-27	10	32464123	32536650	72528	+	364.897	360.683	46.4135	882.918	250.132	1539.82	95.1265	1501.28	4.72479	724.931	176.685	589.679	306.755	833.485	3.20671	568.461	162.112	910.822	246.65	2496.51	1.95263	1160.65	405.278	2108.03	267.821	2291.15	241.222	1754.58	133.123
ENSCAFG00000013538	ENSCAFT00000021475	ZBTB16	protein_coding	protein_coding	zinc finger and BTB domain containing 16 [Source:VGNC Symbol;Acc:VGNC:48524]	0.6093	2995	GO:0045944; GO:0006357; GO:0000122; GO:0001501; GO:0001823; GO:0006355; GO:0007417; GO:0008285; GO:0009880; GO:0009952; GO:0030097; GO:0032332; GO:0035116; GO:0035136; GO:0035137; GO:0043065; GO:0045600; GO:0045638; GO:0045778; GO:0045892; GO:0045893; GO:0048133; GO:0051138; GO:0051216; GO:0061036	GO:0005515; GO:0000978; GO:0001227; GO:0001228; GO:0003677; GO:0042802; GO:0042803	GO:0005634; GO:0016604; GO:0016605; GO:0016607; GO:0017053; GO:0032991	489398	TRUE	-2.87996	4.45827e-29	3.95602e-27	5	19087154	19267628	180475	-	265.379	4.12209	1756.84	92.4327	477.683	425.612	502.206	72.7398	621.31	0	1041.18	56.4286	331.052	7.40876	594.845	408.174	299.703	12.2349	230.589	48.4399	345.615	50.7177	448.144	8.95944	1380.59	82.9954	1276.51	18.5017	1372.99
ENSCAFG00000017958	ENSCAFT00000091259; ENSCAFT00000075301; ENSCAFT00000092604; ENSCAFT00000062733; ENSCAFT00000088531; ENSCAFT00000091702; ENSCAFT00000028514; ENSCAFT00000059970	COL5A3	protein_coding	protein_coding	collagen type V alpha 3 chain [Source:VGNC Symbol;Acc:VGNC:39479]	0.639	5758	GO:0030198; GO:0007160	GO:0005201; GO:0008201	GO:0005615; GO:0031012; GO:0005588	484961	TRUE	-2.40187	5.26431e-29	4.63029e-27	20	51037621	51074993	37373	+	1492.76	37.0988	1988.9	562.73	1869.04	252.599	896.578	162.866	1129.23	0	845.562	234.179	637.807	277.828	1055.01	369.035	1127.97	96.52	1379.52	49.682	986.078	120.292	831.339	47.357	843.117	51.4338	951.244	75.5487	1515.25
ENSCAFG00000009187	ENSCAFT00000014616	LOXL2	protein_coding	protein_coding	lysyl oxidase like 2 [Source:VGNC Symbol;Acc:VGNC:42739]	0.5958	2355	GO:0055114; GO:0000122; GO:0001837; GO:0001935; GO:0002040; GO:0006464; GO:0010718; GO:0018057; GO:0030199; GO:0043542; GO:0045892; GO:0046688; GO:0070828	GO:0016641; GO:0005507; GO:0005044; GO:0004720; GO:0005509; GO:0070492	GO:0016020; GO:0000785; GO:0005615; GO:0005634; GO:0005654; GO:0005783	486118	TRUE	2.49655	7.67661e-29	6.69334e-27	25	34126335	34185969	59635	+	266.887	301.943	224.045	2052.01	161.544	853.695	192.949	1282.35	188.992	483.288	56.7915	533.25	100.227	929.799	0	695.2	309.239	1247.96	356.782	428.506	0	885.609	454.639	2456.81	104.932	1967.34	196.47	1494.02	150.09
ENSCAFG00000002129	ENSCAFT00000003358	PDK4	protein_coding	protein_coding	pyruvate dehydrogenase kinase 4 [Source:VGNC Symbol;Acc:VGNC:44383]	0.5029	1569	GO:0016310; GO:0006468; GO:0010906; GO:0006885; GO:0008286; GO:0009267; GO:0010510; GO:0010565; GO:0042304; GO:0042593; GO:0042594; GO:0045124; GO:0046320; GO:0071398; GO:0072593; GO:2000811	GO:0004672; GO:0000166; GO:0005524; GO:0016301; GO:0016740; GO:0004740	GO:0005739; GO:0005759	482310	TRUE	-3.46052	7.98096e-29	6.89871e-27	14	20827831	20839256	11426	-	78.4074	0	917.955	18.4865	206.706	96.8872	147.119	21.2897	18.8992	0	63.1016	20.6905	452.539	0	203.626	273.98	254.747	0	123.325	137.867	622.888	35.7625	194.845	1.91988	409.967	0	415.316	22.3563	569.688
ENSCAFG00000004656	ENSCAFT00000007509	ITGA8	protein_coding	protein_coding	integrin subunit alpha 8 [Source:VGNC Symbol;Acc:VGNC:42130]	0.49	3806	GO:0007155; GO:0007229; GO:0001822; GO:0007160; GO:0034446; GO:0048333		GO:0008305; GO:0016020; GO:0016021; GO:0005783; GO:0005886; GO:0009986	487119	TRUE	3.25251	1.14283e-28	9.79415e-27	2	21075653	21241951	166299	+	48.2507	46.3735	23.4932	232.931	22.5814	912.519	56.9989	465.18	7.08718	103.562	2927.92	35.7381	82.0037	437.117	0	432.403	209.792	823.818	0.573605	689.336	1.95263	539.038	18.1856	819.149	21.3524	942.173	165.362	560.449	1.95769
ENSCAFG00000018625	ENSCAFT00000036157; ENSCAFT00000029568	C3	protein_coding	protein_coding	complement C3 [Source:VGNC Symbol;Acc:VGNC:38591]	0.5519	5157	GO:0006956; GO:0006954; GO:0002376; GO:0045087; GO:0010951; GO:0006957; GO:0006958; GO:0001798; GO:0001934; GO:0001970; GO:0009617; GO:0010575; GO:0010828; GO:0010866; GO:0010884; GO:0016322; GO:0035846; GO:0045745; GO:0045766; GO:0048260; GO:0050766; GO:0060100; GO:0097242; GO:0097278; GO:0150062; GO:0150064; GO:1905114; GO:2000427	GO:0004866; GO:0031715	GO:0005615; GO:0005576; GO:0009986; GO:0032991	476728	TRUE	-1.8072	1.46349e-28	1.24359e-26	20	53566261	53598761	32501	+	7426.09	3512.02	6427.98	669.213	1841.25	2157.22	5128.75	94.0295	4325.54	3244.93	1927.75	271.798	2797.24	777.92	2430.69	536.777	1186.55	299.076	11261.6	481.914	1023.18	1899.31	7240.45	28.1582	8638.59	288.731	2180.82	1066.93	1238.57
ENSCAFG00000002525	ENSCAFT00000046755; ENSCAFT00000046124; ENSCAFT00000003985	COL15A1	protein_coding	protein_coding	collagen type XV alpha 1 chain [Source:VGNC Symbol;Acc:VGNC:39460]	0.6017	4989	GO:0030198; GO:0001525; GO:0001886	GO:0005201	GO:0005615; GO:0005581; GO:0031012; GO:0005604	474778	TRUE	1.66405	2.59374e-28	2.1855e-26	11	56025269	56130861	105593	+	1807.24	1877.55	2180.52	8715.99	1029.81	5114.17	1435.76	4741.03	790.609	724.932	463.343	4047.13	892.009	4103.06	826.863	3801.94	1011.54	4619.67	1233	4934.04	720.664	5445.39	970.857	5761.29	1634.76	6343.39	1228.93	7493.54	735.432
ENSCAFG00000032030	ENSCAFT00000091106; ENSCAFT00000042917	TMEM119	protein_coding	protein_coding	transmembrane protein 119 [Source:VGNC Symbol;Acc:VGNC:47455]	0.6572	2212	GO:0001503; GO:0001649; GO:0001934; GO:0001958; GO:0007283; GO:0010628; GO:0010832; GO:0030501; GO:0033690; GO:0045669; GO:0045779; GO:0048515; GO:1903012		GO:0016020; GO:0016021; GO:0005886; GO:0005783	611689	TRUE	2.51125	2.8766e-28	2.40364e-26	26	18260923	18282409	21487	+	88.9623	263.814	12.0331	517.623	161.544	1141.89	127.477	1397.67	77.959	621.37	129.358	251.107	246.011	1681.79	84.9778	1599.15	151.214	553.291	85.4671	1049.53	216.742	1439.6	730.02	1845.64	101.272	2643	53.4836	2153.91	41.1115
ENSCAFG00000017511	ENSCAFT00000078795; ENSCAFT00000027756; ENSCAFT00000083410; ENSCAFT00000084715	NPR1	protein_coding	protein_coding	natriuretic peptide receptor 1 [Source:VGNC Symbol;Acc:VGNC:43928]	0.6094	3324	GO:0009190; GO:0035556; GO:0006468; GO:0006182; GO:0007168	GO:0016849; GO:0004672; GO:0005524; GO:0016829; GO:0004383; GO:0016941; GO:0017046; GO:0042562	GO:0016021; GO:0016020; GO:0043235	490455	TRUE	-3.69289	3.42968e-28	2.8421e-26	7	43283418	43396027	112610	-	370.927	62.8619	119.185	48.8045	189.336	22.2445	174.507	0	269.313	0	381.765	45.1429	402.313	0	203.626	0	241.124	66.6124	78.584	7.45229	453.01	11.0539	36.3711	0.63996	466.093	1.16895	495.541	6.93815	311.926
ENSCAFG00000019575	ENSCAFT00000087500; ENSCAFT00000091359; ENSCAFT00000031120; ENSCAFT00000085877; ENSCAFT00000088713	EGFL7	protein_coding	protein_coding	EGF like domain multiple 7 [Source:VGNC Symbol;Acc:VGNC:40237]	0.6482	1888		GO:0005509; GO:0005515		491250	TRUE	-3.24162	5.29325e-28	4.35045e-26	9	48878075	48895541	17467	-	144.752	92.747	1164.35	252.156	222.34	65.2505	337.757	34.7732	1575.72	69.0411	309.198	1.88095	331.052	3.70438	1027.75	26.0932	422.309	24.4699	23.5178	85.7013	312.421	68.924	493.608	1.27992	514.289	1.16895	574.129	5.39634	273.424
ENSCAFG00000001630	ENSCAFT00000076480; ENSCAFT00000002643; ENSCAFT00000075575; ENSCAFT00000075802; ENSCAFT00000061164; ENSCAFT00000066376; ENSCAFT00000062066	MYH9	protein_coding	protein_coding	myosin heavy chain 9 [Source:VGNC Symbol;Acc:VGNC:43540]	0.575	6072	GO:0000212; GO:0000904; GO:0001525; GO:0001701; GO:0001768; GO:0001778; GO:0006509; GO:0006911; GO:0007155; GO:0007520; GO:0008360; GO:0015031; GO:0030048; GO:0030220; GO:0030224; GO:0031032; GO:0031532; GO:0032418; GO:0032506; GO:0032796; GO:0043534; GO:0045055; GO:0051295; GO:0060471; GO:0098609; GO:1903919; GO:1903923; GO:1905684	GO:0003774; GO:0005524; GO:0005515; GO:0000166; GO:0003779; GO:0000146; GO:0005178; GO:0019904; GO:0030898; GO:0042802; GO:0042803; GO:0043495; GO:0043531; GO:0051015	GO:0016459; GO:0005737; GO:0001725; GO:0001726; GO:0001772; GO:0001931; GO:0005634; GO:0005819; GO:0005826; GO:0005829; GO:0005886; GO:0005903; GO:0005912; GO:0005925; GO:0005938; GO:0008180; GO:0009898; GO:0015629; GO:0016460; GO:0030863; GO:0031252; GO:0031594; GO:0032154; GO:0032991; GO:0042641; GO:0060473; GO:0097513	481280	TRUE	1.05517	5.65736e-28	4.6119e-26	10	28063624	28122953	59330	+	6626.93	9244.67	7989.42	16125.3	3988.22	15346.8	5763.43	17641.7	4124.63	6524.4	5306.86	11220.8	4364.42	12950.5	3225.95	10957.3	5613.93	12232.1	6879.2	17341.4	4191.95	13607	9466.7	24882.1	7741.18	22124.7	10382.4	20907	5552.66
ENSCAFG00000007788	ENSCAFT00000012437; ENSCAFT00000065994; ENSCAFT00000074490	CAPG	protein_coding	protein_coding	capping actin protein, gelsolin like [Source:VGNC Symbol;Acc:VGNC:38697]	0.601	1519	GO:0051016; GO:0051693; GO:0008154; GO:0051014; GO:0007417; GO:0030031	GO:0051015; GO:0003779; GO:0005546; GO:0019904; GO:0044877	GO:0005737; GO:0005634; GO:0005615; GO:0042995; GO:0001726; GO:0030027; GO:0042470; GO:0015629; GO:0005654; GO:0005730; GO:0005814; GO:0072686; GO:0090543	483082	TRUE	2.74742	2.14906e-27	1.73779e-25	17	39619248	39640942	21695	+	82.3738	583.276	40.1104	568.646	141.617	492.246	57.4562	967.262	101.583	828.494	25.2407	625.607	419.55	581.588	112.961	626.689	147.456	527.192	188.765	708.476	112.757	534.472	252.527	837.709	42.7049	681.498	67.9186	730.048	28.7351
ENSCAFG00000004617	ENSCAFT00000092662; ENSCAFT00000007432	APOE	protein_coding	protein_coding	apolipoprotein E [Source:VGNC Symbol;Acc:VGNC:38002]	0.6948	1210	GO:0042157; GO:0006869; GO:0120009; GO:0098869; GO:0001937; GO:0002021; GO:0006629; GO:0006641; GO:0006707; GO:0006874; GO:0006898; GO:0006979; GO:0007186; GO:0007263; GO:0007616; GO:0008203; GO:0010467; GO:0010468; GO:0010544; GO:0010596; GO:0010629; GO:0010873; GO:0010875; GO:0010877; GO:0010976; GO:0010977; GO:0015909; GO:0017038; GO:0019068; GO:0019934; GO:0030195; GO:0031175; GO:0032269; GO:…	GO:0008289; GO:0001540; GO:0005102; GO:0005319; GO:0005543; GO:0008201; GO:0016209; GO:0042802; GO:0042803; GO:0043395; GO:0044877; GO:0046911; GO:0046983; GO:0048156; GO:0050750; GO:0060228; GO:0070326; GO:0071813; GO:0120020	GO:0005576; GO:0034364; GO:0005886; GO:0005615; GO:0005783; GO:0005794; GO:0031012; GO:0034361; GO:0034362; GO:0034363; GO:0042627; GO:0043083; GO:0098978; GO:1990777	476438	TRUE	1.95193	3.72145e-27	2.9852e-25	1	110525722	110528440	2719	-	702.651	3751.1	766.109	786.787	434.258	1710.85	340.068	1205	302.386	2174.79	91.4974	2314.51	69.8551	507.5	187.593	1375.49	375.99	2195.49	535.747	1935.11	247.984	1967.59	837.834	399.335	746.115	355.361	522.829	1100.85	185.328
ENSCAFG00000012717	ENSCAFT00000063392; ENSCAFT00000020190	QSOX1	protein_coding	protein_coding	quiescin sulfhydryl oxidase 1 [Source:VGNC Symbol;Acc:VGNC:45238]	0.5848	2500	GO:0055114; GO:0018215; GO:0016242; GO:0085029; GO:0006457	GO:0016971; GO:0016972; GO:0016491; GO:0003756; GO:0071949	GO:0016020; GO:0016021; GO:0000139; GO:0005615; GO:0005794; GO:0030173; GO:0043231; GO:0045171; GO:0070062	490299	TRUE	2.34578	4.3754e-27	3.48192e-25	7	13718799	13754114	35316	+	153.799	592.55	277.335	1282.97	333.509	1176.98	138.261	2435.54	68.5094	172.603	208.235	136.369	30.3717	785.328	123.458	786.527	235.675	2224.03	183.553	1273.1	80.0578	1238.03	500.103	2272.49	188.512	2106.45	202.473	2589.48	157.921
ENSCAFG00000025410	ENSCAFT00000013432; ENSCAFT00000059992		protein_coding	protein_coding		0.4039	635	GO:0050727	GO:0005504; GO:0008289	GO:0005737; GO:0005576		TRUE	-3.3555	5.06886e-27	4.002e-25	29	28652146	28656228	4083	-	123.642	0	0	0	43.4257	0	62.3905	0	4.01267	34.5206	44.1711	0	82.0037	0	17.6369	0	112.692	0	38.4315	0	117.158	0	0	0	165.329	0	245.368	0	80.8846
ENSCAFG00000031922	ENSCAFT00000048742	GPX3	protein_coding	protein_coding	glutathione peroxidase 3 [Source:VGNC Symbol;Acc:VGNC:41463]	0.5751	1584	GO:0006979; GO:0055114; GO:0098869; GO:0042744	GO:0004602; GO:0016491; GO:0004601; GO:0008430; GO:0042802	GO:0005615	489179	TRUE	-3.2685	5.31652e-27	4.16475e-25	4	58200672	58209010	8339	-	364.896	5.15261	411.418	25.8812	206.706	43.9947	248.792	0	361.446	655.89	312.353	0	464.688	22.2263	190.799	59.6418	224.777	0	84.8935	0	56.6262	10.4036	122.103	0	553.943	0	510.823	1.54181	223.177
ENSCAFG00000015215	ENSCAFT00000024154; ENSCAFT00000067855; ENSCAFT00000089698	F5	protein_coding	protein_coding	coagulation factor V [Source:VGNC Symbol;Acc:VGNC:40551]	0.4482	6623	GO:0007596; GO:0008015	GO:0005507	GO:0031091; GO:0005615	100685858	TRUE	2.69762	2.62095e-26	2.03723e-24	7	28999512	29069296	69785	+	105.548	809.991	91.6809	301.7	22.5814	882.367	243.016	1024.39	621.31	1864.11	85.1872	813.512	24.2974	2037.41	202.023	816.348	69.4765	2551.67	604.579	930.294	0	258.14	696.247	1227.44	189.732	1156.09	41.477	1405.36	111.588
ENSCAFG00000020413	ENSCAFT00000042972; ENSCAFT00000032513	CDH5	protein_coding	protein_coding	cadherin 5 [Source:VGNC Symbol;Acc:VGNC:39033]	0.6056	3162	GO:0001955; GO:0007156; GO:0098609; GO:0007155; GO:0007043; GO:0000902; GO:0007275; GO:0016339; GO:0034332; GO:0098742; GO:0001932; GO:0001944; GO:0006874; GO:0007179; GO:0008285; GO:0010628; GO:0030335; GO:0030513; GO:0031115; GO:0031334; GO:0035307; GO:0043114; GO:0043534; GO:0044331; GO:0045766; GO:0050728; GO:0070830; GO:1902396; GO:1903142; GO:2000114; GO:2000352	GO:0005509; GO:0046872; GO:0045296; GO:0005102; GO:0008013; GO:0019903; GO:0043184; GO:0044325; GO:0070051; GO:0070700; GO:1990782	GO:0005886; GO:0016020; GO:0016021; GO:0030054; GO:0005912; GO:0016342; GO:0005923; GO:0005654; GO:0005911; GO:0009897; GO:0009986; GO:0031965; GO:0071944	489775	TRUE	-2.89454	3.14442e-26	2.42532e-24	5	82830939	82863882	32944	-	714.714	143.243	1476.06	451.072	144.173	56.3528	288.461	105.384	439.405	0	832.941	146.714	373.572	0	256.537	68.9609	317.412	4.07831	173.802	59.6183	566.262	55.9195	400.082	119.033	641.183	29.2238	821.353	51.6507	575.561
ENSCAFG00000005061	ENSCAFT00000093439; ENSCAFT00000079639; ENSCAFT00000070855; ENSCAFT00000092701; ENSCAFT00000008147; ENSCAFT00000073578; ENSCAFT00000083125; ENSCAFT00000088591; ENSCAFT00000090735; ENSCAFT00000090845	LMO7	protein_coding	protein_coding	LIM domain 7 [Source:VGNC Symbol;Acc:VGNC:42725]	0.4839	5513	GO:0030155; GO:0023051	GO:0005515; GO:0046872	GO:0005635; GO:0005654; GO:0005737; GO:0005886; GO:0016324	476948	TRUE	2.65677	6.88068e-26	5.26661e-24	22	29415337	29618667	203331	+	156.815	354.499	0.573006	205.57	53.8479	790.916	342.379	687.659	23.6239	69.0411	3.15508	601.905	173.119	281.533	78.5644	702.655	103.534	456.771	185.848	694.305	44.9104	741.908	1280.78	705.876	231.216	640.585	104.784	971.341	33.2808
ENSCAFG00000007304	ENSCAFT00000086858; ENSCAFT00000011690; ENSCAFT00000090952; ENSCAFT00000084052; ENSCAFT00000011691	IGF1	protein_coding	protein_coding	insulin like growth factor 1 [Source:VGNC Symbol;Acc:VGNC:41895]	0.5024	978	GO:0007165; GO:0000187; GO:0001775; GO:0008283; GO:0008284; GO:0009408; GO:0010468; GO:0010560; GO:0010613; GO:0010628; GO:0010629; GO:0014065; GO:0014068; GO:0014834; GO:0014896; GO:0014904; GO:0014911; GO:0030166; GO:0030335; GO:0032148; GO:0032691; GO:0032720; GO:0034392; GO:0035630; GO:0040014; GO:0042060; GO:0042104; GO:0042531; GO:0043066; GO:0043388; GO:0043410; GO:0043491; GO:0043568; GO:…	GO:0008083; GO:0005179; GO:0005158; GO:0005159; GO:0005178	GO:0005615; GO:0005576; GO:0035867; GO:0042567	610255	TRUE	-3.23566	7.89102e-26	5.99418e-24	15	41202518	41275794	73277	-	284.98	0	151.273	0	837.248	0.494323	502.977	0	129.932	34.5206	97.8077	0.940476	91.1152	0	126.665	0	306.514	0	590.813	43.4717	152.305	15.6054	535.175	14.0791	322.727	3.50685	169.728	42.3999	295.612
ENSCAFG00000010274	ENSCAFT00000016313; ENSCAFT00000073770	CHI3L1	protein_coding	protein_coding	chitinase 3 like 1 [Source:VGNC Symbol;Acc:VGNC:39213]	0.6134	2134	GO:0045766; GO:0005975; GO:0006954; GO:0006915; GO:0070374; GO:0006032; GO:0007250; GO:0009612; GO:0010800; GO:0030324; GO:0032757; GO:0034612; GO:0051897; GO:0070555; GO:0070741; GO:0071356	GO:0008061; GO:0030246	GO:0005615; GO:0005737; GO:0005783; GO:0048471; GO:0005576	490222	TRUE	3.09832	9.59398e-26	7.23299e-24	7	26316	33427	7112	+	67.8526	2313.53	18.9092	36.9731	0	212.559	22.7225	31.5797	33.0735	69.0411	0	189.976	15.1859	3.70438	216.453	253.478	245.211	0	5.73605	21.1148	0	13.0045	1.29897	118.393	0	36.2374	26.7418	22.3563	0
ENSCAFG00000013909	ENSCAFT00000022067	SERPINE1	protein_coding	protein_coding	serpin family E member 1 [Source:VGNC Symbol;Acc:VGNC:46036]	0.539	1729	GO:0010951; GO:0001525; GO:0010469; GO:0010757; GO:0014912; GO:0030194; GO:0030336; GO:0032757; GO:0033629; GO:0035491; GO:0045766; GO:0048260; GO:0050729; GO:0050829; GO:0051918; GO:0061044; GO:0071222; GO:0090026; GO:0090399; GO:0097187; GO:1901331; GO:1902042; GO:2000098; GO:2000352	GO:0004867; GO:0002020; GO:0005102	GO:0005615; GO:0005576; GO:0062023; GO:0070062	403476	TRUE	2.48614	9.89998e-26	7.40799e-24	6	8720825	8726301	5477	-	141.737	179.311	445.799	1135.81	29.5295	1414.75	129.403	1050.29	4.72479	793.973	6.31016	926.369	264.234	548.248	320.671	989.682	223.415	2725.67	162.33	777.522	21.4789	503.276	202.639	548.446	158.008	1004.13	98.7808	459.46	567.078
ENSCAFG00000003276	ENSCAFT00000084774; ENSCAFT00000005248; ENSCAFT00000079437	ANTXR1	protein_coding	protein_coding	ANTXR cell adhesion molecule 1 [Source:VGNC Symbol;Acc:VGNC:37935]	0.5293	2821	GO:1901998; GO:0001568; GO:0022414; GO:0031532; GO:0034446; GO:1901202; GO:1905050	GO:0038023; GO:0046872; GO:0004888; GO:0005518; GO:0051015	GO:0016021; GO:0016020; GO:0005886; GO:0009986; GO:0009897; GO:0031258; GO:0031527	612601	TRUE	1.62214	1.02262e-25	7.59539e-24	10	67829225	68019127	189903	+	343.787	1465.4	1399.28	2408.42	943.206	2572.46	693.614	7159.37	902.434	4970.96	848.717	1580	1302.95	3941.46	665.392	3121.88	895.021	5501.64	649.894	4307.42	1095.43	3261.54	884.597	5104.32	804.68	6193.09	642.348	8251.01	972.32
ENSCAFG00000009736	ENSCAFT00000015454; ENSCAFT00000044963; ENSCAFT00000081628; ENSCAFT00000074616	DMTN	protein_coding	protein_coding	dematin actin binding protein [Source:VGNC Symbol;Acc:VGNC:40005]	0.589	2534	GO:0007010; GO:0051017; GO:0030032; GO:0008360; GO:0010591; GO:0010763; GO:0010801; GO:0010812; GO:0030036; GO:0030194; GO:0032956; GO:0033137; GO:0035584; GO:0035585; GO:0048821; GO:0050732; GO:0051489; GO:0051895; GO:0065003; GO:0070560; GO:0071277; GO:0071320; GO:0090303; GO:0090315; GO:0090527; GO:1900025; GO:1900026; GO:1901731; GO:2001046	GO:0003779; GO:0051015; GO:0005102; GO:0030507; GO:0043621	GO:0005737; GO:0005886; GO:0015629; GO:0005829; GO:0005884; GO:0014069; GO:0014731; GO:0016020; GO:0030863; GO:0031095; GO:0031253; GO:0031410; GO:0048471	486132	TRUE	-3.56005	1.11412e-25	8.21421e-24	25	35165876	35176754	10879	-	48.2507	7.21366	938.011	0.739462	171.966	0.494323	213.746	0.354828	51.9727	0	0	7.52381	252.085	3.70438	375.185	14.9105	126.692	2.71887	108.411	1.24205	95.6788	20.8073	19.4845	14.7191	269.041	0	469.891	0	444.396
ENSCAFG00000047714	ENSCAFT00000078001		protein_coding	protein_coding		0.589	438					TRUE	-3.28442	1.25989e-25	9.2211e-24	4	29278278	29279165	888	-	42.2194	1.03052	562.119	0	111.17	0	53.9179	40.0956	94.4958	0	0	0.940477	85.0409	0	27.257	0	147.127	0	159.462	0	25.3842	0.650227	2.59794	0	25.0129	1.16895	268.509	0	299.527
ENSCAFG00000031250	ENSCAFT00000086132; ENSCAFT00000075722; ENSCAFT00000088023; ENSCAFT00000025255; ENSCAFT00000076714; ENSCAFT00000025250; ENSCAFT00000025270; ENSCAFT00000025254; ENSCAFT00000060107; ENSCAFT00000045221	KRT14	protein_coding	protein_coding	keratin 14 [Source:VGNC Symbol;Acc:VGNC:55620]	0.6033	1893	GO:0007568; GO:0030855; GO:0042633; GO:0045110	GO:0005198; GO:1990254	GO:0005882; GO:0005634; GO:0005737; GO:0045095; GO:0045178; GO:0071944	100685323	TRUE	2.9014	1.27338e-25	9.25233e-24	9	21156045	21265564	109520	+	575.993	947.05	0	806.754	130.277	80.5748	0.770255	771.397	37.7983	759.452	41.0161	2543.99	470.762	3277.92	402.442	46.5952	80.3748	838.631	53.3452	64.5865	423.72	316.01	18.1856	817.869	46.3653	379.909	33.2908	186.559	1.30513
ENSCAFG00000010071	ENSCAFT00000076226; ENSCAFT00000062352; ENSCAFT00000016017; ENSCAFT00000072654; ENSCAFT00000074935; ENSCAFT00000073162; ENSCAFT00000060742; ENSCAFT00000087286	PDLIM5	protein_coding	protein_coding	PDZ and LIM domain 5 [Source:VGNC Symbol;Acc:VGNC:44387]	0.462	2000	GO:0007507; GO:0030036; GO:0061061	GO:0005515; GO:0046872; GO:0003779; GO:0051371	GO:0015629; GO:0005912; GO:0030018; GO:0031941; GO:0001725	478482	TRUE	2.451	1.99561e-25	1.43956e-23	32	17294073	17502409	208337	+	91.978	392.629	100.276	492.482	64.27	1183.41	153.281	2193.2	9.44958	34.5206	261.872	1056.16	200.454	844.598	129.872	585.236	167.561	792.551	179.538	1275.58	115.205	916.169	261.093	998.977	244.028	1675.1	202.474	1904.91	74.3923
ENSCAFG00000000192	ENSCAFT00000073393; ENSCAFT00000000309; ENSCAFT00000068517	SEMA6A	protein_coding	protein_coding	semaphorin 6A [Source:VGNC Symbol;Acc:VGNC:46001]	0.5505	3122	GO:0030154; GO:0007275; GO:0007399; GO:0016525; GO:0035924; GO:0070373; GO:0106089; GO:1900747; GO:1903671; GO:0007411; GO:0001755; GO:0030335; GO:0048843; GO:0050919; GO:0071526; GO:2001224	GO:0030215; GO:0005515; GO:0045499	GO:0016020; GO:0016021; GO:0005615; GO:0005887	481432	TRUE	-3.26943	1.06971e-24	7.6614e-23	11	6119964	6177817	57854	-	336.248	25.7631	479.606	25.8812	234.499	0.988645	331.98	131.641	302.386	0	205.08	11.2857	170.082	0	489.023	31.6847	174.372	0	161.757	14.9046	179.642	0	126	16.639	632.033	35.0685	368.382	10.7927	268.204
ENSCAFG00000005730	ENSCAFT00000060043; ENSCAFT00000070261; ENSCAFT00000009311; ENSCAFT00000083411; ENSCAFT00000067218; ENSCAFT00000077195; ENSCAFT00000078568	DOCK9	protein_coding	protein_coding	dedicator of cytokinesis 9 [Source:VGNC Symbol;Acc:VGNC:40053]	0.4702	7023	GO:0007264; GO:0050790	GO:0005085		612820	TRUE	-1.79413	1.08805e-24	7.73751e-23	22	48880972	49159711	278740	-	1355.54	376.141	3977.81	983.482	1737.03	727.151	1406.87	484.341	1107.96	34.5206	1132.67	587.798	1391.03	429.709	2180.57	1278.57	1753.26	183.524	1001.51	530.354	2132.27	545.54	1145.69	764.11	2701.38	886.064	2792.06	474.878	3050.08
ENSCAFG00000010090	ENSCAFT00000088042; ENSCAFT00000016038; ENSCAFT00000044168; ENSCAFT00000042947	IGF2	protein_coding	protein_coding	insulin like growth factor 2 [Source:VGNC Symbol;Acc:VGNC:41897]	0.6245	1710	GO:0007165; GO:0005975; GO:0006006; GO:0001503; GO:0045944; GO:2000467; GO:0043410; GO:0050731; GO:0071902; GO:0042104; GO:0046628; GO:0051147; GO:1905564	GO:0008083; GO:0005179; GO:0043539; GO:0005159	GO:0005615; GO:0005576	483664	TRUE	-2.82009	1.61655e-24	1.14149e-22	18	46294019	46311982	17964	-	279.112	178.191	608.048	85.7482	679.443	51.3287	326.889	2.12897	489.509	345.206	106.262	152.977	420.439	0	646.013	148.192	401.646	7.66363	226.817	79.1389	406.572	103.416	12.3309	16.1154	583.682	2.3379	246.676	21.8931	360.626
ENSCAFG00000003833	ENSCAFT00000006168; ENSCAFT00000068309; ENSCAFT00000086588	SDC1	protein_coding	protein_coding	syndecan 1 [Source:VGNC Symbol;Acc:VGNC:45942]	0.6242	1684	GO:0042060; GO:0016477; GO:0048627; GO:0055002; GO:0060070; GO:1903543; GO:1903553	GO:0008022; GO:0042802	GO:0016020; GO:0016021; GO:0005576; GO:0009986; GO:0009897	482986	TRUE	2.78075	1.86703e-24	1.30914e-22	17	15222094	15243890	21797	-	119.119	159.732	118.039	908.799	138.962	373.708	120.545	486.115	2.36239	1829.59	0	276.5	3.03717	1822.55	0	126.739	121.243	89.7227	49.33	688.094	0	809.532	202.639	995.137	108.592	1104.66	43.66	881.917	37.8487
ENSCAFG00000019698	ENSCAFT00000031323	PALM	protein_coding	protein_coding	paralemmin [Source:VGNC Symbol;Acc:VGNC:54980]	0.7404	1564	GO:0008360; GO:0051491; GO:0007194; GO:0007010; GO:0007193; GO:0008104; GO:0060074; GO:0060160; GO:0071257; GO:0072659	GO:0031750	GO:0016020; GO:0005886; GO:0005654; GO:0005737; GO:0014069; GO:0030175; GO:0031527; GO:0044309	485098	TRUE	-3.11705	1.90022e-24	1.32316e-22	20	57849081	57868975	19895	-	333.232	5.15261	787.31	59.8964	178.914	235.298	280.758	8.51588	59.0599	0	25.2406	149.536	297.643	0	232.486	288.89	107.621	0	59.6549	6.21024	197.215	52.0181	205.237	89.5944	608.85	28.0548	695.832	35.4617	410.463
ENSCAFG00000001446	ENSCAFT00000002259; ENSCAFT00000085021; ENSCAFT00000088965; ENSCAFT00000075618	FRMD3	protein_coding	protein_coding	FERM domain containing 3 [Source:VGNC Symbol;Acc:VGNC:40979]	0.454	2111	GO:0031032	GO:0008092	GO:0005856; GO:0016020; GO:0016021	484151	TRUE	-3.50022	2.02279e-24	1.39879e-22	1	75893008	76183228	290221	+	200.542	0	170.756	140.498	180.652	17.7956	247.637	0	210.253	34.5206	268.182	0.940477	151.859	818.668	290.208	0	95.3599	51.6586	107.264	0	331.947	0	106.515	0	460.602	1.16895	181.735	40.0871	201.642
ENSCAFG00000019521	ENSCAFT00000031071; ENSCAFT00000070468; ENSCAFT00000081155	FLNA	protein_coding	protein_coding	filamin A [Source:VGNC Symbol;Acc:VGNC:40900]	0.6386	7805	GO:0007195; GO:0016479; GO:0030334; GO:0031532; GO:0034394; GO:0042177; GO:0042307; GO:0043066; GO:0043113; GO:0043433; GO:0044319; GO:0045184; GO:0050821; GO:0051220; GO:0051764; GO:0060271; GO:0071526; GO:0072659; GO:0090042; GO:0090307; GO:1900026; GO:1901381; GO:2001046	GO:0005515; GO:0003779; GO:0001664; GO:0008134; GO:0015459; GO:0019900; GO:0031267; GO:0034988; GO:0042803; GO:0044325; GO:0051015; GO:0051020	GO:0005634; GO:0005730; GO:0005737; GO:0005829; GO:0005886; GO:0005911; GO:0015629; GO:0031523	481084	TRUE	1.16888	2.58137e-24	1.77284e-22	X	122061455	122083203	21749	+	1981.3	5216.51	2002.65	7311.8	2675.02	8841.45	2652.76	10388.7	2967.17	2105.75	15245.3	5625.93	2599.82	8457.1	2985.45	7975.15	3571.91	6884.19	4511.97	12152.1	5115.89	9782.01	3915.09	10794.2	2224.93	15257.1	5270.31	10609.2	2610.25
ENSCAFG00000002797	ENSCAFT00000004467	KLF4	protein_coding	protein_coding	Kruppel like factor 4 [Source:VGNC Symbol;Acc:VGNC:54964]	0.6628	1548	GO:0006357; GO:0000122; GO:0002357; GO:0006351; GO:0008285; GO:0009913; GO:0010033; GO:0010628; GO:0010629; GO:0016525; GO:0019827; GO:0030154; GO:0030336; GO:0031077; GO:0032088; GO:0032270; GO:0032526; GO:0032717; GO:0034115; GO:0035166; GO:0042127; GO:0043154; GO:0043433; GO:0045429; GO:0045444; GO:0045595; GO:0045892; GO:0045893; GO:0045944; GO:0046985; GO:0048679; GO:0048730; GO:0051247; GO:…	GO:0000978; GO:0000981; GO:0000976; GO:0000987; GO:0001010; GO:0001085; GO:0001228; GO:0003700; GO:0008013; GO:0008134; GO:0043565; GO:1990837; GO:1990841	GO:0000785; GO:0000791; GO:0005634; GO:0005654; GO:0005667; GO:0005737	481657	TRUE	-2.52113	1.54994e-23	1.05723e-21	11	62882767	62928251	45485	-	269.476	217.44	628.587	62.8543	293.558	199.706	795.289	93.3199	408.694	34.5206	495.348	166.464	996.193	14.8175	256.537	109.965	519.031	508.429	322.366	16.1466	259.7	79.9779	263.691	23.0386	863.859	121.571	648.352	168.058	858.774
ENSCAFG00000011722	ENSCAFT00000018621	CD34	protein_coding	protein_coding	CD34 molecule [Source:VGNC Symbol;Acc:VGNC:38950]	0.5343	2699	GO:0007155; GO:0007160; GO:0001894; GO:0001935; GO:0003094; GO:0003158; GO:0007165; GO:0008217; GO:0010628; GO:0010629; GO:0030097; GO:0030195; GO:0032703; GO:0032720; GO:0032733; GO:0038001; GO:0042482; GO:0045019; GO:0045766; GO:0048870; GO:0050900; GO:0060290; GO:0061042; GO:0071425; GO:0071636; GO:0071657; GO:0071971; GO:0072011; GO:0072089; GO:0072254; GO:0098609; GO:1900035; GO:1900038; GO:…	GO:0008134; GO:0030246; GO:0043199	GO:0016020; GO:0016021; GO:0005576; GO:0005737; GO:0005886; GO:0009897; GO:0009986; GO:0045171; GO:0048471; GO:0071944	415130	TRUE	-2.28532	1.92459e-23	1.30391e-21	7	6734363	6748581	14219	-	420.686	245.264	1282.96	882.918	1026.58	174.99	795.289	363.699	621.31	69.0411	154.599	32.9167	659.067	7.40876	436.113	100.646	307.876	206.634	678.574	172.645	331.947	301.055	446.845	229.746	819.934	102.868	729.123	192.727	1609.88
ENSCAFG00000028930	ENSCAFT00000065932; ENSCAFT00000045703		protein_coding	protein_coding		0.5838	575	GO:0035988; GO:0002062; GO:0042246		GO:0005634		TRUE	-3.01834	2.08474e-23	1.40293e-21	AAEX03020161.1	1399	7149	5751	+	69.3604	0	229.775	2.21839	53.8479	121.109	60.8503	0	0	0	1280.96	6.58334	57.7063	0	675.013	70.8246	316.05	0	15.4873	0	15.621	14.9552	59.7525	0.63996	263.55	0	253.774	0	356.3
ENSCAFG00000011405	ENSCAFT00000018124; ENSCAFT00000082295	TXNIP	protein_coding	protein_coding	thioredoxin interacting protein [Source:VGNC Symbol;Acc:VGNC:48017]	0.463	1214	GO:0043086; GO:0000122; GO:0006606; GO:0006979; GO:0015031; GO:0030216; GO:0048008; GO:0051782; GO:0071228	GO:0031625; GO:0004857	GO:0005737	475829	TRUE	-1.85288	2.23485e-23	1.49392e-21	17	58776871	58779531	2661	-	1290.71	340.072	3059.85	478.432	1971.53	1056.86	1431.52	518.403	429.956	103.562	814.011	499.393	1087.31	140.766	1859.89	751.115	641.636	209.353	1128.28	467.01	1441.04	450.607	798.865	444.772	2560.46	144.95	1876.84	425.54	1754.09
ENSCAFG00000001585	ENSCAFT00000002504; ENSCAFT00000088426; ENSCAFT00000089254; ENSCAFT00000045585; ENSCAFT00000092907; ENSCAFT00000085053	FLNC	protein_coding	protein_coding	filamin C [Source:VGNC Symbol;Acc:VGNC:40902]	0.6165	8478	GO:0048747	GO:0005515; GO:0003779; GO:0008092; GO:0030506	GO:0005737; GO:0005829; GO:0005886; GO:0042383	482266	TRUE	-2.24735	3.71009e-23	2.46365e-21	14	7793449	7819940	26492	-	330.216	12.3662	1375.79	159.724	380.41	106.285	561.516	16.6769	75.5966	69.0411	5174.34	15.9881	914.19	114.836	333.497	89.5405	670.244	63.8936	708.402	183.895	673.656	105.987	393.587	377.576	724.153	296.913	1378.02	118.72	1024.53
ENSCAFG00000006142	ENSCAFT00000067199; ENSCAFT00000067014; ENSCAFT00000009945; ENSCAFT00000073600; ENSCAFT00000074006	DCN	protein_coding	protein_coding	decorin [Source:VGNC Symbol;Acc:VGNC:54200]	0.4626	857	GO:0010508; GO:0010596; GO:0014068; GO:0016239; GO:0016525; GO:0019800; GO:0045944; GO:0051901; GO:0090141; GO:1900747	GO:0030021; GO:0005518; GO:0005515; GO:0005539; GO:0050840	GO:0005576	403904	TRUE	-1.18877	5.7676e-23	3.80472e-21	15	31833746	31877417	43672	-	4676.41	1506.62	6669.79	1444.17	6805.65	6628.32	7143.82	4551.37	5702.83	3659.18	2789.09	214.428	4261.18	2882.01	3169.69	3762.96	2582.74	1223.2	6886.11	3820.53	5043.63	5340.56	6679.3	5481.9	7320.17	5238.06	5432.27	5814.17	7054.87
ENSCAFG00000042710	ENSCAFT00000093062		protein_coding	protein_coding		0.5118	6286	GO:0006897	GO:0005509; GO:0005515	GO:0016020; GO:0016021		TRUE	-2.9144	9.70357e-23	6.35933e-21	16	35738232	35778825	40594	+	390.529	0	0.573006	0	267.502	38.0628	151.74	0	333.098	207.123	0	0	18.223	0	78.5644	18.6381	276.544	0	13.1929	0	17.5737	0	18.1856	0	28.6733	0	394.032	0	238.838
ENSCAFG00000014799	ENSCAFT00000023482; ENSCAFT00000076457; ENSCAFT00000080139; ENSCAFT00000023490		protein_coding	protein_coding		0.6256	981	GO:0071985; GO:0015031; GO:0008277; GO:0006886; GO:0006816; GO:0001525; GO:0045766; GO:0072659; GO:0007186; GO:0032870; GO:0010628; GO:0007507; GO:0001570; GO:0002040; GO:0008217; GO:0031623; GO:0034333; GO:0035924; GO:0043116; GO:0070830; GO:0070831; GO:0097084; GO:2000352	GO:0015026	GO:0000814; GO:0016021; GO:0016020; GO:0005737; GO:0005886; GO:0009986; GO:0043235		TRUE	-2.53781	1.11584e-22	7.26529e-21	9	20242478	20253003	10526	-	180.94	54.6177	991.302	178.211	264.028	248.644	395.141	18.4511	734.705	0	1006.47	0	428.242	3.70438	843.364	154.696	510.857	278.685	260.417	124.205	1220.39	135.897	305.258	101.754	720.49	1.16895	635.799	74.7779	611.452
ENSCAFG00000005621	ENSCAFT00000009043	BHLHE40	protein_coding	protein_coding	basic helix-loop-helix family member e40 [Source:VGNC Symbol;Acc:VGNC:38446]	0.5643	2146	GO:0006355; GO:0006357; GO:0009952; GO:0050767; GO:0032922; GO:0000122; GO:0007623; GO:0009416; GO:0042752; GO:0043153; GO:0043433; GO:0045892	GO:0046983; GO:0003677; GO:0000978; GO:0000981; GO:0001102; GO:0001227; GO:0019904; GO:0042803; GO:0043425; GO:0043426; GO:0046982; GO:0070888; GO:1990837	GO:0005634; GO:0016604	484680	TRUE	1.78497	2.21628e-22	1.43372e-20	20	12642702	12647525	4824	-	239.746	1038.77	606.813	1841.26	338.72	1029.18	326.973	1561.25	992.206	1795.07	12.6203	658.334	255.123	1600.29	203.626	1720.29	806.473	3125.34	275.33	1366.25	503.778	933.075	474.123	2305.14	109.813	2816	278.333	848.768	371.309
ENSCAFG00000020053	ENSCAFT00000031907	PALMD	protein_coding	protein_coding	palmdelphin [Source:VGNC Symbol;Acc:VGNC:44249]	0.4244	2043	GO:0008360		GO:0016020; GO:0005737	479933	TRUE	-3.34063	2.41037e-22	1.54928e-20	6	50231936	50276797	44862	-	117.611	0	482.471	75.4251	151.121	0	55.0733	17.0318	394.52	0	220.856	133.548	236.9	0	582.018	5.59142	137.591	201.197	208.792	12.4205	138.637	9.7534	242.907	10.8793	383.124	2.3379	502.636	6.93815	131.818
ENSCAFG00000007903	ENSCAFT00000012668; ENSCAFT00000068389; ENSCAFT00000089355; ENSCAFT00000067688; ENSCAFT00000076783; ENSCAFT00000062604	ROBO1	protein_coding	protein_coding	roundabout guidance receptor 1 [Source:VGNC Symbol;Acc:VGNC:45684]	0.4974	6179	GO:0035385; GO:0016199; GO:0007411; GO:0050808; GO:0007156; GO:0002042; GO:0006919; GO:0021836; GO:0030336; GO:0033600; GO:0035025; GO:0043406; GO:0050772; GO:0050925; GO:0070100; GO:1900748	GO:0008046; GO:0005515; GO:0030275; GO:0042802	GO:0005886; GO:0030424; GO:0043025; GO:0005737; GO:0009986	487690	TRUE	2.21129	2.83818e-22	1.81264e-20	31	7626126	8593728	967603	+	312.122	319.462	8.02208	1152.08	390.831	509.647	184.091	937.989	236.239	138.082	6.31016	171.167	601.36	733.467	76.961	641.15	159.387	795.271	220.264	247.167	66.3894	949.984	242.907	2124.02	92.7306	1630.68	76.951	1718.35	409.157
ENSCAFG00000017182	ENSCAFT00000027202	SHE	protein_coding	protein_coding	Src homology 2 domain containing E [Source:VGNC Symbol;Acc:VGNC:46146]	0.6328	2007		GO:0001784		612268	TRUE	-3.10532	3.5189e-22	2.23317e-20	7	42853083	42867858	14776	+	149.276	14.4273	774.131	73.2067	151.121	13.841	214.901	17.3866	163.005	0	255.562	0.940477	139.71	0	266.157	251.614	189.358	0	215.102	3.72614	353.426	33.8118	90.9278	3.83976	305.645	12.8584	466.071	11.5636	320.409
ENSCAFG00000003945	ENSCAFT00000082469; ENSCAFT00000065492; ENSCAFT00000080791; ENSCAFT00000050118; ENSCAFT00000006338; ENSCAFT00000065435	DENND2A	protein_coding	protein_coding	DENN domain containing 2A [Source:VGNC Symbol;Acc:VGNC:39886]	0.5528	4248	GO:0050790; GO:0042147	GO:0005085	GO:0005829; GO:0015629	482766	TRUE	-2.39727	4.15461e-22	2.62002e-20	16	8376316	8478890	102575	+	572.977	63.8924	1202.17	164.9	712.181	185.865	1068.73	74.1593	51.9726	34.5206	504.813	110.036	1056.94	529.728	64.1342	89.4628	340.571	179.446	505.346	89.4274	886.493	40.9643	597.526	232.305	849.219	49.0959	661.45	94.0505	896.623
ENSCAFG00000023615	ENSCAFT00000036426; ENSCAFT00000071833	MMP12	protein_coding	protein_coding	matrix metallopeptidase 12 [Source:VGNC Symbol;Acc:VGNC:43275]	0.386	1934	GO:0006508; GO:0030198; GO:0030574; GO:0000122; GO:0006606; GO:0010628; GO:0032727; GO:0035313; GO:0045944; GO:0048286; GO:0050691; GO:0060054; GO:0060309; GO:0060339; GO:0060340; GO:0060435; GO:0098586; GO:1904905	GO:0004222; GO:0008237; GO:0008270; GO:0046872; GO:0016787; GO:0008233; GO:0001046; GO:0005509; GO:0005518; GO:0043565	GO:0031012; GO:0005615; GO:0005634; GO:0005737	611789	TRUE	3.02838	4.34287e-22	2.72162e-20	5	28918594	28933309	14716	+	24.1254	23.702	0	98.3484	0	94.4156	6.54717	430.407	0	0	0	163.643	0	663.084	0	130.467	0	405.113	0	387.519	0	40.3141	1.29897	238.705	0	149.626	0	82.4869	0
ENSCAFG00000008747	ENSCAFT00000090083; ENSCAFT00000060769; ENSCAFT00000074632; ENSCAFT00000013904; ENSCAFT00000074032; ENSCAFT00000013921; ENSCAFT00000065177	DGUOK	protein_coding	protein_coding	deoxyguanosine kinase [Source:VGNC Symbol;Acc:VGNC:39925]	0.5216	1232	GO:0006139; GO:0009157; GO:0010628; GO:0090131	GO:0019136; GO:0005524; GO:0000166	GO:0071944; GO:0030027; GO:0005737; GO:0005869; GO:0030175; GO:0044297; GO:0032982	475791	TRUE	2.63097	7.82077e-22	4.87074e-20	17	49104546	49168782	64237	-	33.1749	14.4273	52.1435	512.447	97.2736	845.787	11.5538	257.989	7.08718	34.5206	1003.32	362.084	60.7435	322.281	62.5308	405.483	164.836	467.647	4.58927	1155.1	0	515.63	175.361	1739.03	7.93091	1327.42	157.749	521.268	48.9423
ENSCAFG00000018672	ENSCAFT00000090328; ENSCAFT00000029633; ENSCAFT00000029640; ENSCAFT00000064386	VTN	protein_coding	protein_coding	vitronectin [Source:VGNC Symbol;Acc:VGNC:97230]	0.5756	1670	GO:0006955; GO:0006897; GO:0007160; GO:0010811; GO:0030198; GO:0048709	GO:0003677; GO:0030247; GO:0005044; GO:0050840	GO:0005576; GO:0031012	480621	TRUE	-2.95928	8.09336e-22	5.00939e-20	9	42614941	42630864	15924	-	43.7272	1.03052	159.296	0	76.4292	0	79.3363	0	49.6103	0	44.1711	0	24.2974	0	131.475	52.1866	12.2606	54.3775	0	0	0	0	14.2886	0	81.7493	0	196.47	0	67.2141
ENSCAFG00000004521	ENSCAFT00000072759; ENSCAFT00000080066; ENSCAFT00000007289; ENSCAFT00000047548; ENSCAFT00000080012; ENSCAFT00000069641	FGD5	protein_coding	protein_coding	FYVE, RhoGEF and PH domain containing 5 [Source:VGNC Symbol;Acc:VGNC:40837]	0.5522	4911	GO:0050790	GO:0005085; GO:0046872	GO:0005737; GO:0005856; GO:0005886	484640	TRUE	-2.33706	1.20275e-21	7.39874e-20	20	4906800	5027537	120738	+	655.908	216.41	732.875	505.792	752.133	63.2733	579.232	222.123	595.323	103.562	738.289	448.607	762.331	118.54	508.264	85.7352	668.882	216.15	259.269	281.945	421.768	167.759	500.103	26.2384	1006.62	139.105	1098.6	35.4616	597.748
ENSCAFG00000018352	ENSCAFT00000069398; ENSCAFT00000029156; ENSCAFT00000086135; ENSCAFT00000091593	ASIC2	protein_coding	protein_coding	acid sensing ion channel subunit 2 [Source:VGNC Symbol;Acc:VGNC:38178]	0.6358	2226	GO:0006814; GO:0050896; GO:0035725; GO:0050909; GO:0003026; GO:0006812; GO:0007602; GO:0007605; GO:0009612; GO:0010447; GO:0019229; GO:0034220; GO:0034765; GO:0035418; GO:0042391; GO:0043066; GO:0050915; GO:0050974; GO:0051965; GO:0006811	GO:0015280; GO:0005272; GO:0005216; GO:0005261; GO:0022839	GO:0016020; GO:0016021; GO:0005887; GO:0043005; GO:0043025; GO:0043197; GO:0045202	491150	TRUE	2.96526	1.28073e-21	7.8304e-20	9	39082806	40083842	1001037	+	0	13.3968	0	66.5516	1.73703	95.875	0.770255	307.991	0	0	0	78.0596	15.1859	18.5219	24.0503	201.291	0	248.777	0	217.358	0	55.9195	1.29897	344.299	0	109.881	0.545751	157.986	0
ENSCAFG00000002008	ENSCAFT00000050131; ENSCAFT00000003180	RUNX2	protein_coding	protein_coding	RUNX family transcription factor 2 [Source:HGNC Symbol;Acc:HGNC:10472]	0.4873	2382	GO:0006355; GO:0006357; GO:0030182; GO:0045595; GO:0030097; GO:0001503; GO:0002062; GO:0001501; GO:0001649; GO:0001958; GO:0002051; GO:0002063; GO:0002076; GO:0008284; GO:0010468; GO:0010628; GO:0030217; GO:0030278; GO:0030509; GO:0032332; GO:0035115; GO:0040036; GO:0042475; GO:0042487; GO:0045667; GO:0045669; GO:0045879; GO:0045892; GO:0045893; GO:0045944; GO:0048469; GO:0048701; GO:0048705; GO:…	GO:0003700; GO:0003677; GO:0005524; GO:0000978; GO:0000981; GO:0000976; GO:0000987; GO:0001228; GO:0003682; GO:0019904; GO:0043425; GO:0070491; GO:1990837	GO:0005634; GO:0000785; GO:0005654; GO:0005667; GO:0005737	449531	TRUE	2.74282	1.40692e-21	8.54983e-20	12	13628539	13840785	212247	+	171.893	514.231	0.573006	557.554	185.862	478.504	149.044	396.7	101.583	828.493	91.4974	462.714	51.632	170.401	0	348.532	148.489	558.728	110.706	219.842	29.2894	371.279	294.866	917.703	113.473	663.963	16.3725	348.45	34.5859
ENSCAFG00000011945	ENSCAFT00000018967	VEGFD	protein_coding	protein_coding	vascular endothelial growth factor D [Source:VGNC Symbol;Acc:VGNC:48253]	0.4873	1617	GO:0001934; GO:0051781; GO:0050918; GO:0001938; GO:0001666; GO:0002040; GO:0038084; GO:0045766; GO:0048010; GO:0050930; GO:0060754; GO:0008283; GO:0008284; GO:0009617; GO:0071542	GO:0008083; GO:0005172; GO:0042056; GO:0043185; GO:0042802	GO:0016020; GO:0005615; GO:0005576	491749	TRUE	-3.09697	1.43787e-21	8.68524e-20	X	11590089	11626486	36398	-	96.5015	0	0.573006	0	215.391	0	157.517	0	61.4223	0	0	23.5119	215.639	3.70438	0	0	108.983	0	78.5838	1.24205	0	0	23.3814	0	46.9754	0	90.0488	0.770906	8.48333
ENSCAFG00000008497	ENSCAFT00000013506	GPM6A	protein_coding	protein_coding	glycoprotein M6A [Source:VGNC Symbol;Acc:VGNC:41385]	0.4498	1643	GO:0031175; GO:0001764; GO:0048863		GO:0016021; GO:0016020; GO:0005886; GO:0043025; GO:0030175; GO:0044295	475641	TRUE	-3.10672	2.58624e-21	1.55283e-19	16	53698043	53845259	147217	+	107.056	0	75.6368	0	100.748	0	16.5605	0	2.36239	0	182.995	0	224.751	0	299.827	0	24.5211	0	94.0712	0	224.552	4.55159	1.29897	0	112.253	0	88.9573	0.770906	149.437
ENSCAFG00000010832	ENSCAFT00000017222; ENSCAFT00000062467; ENSCAFT00000068894	TC2N	protein_coding	protein_coding	tandem C2 domains, nuclear [Source:VGNC Symbol;Acc:VGNC:47179]	0.4215	1790			GO:0005634	490589	TRUE	-2.98303	3.26445e-21	1.94837e-19	8	1093201	1133626	40426	-	251.808	61.8314	597.072	121.272	303.98	22.7388	291.927	146.899	212.616	0	107.273	39.5	252.085	155.584	442.526	1.86381	95.3599	95.1605	78.5838	1.24205	1267.26	12.3543	190.948	83.8347	284.903	39.7443	552.3	10.0218	578.824
ENSCAFG00000010852	ENSCAFT00000017267; ENSCAFT00000076337	SYNM	protein_coding	protein_coding	synemin [Source:VGNC Symbol;Acc:VGNC:53243]	0.6205	4025	GO:0045104; GO:0031443	GO:0008307; GO:0005200; GO:0017166; GO:0019215	GO:0005882; GO:0042383; GO:0043034; GO:0060053; GO:0016020; GO:0045111	479024	TRUE	-2.60667	3.87771e-21	2.3007e-19	3	41594580	41623627	29048	-	227.683	0	1494.97	124.969	83.3773	0	185.632	182.737	129.932	241.644	1445.03	16.9286	242.974	37.0438	633.325	26.0933	237.038	0	10.3249	3.72614	130.826	32.5113	100.021	24.3185	499.037	80.6575	740.583	36.2326	1223.56
ENSCAFG00000010885	ENSCAFT00000049309	TPPP	protein_coding	protein_coding	tubulin polymerization promoting protein [Source:VGNC Symbol;Acc:VGNC:47749]	0.6022	3142	GO:0046785; GO:0001578; GO:0032273	GO:0015631	GO:0005874	488072	TRUE	-2.73027	5.57632e-21	3.28904e-19	34	11629378	11642639	13262	+	437.364	14.4273	1014.22	51.0342	201.539	42.0204	359.709	31.5797	373.261	0	126.339	122.877	413.396	51.8613	1066.38	123.536	532.745	62.7169	257.549	2.4857	786.909	36.4194	44.1649	67.8466	271.676	44.4201	391.104	54.7477	532.492
ENSCAFG00000008883	ENSCAFT00000014157; ENSCAFT00000084884; ENSCAFT00000089515; ENSCAFT00000059730	TLL1	protein_coding	protein_coding	tolloid like 1 [Source:VGNC Symbol;Acc:VGNC:47400]	0.4736	3012	GO:0006508	GO:0004222; GO:0008237; GO:0008270; GO:0005509; GO:0046872; GO:0016787; GO:0008233		482674	TRUE	-3.12982	1.04276e-20	6.11447e-19	15	61756281	61941195	184915	+	179.432	3.09157	471.011	14.0498	86.8514	0	201.422	5.32243	0	0	6.31016	0.940477	88.0781	0	57.7207	0	42.2308	0	43.594	12.4205	683.419	5.85204	119.505	0	349.57	87.6712	306.712	49.338	217.304
ENSCAFG00000006176	ENSCAFT00000074816; ENSCAFT00000009990; ENSCAFT00000044766; ENSCAFT00000071180	RAB11FIP1	protein_coding	protein_coding	RAB11 family interacting protein 1 [Source:HGNC Symbol;Acc:HGNC:30265]	0.5469	3631	GO:0045055; GO:0015031; GO:0070164	GO:0031267	GO:0043231; GO:0016020; GO:0005768; GO:0005829	482852	TRUE	-2.05502	1.57011e-20	9.15317e-19	16	27503113	27531935	28823	+	851.926	32.9768	2397.45	132.364	559.323	257.048	715.951	389.247	328.372	69.0411	694.117	336.69	391.796	366.734	865.812	398.855	573.522	308.592	345.884	188.791	1534.77	159.956	814.454	61.4361	1125.58	144.95	1302.16	209.686	832.019
ENSCAFG00000004402	ENSCAFT00000007083	PRSS23	protein_coding	protein_coding	serine protease 23 [Source:VGNC Symbol;Acc:VGNC:45065]	0.488	3486	GO:0006508	GO:0008236; GO:0004252; GO:0016787; GO:0008233	GO:0016020; GO:0016021; GO:0005634	485150	TRUE	1.91671	1.87513e-20	1.08681e-18	21	12793373	12803136	9764	-	271.41	275.15	262.437	1075.92	366.513	2105.32	318.501	1172	49.6103	414.247	113.583	448.607	157.933	800.146	120.252	1233.84	262.921	464.927	690.046	837.14	1.95263	1003.3	252	1396.39	201.933	2190.61	290.339	1562.63	482.245
ENSCAFG00000013255	ENSCAFT00000021024; ENSCAFT00000092731	MKI67	protein_coding	protein_coding	marker of proliferation Ki-67 [Source:VGNC Symbol;Acc:VGNC:53000]	0.4954	8142	GO:0007049	GO:0005515	GO:0005634	100686578	TRUE	2.70708	1.90769e-20	1.09934e-18	28	36913023	36939486	26464	-	229.191	1287.12	0.573006	1075.18	59.059	331.69	98.2076	570.21	59.0599	966.575	9.46524	1601.63	194.379	59.2701	40.0839	203.155	231.588	297.717	123.899	270.767	0	833.591	529.98	494.049	9.76111	826.447	8.73199	347.679	68.5192
ENSCAFG00000020380	ENSCAFT00000032462; ENSCAFT00000073206	AK5	protein_coding	protein_coding	adenylate kinase 5 [Source:VGNC Symbol;Acc:VGNC:37747]	0.5312	1948	GO:0006139; GO:0046034; GO:0006165; GO:0009142	GO:0004017; GO:0019205; GO:0005524; GO:0004550	GO:0005737; GO:0005829; GO:0034451	490204	TRUE	-3.10992	2.05563e-20	1.17782e-18	6	69284288	69521020	236733	-	9.04701	0	100.849	1.47892	29.5295	0	26.9589	21.9994	0	0	394.385	0	6.07435	0	65.7376	0	1.36228	0	123.325	1.24205	369.047	0	0	0	353.84	1.16895	177.915	0.770906	166.404
ENSCAFG00000018370	ENSCAFT00000029185; ENSCAFT00000060583; ENSCAFT00000089559	MYO1D	protein_coding	protein_coding	myosin ID [Source:VGNC Symbol;Acc:VGNC:43563]	0.4975	3853	GO:0010923; GO:0051641	GO:0003774; GO:0005524; GO:0005515; GO:0000166; GO:0003779; GO:0019904	GO:0016459; GO:0005737; GO:0005903; GO:0030424; GO:0043005; GO:0043025; GO:0043209	491153	TRUE	1.90094	2.98534e-20	1.7008e-18	9	40171158	40496210	325053	+	200.543	595.642	61.8846	811.93	189.336	2021.78	176.003	1959.01	56.6974	1070.14	507.97	724.167	631.734	885.346	755.18	1751.98	562.624	842.85	216.822	1386.13	702.947	775.721	249.403	770.51	237.317	1407.42	336.729	1817.03	162.488
ENSCAFG00000002098	ENSCAFT00000091512; ENSCAFT00000003320	ECRG4	protein_coding	protein_coding	ECRG4 augurin [Source:VGNC Symbol;Acc:VGNC:52481]	0.5784	2639	GO:0031145; GO:0070314; GO:0090398; GO:0007417; GO:0042127; GO:0008285; GO:0009611		GO:0016020; GO:0005737; GO:0005576; GO:0016324; GO:0005615	611190	TRUE	2.62891	5.21559e-20	2.95462e-18	10	37423183	37433322	10140	-	0	0	0	3.69731	19.1073	554.63	0.385128	52.8694	25.9863	0	0	94.9881	0	103.723	327.084	31.6847	21.7966	43.502	0	85.7013	0	100.135	0	1.27992	0	31.5616	0	92.5087	0
ENSCAFG00000003663	ENSCAFT00000086601; ENSCAFT00000005907; ENSCAFT00000089578	GSN	protein_coding	protein_coding	gelsolin [Source:VGNC Symbol;Acc:VGNC:41532]	0.6604	2353	GO:0051014; GO:0051016; GO:0045010; GO:0030030; GO:0007417; GO:0030031; GO:0008154; GO:0006911; GO:0016192; GO:0030036; GO:0030041; GO:0030042; GO:0035994; GO:0051693; GO:0055119; GO:0071346; GO:0086003; GO:1903923	GO:0051015; GO:0005509; GO:0003779; GO:0005546; GO:0036313	GO:0005737; GO:0005615; GO:0015629; GO:0005925; GO:0030027; GO:0045335	474819	TRUE	-0.924132	5.34446e-20	3.01061e-18	11	74233457	74268129	34673	+	8772.59	3393.51	14485.6	2481.63	10078.2	9952.68	9222.64	10292.9	7205.31	2381.92	8685.94	760.846	8321.85	4560.1	8329.43	5994	6307.38	4032.08	7256.68	5821.48	10987.4	6720.75	4595.75	6026.5	13791.2	5188.97	13689.6	9866.06	12681.9
ENSCAFG00000000741	ENSCAFT00000060719; ENSCAFT00000001146; ENSCAFT00000065590	SYBU	protein_coding	protein_coding	syntabulin [Source:VGNC Symbol;Acc:VGNC:47013]	0.6137	2354	GO:0019896; GO:0060074	GO:0019894; GO:0017075; GO:0008017	GO:0005874; GO:0031982; GO:0043231; GO:0016020; GO:0016021; GO:1904115; GO:0005881	475076	TRUE	-3.18331	5.70861e-20	3.19778e-18	13	10111091	10180056	68966	-	94.9936	2.06105	1155.18	0	88.5884	20.2672	38.1276	0	9.44958	0	157.754	14.1071	112.375	0	259.744	0	51.7668	145.46	223.132	0	99.584	5.85204	140.289	7.03956	284.292	0	231.398	9.25087	337.375
ENSCAFG00000014639	ENSCAFT00000023238	C1QC	protein_coding	protein_coding	complement C1q C chain [Source:VGNC Symbol;Acc:VGNC:52112]	0.6056	1136	GO:0030853; GO:0045650; GO:0098883	GO:0005515	GO:0045202; GO:0098794	487382	TRUE	2.31215	1.3153e-19	7.32694e-18	2	76660035	76664577	4543	-	848.911	2167.19	75.0638	739.462	31.2665	897.195	401.688	327.152	14.1744	345.206	3.15508	1239.55	127.561	18.5219	0	577.78	192.082	152.257	558.117	197.486	21.4789	1072.22	439.051	1015.62	108.592	391.598	9.82351	188.101	63.9513
ENSCAFG00000029969	ENSCAFT00000090548; ENSCAFT00000043763; ENSCAFT00000082620	RGS4	protein_coding	protein_coding	regulator of G protein signaling 4 [Source:VGNC Symbol;Acc:VGNC:45534]	0.4853	2315	GO:0007186; GO:0043547	GO:0005096	GO:0005634; GO:0005737	488666	TRUE	2.92289	1.40325e-19	7.77369e-18	38	19771441	19779190	7750	-	15.0784	148.396	0	242.544	0	283.741	0.770254	1446.28	4.72479	1139.18	94.6524	537.012	15.1859	1029.82	8.01678	408.175	106.258	2055.46	6.30965	80.7331	0	44.2154	28.5773	250.225	63.4472	213.918	28.379	615.954	12.3987
ENSCAFG00000004443	ENSCAFT00000007160; ENSCAFT00000074687; ENSCAFT00000060402; ENSCAFT00000079163	FOSB	protein_coding	protein_coding	FosB proto-onco, AP-1 transcription factor subunit [Source:VGNC Symbol;Acc:VGNC:40941]	0.6251	1260	GO:0006357; GO:0006355; GO:0045944; GO:0071277	GO:0003700; GO:0003677; GO:0000978; GO:0000981; GO:0001228; GO:1990837	GO:0005634; GO:0005654; GO:0043231	484445	TRUE	-1.75302	1.50021e-19	8.26518e-18	1	110087036	110092818	5783	-	419.179	3.09157	1063.5	385.26	324.824	192.786	1475.04	148.318	2402.55	655.89	1101.12	316.941	1157.16	729.762	2929.33	266.525	2185.11	723.22	223.132	0	11.7158	115.09	51.9587	0.63996	1648.41	405.625	176.823	26.9817	922.725
ENSCAFG00000005734	ENSCAFT00000024000	ACTG1	protein_coding	protein_coding	actin gamma 1 [Source:NCBI gene (formerly Entrezgene);Acc:475923]	0.5401	1870	GO:0098974; GO:0001525; GO:0001738; GO:0010628; GO:0030335; GO:0045214; GO:0048488; GO:0051492; GO:0051893; GO:0071346; GO:0090303; GO:0120192; GO:0150111; GO:1902396	GO:0005200; GO:0005522; GO:0031625; GO:0042802; GO:0098973	GO:0005884; GO:0005911; GO:0015629; GO:0030016; GO:0031941; GO:0043296; GO:0044305; GO:0045177; GO:0045335; GO:0070062; GO:0098685; GO:0120220	475923	TRUE	1.03676	1.56775e-19	8.59007e-18	9	635978	638328	2351	+	3072.73	4057.02	2636.5	10189.6	2468.32	6705.14	4657.5	10017.7	1608.13	3106.85	2378.39	6124.24	1264.87	5823.32	2124.93	4224.08	2825.19	8973.75	3997.73	7710.77	5172.02	8850.17	4830.77	8793.5	3050.26	11358.1	3426.03	11336.2	3630.65
ENSCAFG00000005717	ENSCAFT00000009249; ENSCAFT00000049432; ENSCAFT00000049028	NEB	protein_coding	protein_coding	nebulin [Source:HGNC Symbol;Acc:HGNC:7720]	0.4688	19110	GO:0048747; GO:0071691	GO:0003779; GO:0051015; GO:0005515	GO:0030018; GO:0043292	119864500	TRUE	-2.98911	1.75746e-19	9.57719e-18	19	52569894	52919792	349899	-	60.3134	45.343	276.189	42.1493	78.1663	0.494323	61.6204	4.61277	302.385	34.5206	18.9305	265.214	425.204	40.7482	392.822	162.151	230.226	23.1104	37.8579	0	767.382	0.650227	122.103	11.5193	258.669	0	231.944	0	460.71
ENSCAFG00000010077	ENSCAFT00000048019; ENSCAFT00000090072; ENSCAFT00000016019	LSP1	protein_coding	protein_coding	lymphocyte specific protein 1 [Source:VGNC Symbol;Acc:VGNC:42849]	0.6388	1700	GO:0007165; GO:0006935; GO:0006952; GO:0098761	GO:0003779		611553	TRUE	-1.2611	1.81967e-19	9.8626e-18	18	46087922	46127263	39342	+	3501.19	2169.25	5829.78	2438	3632.13	1966.91	3713.79	3065.72	2520.67	621.369	2823.8	759.905	1685.63	1400.26	2663.17	1643.88	2607.41	1250.68	3847.17	3380.86	4371.94	2728.35	2770.7	4328.69	3642.72	4160.29	5143.15	5143.49	4892.27
ENSCAFG00000018020	ENSCAFT00000018078; ENSCAFT00000028631	COL4A5	protein_coding	protein_coding	collagen type IV alpha 5 chain [Source:VGNC Symbol;Acc:VGNC:54129]	0.5397	5673	GO:0007528; GO:0038063	GO:0005201	GO:0005581; GO:0016020; GO:0005604; GO:0005587; GO:0031594	403466	TRUE	-2.79674	3.90458e-19	2.10491e-17	X	81982275	82247679	265405	+	607.658	122.052	950.617	74.6857	328.597	0	265.819	91.9465	156.414	34.5206	1009.63	22.7459	24.2974	166.697	231.241	5.61014	494.257	45.3662	172.082	60.8603	454.962	21.4575	336.433	0	637.157	88.8402	653.509	6.94561	73.7399
ENSCAFG00000000945	ENSCAFT00000045686; ENSCAFT00000072443; ENSCAFT00000001467; ENSCAFT00000061894	MAN1A1	protein_coding	protein_coding	mannosidase alpha class 1A member 1 [Source:VGNC Symbol;Acc:VGNC:42942]	0.4358	2090	GO:0005975; GO:0008152; GO:0006491	GO:0004571; GO:0005509; GO:0016787; GO:0016798	GO:0016020; GO:0005783; GO:0000139	476275	TRUE	-1.74659	5.52014e-19	2.95992e-17	1	59109366	59275399	166034	-	779.552	275.15	1860.55	215.923	1410.47	346.52	1402.63	141.577	125.207	103.562	798.236	284.024	646.918	600.109	1662.68	238.567	628.013	154.976	1306.1	649.591	1669.5	349.172	1204.14	462.691	1260.4	183.525	949.605	373.119	1526.34
ENSCAFG00000015919	ENSCAFT00000025242; ENSCAFT00000085294; ENSCAFT00000075893	WNT5B	protein_coding	protein_coding	Wnt family member 5B [Source:VGNC Symbol;Acc:VGNC:48426]	0.5686	1642	GO:0007275; GO:0016055; GO:0030182; GO:0060070; GO:0045165; GO:0002062; GO:0030335	GO:0005102; GO:0005125; GO:0005109	GO:0005576; GO:0005615	486756	TRUE	2.96987	7.39246e-19	3.94277e-17	27	43620284	43677078	56795	+	90.4701	185.162	0	90.2144	0	5.51561	0.77113	475.472	68.7185	0	57.6938	262.23	33.8089	848.303	16.6029	199.74	154.984	638.758	9.25391	119.237	1.9826	274.564	2.61784	293.831	12.2014	592.647	26.7603	181.168	3.92062
ENSCAFG00000008537	ENSCAFT00000013542	IGSF10	protein_coding	protein_coding	immunoglobulin superfamily member 10 [Source:VGNC Symbol;Acc:VGNC:41913]	0.4598	7966	GO:2001222	GO:0005515	GO:0005576	477114	TRUE	-2.95921	7.99533e-19	4.24175e-17	23	46002308	46059936	57629	-	94.9936	7.21366	28.0773	20.7049	1523.37	0.494323	174.078	0	191.354	0	0	0	142.747	3.70438	456.956	18.6381	170.286	0	14.3401	0	0	7.80272	64.9484	64.6359	87.85	10.5205	127.706	25.4399	124.64
ENSCAFG00000002301	ENSCAFT00000003615; ENSCAFT00000093629	ECM2	protein_coding	protein_coding	extracellular matrix protein 2 [Source:VGNC Symbol;Acc:VGNC:40187]	0.4612	2398	GO:0030198; GO:0010811	GO:0005515; GO:0008201; GO:0005518; GO:0070052	GO:0031012; GO:0005614	476361	TRUE	-1.9535	8.66542e-19	4.57306e-17	1	98832677	98864700	32024	+	762.965	36.0683	442.36	52.5018	920.624	551.17	1143.83	109.997	515.002	0	738.289	153.298	537.58	59.2701	508.264	361.579	1190.64	331.702	619.493	140.351	273.368	217.176	319.546	147.191	759.537	134.429	671.273	215.854	1179.84
ENSCAFG00000004093	ENSCAFT00000089657; ENSCAFT00000086053; ENSCAFT00000071981; ENSCAFT00000006560; ENSCAFT00000060490	MGLL	protein_coding	protein_coding	monoglyceride lipase [Source:VGNC Symbol;Acc:VGNC:54327]	0.5764	1529		GO:0047372; GO:0016298	GO:0016020	476511	TRUE	-2.40873	1.02105e-18	5.36024e-17	20	1766216	1943588	177373	-	82.9309	14.4273	449.81	98.3484	213.654	108.039	333.082	130.932	210.253	0	511.123	104.05	596.975	122.245	601.258	206.83	291.623	362.196	130.208	66.7897	603.362	81.0623	201.419	4.47972	455.112	63.4316	542.552	45.8271	752.05
ENSCAFG00000014773	ENSCAFT00000045470; ENSCAFT00000086372; ENSCAFT00000085166; ENSCAFT00000023453; ENSCAFT00000084320; ENSCAFT00000044491	HSPG2	protein_coding	protein_coding	heparan sulfate proteoglycan 2 [Source:VGNC Symbol;Acc:VGNC:41820]	0.6498	12710	GO:0009887; GO:0009888	GO:0005509; GO:0005515; GO:0008022	GO:0016020; GO:0005576; GO:0005604	403440	TRUE	1.04022	1.17445e-18	6.13342e-17	2	77301858	77367724	65867	+	3590.15	3367.75	4758.24	10170.6	3296.88	7049.03	2941.61	11090.5	1398.54	3037.81	2483.05	2686	2077.43	6527.11	2730.52	6746.99	2311.8	7873.84	3144.51	7128.11	3793.96	6878.1	3635.81	12074.1	2883.8	11600.6	4152.07	12425.5	2747.95
ENSCAFG00000019993	ENSCAFT00000031817	S1PR1	protein_coding	protein_coding	sphingosine-1-phosphate receptor 1 [Source:VGNC Symbol;Acc:VGNC:45836]	0.5413	1744	GO:0007186; GO:0007165; GO:0007189; GO:0001525; GO:0019222; GO:0001955; GO:0003245; GO:0003376; GO:0006935; GO:0007193; GO:0007420; GO:0008284; GO:0016477; GO:0030032; GO:0030155; GO:0030500; GO:0030595; GO:0031532; GO:0045124; GO:0061384; GO:0072678	GO:0038036; GO:0004930; GO:0001664	GO:0016021; GO:0016020; GO:0005886; GO:0005737; GO:0005654; GO:0009897; GO:0031226; GO:0043231	490138	TRUE	-3.22584	1.24723e-18	6.47976e-17	6	48897449	48900037	2589	-	336.247	42.2514	425.743	54.7202	92.0625	10.3808	195.645	0	23.6239	0	239.786	0	255.123	0	303.034	0	51.7668	0	63.6701	17.3887	181.594	22.1077	93.5257	0	242.808	1.16895	308.895	8.47997	123.335
ENSCAFG00000017224	ENSCAFT00000027278	WFIKKN2	protein_coding	protein_coding	WAP, follistatin/kazal, immunoglobulin, kunitz and netrin domain containing 2 [Source:HGNC Symbol;Acc:HGNC:30916]	0.6539	1728	GO:0001501; GO:0007179; GO:0030512; GO:0032091; GO:0043392; GO:0048747; GO:0060021	GO:0030414; GO:0004867; GO:0005515; GO:0048019; GO:0050431	GO:0005576; GO:0005615	119873288	TRUE	2.83635	1.34147e-18	6.93348e-17	9	26711959	26716348	4390	+	0	86.5639	0.573006	22.9233	0	257.542	0.385128	224.606	0	0	0	0	0	3.70438	67.3409	50.3228	4.08685	122.349	0.573605	40.9876	0	258.79	1.29897	68.4757	0	217.425	0	343.824	28.0602
ENSCAFG00000013763	ENSCAFT00000021862; ENSCAFT00000080589	LTF	protein_coding	protein_coding	lactotransferrin [Source:VGNC Symbol;Acc:VGNC:42861]	0.5336	2293	GO:0006508; GO:0019731; GO:0006826; GO:0001817; GO:0002227; GO:0019732; GO:0031640; GO:0031665; GO:0032680; GO:0032780; GO:0033690; GO:0034145; GO:0043123; GO:0044793; GO:0045071; GO:0045669; GO:0048525; GO:0050829; GO:0051092; GO:0051673; GO:0060349; GO:0061844; GO:0071902; GO:1900229; GO:1902732; GO:2000117	GO:0001530; GO:0004869; GO:0005506; GO:0008201; GO:0008233; GO:0043539	GO:0005615; GO:0005576; GO:0005886; GO:0005769; GO:0055037; GO:0005737; GO:0009986; GO:0030141; GO:0032991; GO:0042581	484787	TRUE	2.54031	1.36858e-18	7.0373e-17	20	42231994	42263202	31209	+	91.978	314.309	0	470.298	45.1627	49.9266	5.39179	94.7392	37.7983	172.603	0	187.155	0	3922.94	0	7.45523	14.9851	209.353	110.706	28.5671	0	279.598	0	492.129	38.4344	1.16895	8.73201	15.4181	11.7461
ENSCAFG00000032344	ENSCAFT00000043093; ENSCAFT00000084726	C1QB	protein_coding	protein_coding	complement C1q B chain [Source:VGNC Symbol;Acc:VGNC:38577]	0.6496	917	GO:0006958; GO:0048839; GO:0098883	GO:0005515	GO:0005576; GO:0045202; GO:0098794	487381	TRUE	2.17912	3.26618e-18	1.67092e-16	2	76650586	76655549	4964	-	645.354	3089.51	2.86503	539.807	83.3773	989.634	489.112	721.366	9.44958	69.0411	9.46524	1091.89	88.0781	66.6788	94.5979	905.81	55.8537	205.274	506.493	233.505	173.784	1342.72	737.814	1033.54	150.687	493.297	12.5523	363.868	172.277
ENSCAFG00000019596	ENSCAFT00000027134; ENSCAFT00000079672; ENSCAFT00000031144	CACNA1H	protein_coding	protein_coding	calcium voltage-gated channel subunit alpha1 H [Source:VGNC Symbol;Acc:VGNC:38638]	0.6566	8009	GO:0070588; GO:0006811; GO:0055085; GO:0035725; GO:0019228; GO:0086010; GO:0070509; GO:0045956; GO:0032342; GO:0032870; GO:0034651; GO:0035865; GO:0042391; GO:0098662; GO:2000344	GO:0005245; GO:0005216; GO:0005248; GO:0008332; GO:0005244; GO:0097110	GO:0005891; GO:0016020; GO:0016021; GO:0043005; GO:0001518; GO:0005887	403533	TRUE	-3.0222	3.84331e-18	1.95619e-16	6	39510121	39533753	23633	-	101.025	0	195.395	8.92782	85.1144	0.505351	131.329	0	33.0735	0	1215.38	12.2262	0	51.8613	444.129	18.6381	143.04	1.35944	41.8732	0	93.7262	11.0539	27.2783	0	78.5366	0	239.585	0	112.325
ENSCAFG00000019631	ENSCAFT00000083478; ENSCAFT00000031203; ENSCAFT00000081406; ENSCAFT00000083579; ENSCAFT00000085881; ENSCAFT00000093801; ENSCAFT00000088643; ENSCAFT00000079167; ENSCAFT00000060090	F8	protein_coding	protein_coding	coagulation factor VIII [Source:VGNC Symbol;Acc:VGNC:40553]	0.4467	7257	GO:0055114; GO:0007597	GO:0016491; GO:0005507	GO:0005615	403875	TRUE	-2.50315	3.89343e-18	1.97169e-16	X	122885162	123043414	158253	-	287.547	6.34624	544.404	55.9439	336.872	57.4769	227.983	1.80465	462.966	483.288	395.423	153.959	360.361	210.61	634.937	95.3302	600.88	156.104	63.1478	70.6621	160.78	42.1189	360.722	21.7586	520.626	158.766	660.004	61.1679	683.202
ENSCAFG00000013015	ENSCAFT00000020665; ENSCAFT00000086985		protein_coding	protein_coding		0.5057	1404					TRUE	2.71143	5.89109e-18	2.96834e-16	38	21054885	21060144	5260	+	274.426	880.066	50.9975	450.333	38.2146	395.458	247.252	263.992	73.2342	1242.74	41.0161	263.333	69.855	322.281	0	300.073	14.9851	127.787	252.96	152.772	0	720.451	155.876	308.461	136.656	257.169	12.0065	240.523	1.95769
ENSCAFG00000016534	ENSCAFT00000082745; ENSCAFT00000063610; ENSCAFT00000026207; ENSCAFT00000026208; ENSCAFT00000089312; ENSCAFT00000063315; ENSCAFT00000084887; ENSCAFT00000079924	ACTN1	protein_coding	protein_coding	actinin alpha 1 [Source:VGNC Symbol;Acc:VGNC:37548]	0.5916	2849	GO:0045893; GO:0007015; GO:0030220; GO:0036344; GO:0048041; GO:0051017; GO:0051271; GO:0051639; GO:0099173; GO:0045214; GO:0048741	GO:0005509; GO:0005515; GO:0003779; GO:0046872; GO:0003725; GO:0005178; GO:0017166; GO:0030374; GO:0042803; GO:0044325; GO:0051015; GO:0099186; GO:0051393	GO:0001725; GO:0001726; GO:0005737; GO:0005884; GO:0005903; GO:0005911; GO:0005916; GO:0005925; GO:0030017; GO:0030018; GO:0042995; GO:0098978; GO:0005915; GO:0005923; GO:0016328; GO:0030027; GO:0030486; GO:0031252; GO:0042383; GO:0090636; GO:0090637; GO:0097433; GO:1990357	480369	TRUE	1.57259	8.65972e-18	4.34155e-16	8	42712142	42808323	96182	-	352.834	591.52	489.347	1687.45	225.814	1221.47	336.217	2160.55	947.32	552.329	1366.15	831.382	495.06	1529.91	158.732	708.289	606.216	2093.53	590.813	2277.78	74.1999	1920.77	749.505	2403.05	671.687	3246.79	918.499	2220.21	439.175
ENSCAFG00000004905	ENSCAFT00000046475; ENSCAFT00000007895	ITGB4	protein_coding	protein_coding	integrin subunit beta 4 [Source:HGNC Symbol;Acc:HGNC:6158]	0.6195	5804	GO:0031581; GO:0048870; GO:0007160; GO:0007229; GO:0006914; GO:0007155; GO:0009611; GO:0022011; GO:0032290; GO:0035878; GO:0043589; GO:0046847; GO:0048333; GO:0061450; GO:0016477; GO:0033627	GO:0005515; GO:0001664; GO:0031994; GO:0038132; GO:0005178	GO:0008305; GO:0005604; GO:0005730; GO:0005886; GO:0009925; GO:0009986; GO:0030054; GO:0030056; GO:0031252; GO:0031965; GO:0043235; GO:0016020; GO:0016021; GO:0005925	483318	TRUE	-2.08431	1.08248e-17	5.40002e-16	9	4825292	4855820	30529	-	710.19	292.668	1824.45	618.19	310.928	55.364	441.356	404.859	356.722	0	28.3957	696.893	440.39	2637.52	468.18	13.0467	551.725	16.3132	337.28	162.708	1411.75	87.7806	540.371	336.619	1102.39	324.967	1422.77	54.7343	1040.19
ENSCAFG00000008557	ENSCAFT00000013599; ENSCAFT00000066450; ENSCAFT00000013595; ENSCAFT00000013593; ENSCAFT00000037829; ENSCAFT00000071777; ENSCAFT00000077278	APP	protein_coding	protein_coding	amyloid beta protein [Source:VGNC Symbol;Acc:VGNC:38010]	0.4774	3315	GO:0007399; GO:0006897; GO:0010951; GO:0010466; GO:0007219; GO:0001774; GO:0001934; GO:0001967; GO:0002265; GO:0006378; GO:0006417; GO:0006468; GO:0006878; GO:0006979; GO:0007176; GO:0007409; GO:0007611; GO:0007612; GO:0007617; GO:0007626; GO:0008088; GO:0008203; GO:0008285; GO:0008344; GO:0008542; GO:0009987; GO:0010468; GO:0010628; GO:0010629; GO:0010800; GO:0010971; GO:0014005; GO:0016199; GO:…	GO:0004867; GO:0046914; GO:0008201; GO:0046872; GO:0030414; GO:0000978; GO:0005102; GO:0019899; GO:0030546; GO:0042802; GO:0051425	GO:0016021; GO:0016020; GO:0005886; GO:0043204; GO:0031410; GO:0042995; GO:0005768; GO:0005905; GO:0005769; GO:0030426; GO:0005798; GO:0005615; GO:0005641; GO:0005737; GO:0005790; GO:0005794; GO:0005911; GO:0008021; GO:0009986; GO:0030134; GO:0030424; GO:0031594; GO:0035253; GO:0043005; GO:0043197; GO:0043198; GO:0043235; GO:0045121; GO:0045177; GO:0045202; GO:0048471; GO:0048786; GO:0051233; GO:…	403407	TRUE	1.19066	1.37557e-17	6.82812e-16	31	21351207	21614337	263131	-	1670.68	2240.36	1537.38	4677.84	1174.23	4051.96	1111.09	4127.72	694.545	2278.36	1034.87	2829.9	929.375	1926.28	697.459	1539.51	1235.59	2369.5	970.542	2445.59	1234.06	2685.44	2030.29	4406.76	1603.26	3513.86	1939.05	5052.52	2024.91
ENSCAFG00000020166	ENSCAFT00000032115	ANGPTL2	protein_coding	protein_coding	angiopoietin like 2 [Source:VGNC Symbol;Acc:VGNC:37858]	0.5837	1612	GO:0001525	GO:0005102	GO:0005615; GO:0062023	480720	TRUE	-2.00519	1.67499e-17	8.27344e-16	9	56198423	56218751	20329	+	515.68	88.6249	738.032	388.957	536.742	55.8585	1059.1	110.706	137.019	0	448.022	31.9762	871.669	3.70438	490.627	72.6885	716.562	274.606	587.945	486.883	974.361	214.575	226.02	1340.08	685.718	464.073	610.695	235.126	786.992
ENSCAFG00000015259	ENSCAFT00000024221; ENSCAFT00000087048	DPT	protein_coding	protein_coding	dermatopontin [Source:VGNC Symbol;Acc:VGNC:40080]	0.512	1277	GO:0030199; GO:0008285		GO:0005576	490355	TRUE	-2.23676	1.84296e-17	9.0585e-16	7	29830415	29857061	26647	+	197.526	23.702	932.853	513.926	383.883	11.8637	743.68	36.5472	42.5231	34.5206	331.284	25.3929	154.896	0	4.81007	158.424	294.254	175.367	763.469	250.894	538.925	61.1213	1119.71	821.068	854.098	508.493	528.832	218.166	486.16
ENSCAFG00000016092	ENSCAFT00000070811; ENSCAFT00000085875; ENSCAFT00000049225; ENSCAFT00000071553; ENSCAFT00000025536; ENSCAFT00000035749; ENSCAFT00000083530	RADIL	protein_coding	protein_coding	Rap associating with DIL domain [Source:HGNC Symbol;Acc:HGNC:22226]	0.6419	4066	GO:0007165; GO:0019835; GO:0007155; GO:0034446; GO:0001755	GO:0005515; GO:0051020	GO:0016021; GO:0016020; GO:0005874; GO:0032991		TRUE	-2.91736	1.9515e-17	9.54523e-16	6	12717693	12845196	127504	+	135.705	0	1130.54	0	66.0071	1.97729	224.144	30.8701	2.36239	0	82.0321	29.1548	318.903	7.40876	360.755	31.6847	85.8239	1.35944	6.30965	8.69433	482.299	1.30045	9.09278	1.27992	107.372	29.2238	305.621	0	339.333
ENSCAFG00000015764	ENSCAFT00000024997; ENSCAFT00000086312	RHOJ	protein_coding	protein_coding	ras homolog family member J [Source:VGNC Symbol;Acc:VGNC:45562]	0.4782	2550	GO:0007264; GO:0006897; GO:0016477; GO:0030031; GO:0007266; GO:0008360; GO:0010594; GO:0030036; GO:0032488; GO:0061299; GO:0090050; GO:1903670	GO:0003924; GO:0005525	GO:0005886	612985	TRUE	-2.26808	1.97968e-17	9.63606e-16	8	37803717	37882207	78491	+	324.184	92.747	569.568	267.685	140.699	121.109	210.28	75.5785	184.267	0	132.513	71.4762	628.695	0	344.721	52.1866	395.063	19.0321	247.797	54.6501	335.852	78.0272	514.391	43.5173	712.561	40.9133	589.411	87.1124	828.756
ENSCAFG00000024189	ENSCAFT00000030543; ENSCAFT00000081590	SERPINF1	protein_coding	protein_coding	serpin family F member 1 [Source:VGNC Symbol;Acc:VGNC:46039]	0.5311	1538	GO:0050769; GO:0016525; GO:0060770		GO:0005615; GO:0005576	611276	TRUE	1.68048	2.11996e-17	1.0269e-15	9	45891410	45902765	11356	+	212.605	740.946	75.6368	1186.1	630.541	1120.13	252.259	1741.85	137.019	379.726	340.749	670.56	370.535	1526.2	20.8436	766.025	397.787	2241.71	694.635	2356.16	310.468	1834.94	752.103	2486.24	272.091	2672.22	206.294	3153.01	329.545
ENSCAFG00000023910	ENSCAFT00000043453; ENSCAFT00000014858	LOXL1	protein_coding	protein_coding	lysyl oxidase like 1 [Source:VGNC Symbol;Acc:VGNC:49917]	0.6044	2102	GO:0055114; GO:0018215; GO:0018057; GO:0030199	GO:0016641; GO:0005507; GO:0046872; GO:0016491; GO:0004720	GO:0005576; GO:0005615	100686150	TRUE	1.98563	2.20347e-17	1.06222e-15	30	37183128	37204058	20931	+	233.714	372.019	126.061	511.708	119.855	886.814	264.968	1816.72	144.106	276.164	179.84	356.441	88.0781	344.507	6.41342	443.586	245.211	430.941	113.574	816.026	154.258	943.48	188.35	1394.47	170.819	1191.16	252.682	1440.05	180.76
ENSCAFG00000017308	ENSCAFT00000083023; ENSCAFT00000027418	STON2	protein_coding	protein_coding	stonin 2 [Source:VGNC Symbol;Acc:VGNC:46933]	0.5206	3010	GO:0036465; GO:0030100; GO:0006897		GO:0005737; GO:0030054; GO:0045202; GO:0098793; GO:0043005	490815	TRUE	-2.64045	2.25934e-17	1.08394e-15	8	53597780	53725688	127909	-	453.859	131.907	262.437	0.739462	198.021	35.0969	479.484	201.543	68.5094	0	66.2567	139.191	485.949	0	92.9946	16.7743	351.469	44.8614	317.203	182.581	365.141	76.7268	172.763	177.269	307.475	108.712	293.614	12.3345	423.514
ENSCAFG00000000874	ENSCAFT00000046608; ENSCAFT00000083398; ENSCAFT00000001365	THBS2	protein_coding	protein_coding	thrombospondin 2 [Source:VGNC Symbol;Acc:VGNC:47336]	0.6065	3751	GO:0016525; GO:0007155	GO:0005509; GO:0005515; GO:0008201	GO:0005576; GO:0005604; GO:0031012; GO:0031091	484087	TRUE	1.15501	2.5297e-17	1.20239e-15	1	56402524	56451892	49369	-	1132.38	1470.56	2070.84	2592.55	724.339	2872.01	2874.98	5030.4	1115.05	3279.45	2221.18	1598.81	2211.06	4689.74	1099.9	704.519	433.207	3588.91	2803.78	8794.93	369.047	5782.47	4795.8	11925	1807.64	10221.3	1764.41	10929.9	1145.9
ENSCAFG00000007492	ENSCAFT00000077290; ENSCAFT00000012003; ENSCAFT00000061247; ENSCAFT00000012001; ENSCAFT00000060953	PALLD	protein_coding	protein_coding	palladin, cytoskeletal associated protein [Source:VGNC Symbol;Acc:VGNC:44247]	0.4704	4128	GO:0016477; GO:0030036; GO:0007411; GO:0007156; GO:0070593	GO:0098632	GO:0001725; GO:0005634; GO:0005829; GO:0005884; GO:0005886; GO:0005925; GO:0015629; GO:0030018; GO:0030027; GO:0030424	477351	TRUE	1.84834	2.53021e-17	1.20239e-15	25	19146898	19553679	406782	+	324.184	604.917	99.13	1027.11	178.914	689.086	305.791	1144.68	160.643	759.452	1284.12	570.869	139.71	466.752	89.7879	426.813	205.705	1368.95	466.341	1083.07	5.85788	1015	174.062	1409.19	322.117	1444.82	258.14	1693.68	122.03
ENSCAFG00000023919	ENSCAFT00000067732; ENSCAFT00000085522; ENSCAFT00000088697; ENSCAFT00000059986; ENSCAFT00000026313	SLC8A3	protein_coding	protein_coding	solute carrier family 8 member A3 [Source:VGNC Symbol;Acc:VGNC:46482]	0.5592	3963	GO:0007154; GO:0006816; GO:0055085; GO:0002244; GO:0006851; GO:0006874; GO:0007611; GO:0007612; GO:0007613; GO:0014819; GO:0030001; GO:0035725; GO:0042552; GO:0048709; GO:0050808; GO:0051560; GO:0060291; GO:0070588; GO:0071456; GO:0071901; GO:0098815; GO:0006811; GO:0006814; GO:0098703	GO:0005432; GO:0015368; GO:0099580; GO:0046872; GO:0005516; GO:0015297; GO:0015491	GO:0016020; GO:0016021; GO:0005741; GO:0005789; GO:0005887; GO:0014069; GO:0031226; GO:0031594; GO:0042383; GO:0043679; GO:0045202; GO:0048471; GO:0005886; GO:0030424; GO:0098794	490755	TRUE	-3.03183	2.79022e-17	1.31969e-15	8	43781120	43926343	145224	-	61.8212	18.5494	131.218	28.0996	46.8998	0	33.5061	0	129.932	0	3.15508	0	69.855	0	131.475	5.59142	51.7668	0	25.2386	3.72614	329.994	26.6593	136.392	6.3996	159.228	3.50685	198.108	0	147.479
ENSCAFG00000025365	ENSCAFT00000039380	ACKR1	protein_coding	protein_coding	atypical chemokine receptor 1 [Source:VGNC Symbol;Acc:VGNC:53112]	0.5994	5617	GO:0070098; GO:0006954; GO:0032642	GO:0019956; GO:0019957	GO:0016021; GO:0016020; GO:0055037	100856110	TRUE	-1.85917	3.61565e-17	1.70207e-15	38	22758013	22763958	5946	-	52.7742	1.03052	190.238	19.9655	71.2181	0	74.7148	1.06449	1195.37	34.5206	2429.41	1191.58	1919.49	114.836	1851.88	1642.01	2092.47	1515.77	41.2995	55.8921	3.90526	8.45295	10.3917	58.8763	43.3149	0	210.66	3.08362	37.1961
ENSCAFG00000011197	ENSCAFT00000017794; ENSCAFT00000077286	MMP14	protein_coding	protein_coding	matrix metallopeptidase 14 [Source:VGNC Symbol;Acc:VGNC:43277]	0.5836	3020	GO:0006508; GO:0001503; GO:0001958; GO:0010831; GO:0016477; GO:0030307; GO:0030324; GO:0030335; GO:0030574; GO:0031638; GO:0035987; GO:0035988; GO:0045579; GO:0045746; GO:0048701; GO:0048754; GO:0060322; GO:0060348; GO:0097094; GO:1903076; GO:1905523	GO:0004222; GO:0008237; GO:0008270; GO:0004175; GO:0070006; GO:0046872; GO:0016787; GO:0008233	GO:0031012; GO:0005615; GO:0005634; GO:0005737; GO:0005829; GO:0005886; GO:0031410; GO:0044354; GO:0045111; GO:0016020; GO:0016021	403823	TRUE	1.47168	3.90441e-17	1.82942e-15	8	3183606	3194122	10517	+	609.165	1347.92	153.566	3333.49	689.6	1318.85	776.417	2142.1	222.065	863.014	507.968	1131.39	425.204	2559.73	407.252	1578.65	728.822	1797.17	531.158	1870.52	285.083	2156.16	781.979	3870.48	514.289	3082.52	436.6	3355.75	843.765
ENSCAFG00000008975	ENSCAFT00000014307; ENSCAFT00000091198	THBS4	protein_coding	protein_coding	thrombospondin 4 [Source:VGNC Symbol;Acc:VGNC:47338]	0.53	3101	GO:0007155; GO:0034976; GO:0001938; GO:0016525; GO:0034103; GO:0048266; GO:0050731; GO:0051451; GO:0071603; GO:0090023	GO:0005509; GO:0005178; GO:0008201	GO:0005576; GO:0062023; GO:0005604; GO:0005615; GO:0005783; GO:0016529	488930	TRUE	-2.35275	4.25222e-17	1.97404e-15	3	26945081	26988597	43517	-	171.711	28.6425	454.527	110.919	94.4719	20.6474	1383.37	7.87563	37.7983	69.2085	794.749	48.717	544.78	4.2414	210.161	170.952	399.043	163.974	322.6	426.534	895.898	196.767	171.464	47.357	385.934	172.095	1271.2	39.5514	350.999
ENSCAFG00000014530	ENSCAFT00000093438; ENSCAFT00000087456; ENSCAFT00000023075; ENSCAFT00000064620; ENSCAFT00000092602; ENSCAFT00000062585; ENSCAFT00000046666; ENSCAFT00000063642; ENSCAFT00000045774	ABLIM2	protein_coding	protein_coding	actin binding LIM protein family member 2 [Source:VGNC Symbol;Acc:VGNC:37479]	0.5736	4107	GO:0006351; GO:0030036; GO:0030032	GO:0003779; GO:0046872; GO:0051015	GO:0015629	610389	TRUE	-2.71428	4.25244e-17	1.97404e-15	3	59838934	59986723	147790	-	93.4858	4.12209	415.429	0	126.803	74.6427	34.6615	51.4501	477.204	0	141.979	46.0834	45.5576	3.70438	743.957	54.0504	8.17371	0	15.4873	28.5671	638.509	5.85204	126	1.27992	127.505	1.16895	277.242	0	711.947
ENSCAFG00000005074	ENSCAFT00000008307; ENSCAFT00000073157; ENSCAFT00000008331	MYO7A	protein_coding	protein_coding	myosin VIIA [Source:VGNC Symbol;Acc:VGNC:43572]	0.5811	7122	GO:0001845; GO:0006886; GO:0006909; GO:0007040; GO:0007600; GO:0007601; GO:0007605; GO:0030030; GO:0030048; GO:0034613; GO:0042472; GO:0042490; GO:0042491; GO:0048563; GO:0048839; GO:0050953; GO:0050957; GO:0051875; GO:0051904; GO:0060088; GO:0060113; GO:0060122; GO:0007015; GO:0030050; GO:0007423	GO:0003774; GO:0051015; GO:0005524; GO:0005515; GO:0000166; GO:0003779; GO:0000146; GO:0005516; GO:0019904; GO:0030507; GO:0030898	GO:0016459; GO:0005856; GO:0005737; GO:0001750; GO:0001917; GO:0005765; GO:0005829; GO:0016324; GO:0032391; GO:0032420; GO:0042470; GO:0045202; GO:0120044; GO:0005902; GO:0015629; GO:0031982	485174	TRUE	-2.26794	4.32317e-17	1.99762e-15	21	21539785	21624279	84495	-	221.652	87.5944	1281.81	36.9731	342.195	33.6139	459.842	41.1601	562.25	0	722.514	50.7857	701.587	203.741	349.531	72.6885	412.773	78.8473	210.513	18.6307	400.289	80.6281	150.68	80.6349	270.871	40.9133	515.189	26.2108	634.292
ENSCAFG00000003821	ENSCAFT00000006178; ENSCAFT00000085069	ITGB1	protein_coding	protein_coding	integrin subunit beta 1 [Source:VGNC Symbol;Acc:VGNC:42136]	0.402	2782	GO:0007160; GO:0007229; GO:0007155; GO:0016477; GO:0033627; GO:0000082; GO:0000132; GO:0001701; GO:0001708; GO:0002042; GO:0007159; GO:0007161; GO:0008284; GO:0008354; GO:0008542; GO:0010710; GO:0010763; GO:0021943; GO:0023035; GO:0031175; GO:0031589; GO:0031623; GO:0033631; GO:0034113; GO:0035024; GO:0043065; GO:0043547; GO:0045214; GO:0045596; GO:0045766; GO:0048333; GO:0048675; GO:0048813; GO:…	GO:0038023; GO:0005178; GO:0043236; GO:0019960; GO:0001968; GO:0002020; GO:0003779; GO:0044877; GO:0046982; GO:0050839; GO:0098639; GO:1990782	GO:0008305; GO:0016020; GO:0016021; GO:0005886; GO:0030054; GO:0042995; GO:0005925; GO:0005768; GO:0030027; GO:0032587; GO:0009986; GO:0042470; GO:0055037; GO:0005737; GO:0009897; GO:0014704; GO:0030175; GO:0031410; GO:0031594; GO:0034665; GO:0034666; GO:0034667; GO:0034674; GO:0034677; GO:0034680; GO:0034681; GO:0035748; GO:0042383; GO:0043197; GO:0043235; GO:0045121; GO:0045202; GO:0048471; GO:…	477956	TRUE	1.31853	5.5172e-17	2.53766e-15	2	3670596	3756961	86366	+	585.04	618.314	1515.6	4162.43	887.621	3408.35	1243.58	4563.45	689.819	2589.04	1883.58	1973.12	382.684	1026.11	646.152	2270.12	818.733	3764.28	1190.23	2635.62	812.293	2252.38	813.154	3142.84	1226.85	4747.1	991.084	5177.4	959.923
ENSCAFG00000031193	ENSCAFT00000048585	SERTAD4	protein_coding	protein_coding	SERTA domain containing 4 [Source:VGNC Symbol;Acc:VGNC:46045]	0.4865	1071			GO:0005634	490276	TRUE	2.8385	7.24087e-17	3.31526e-15	7	8856330	8860526	4197	+	0	4.12209	0	2.21839	19.1073	73.526	36.202	187.349	0	0	0	59.5592	21.2602	11.1131	0	117.42	0	0	11.2184	111.049	0	131.346	14.4704	117.113	0	167.16	16.9183	275.984	0
ENSCAFG00000000667	ENSCAFT00000093326; ENSCAFT00000091820; ENSCAFT00000068402; ENSCAFT00000073751; ENSCAFT00000001034; ENSCAFT00000043020	FNDC1	protein_coding	protein_coding	fibronectin type III domain containing 1 [Source:VGNC Symbol;Acc:VGNC:40927]	0.606	5926		GO:0005515	GO:0016607	484061	TRUE	1.69466	9.02859e-17	4.11499e-15	1	48501355	48602336	100982	+	193.003	324.615	155.285	682.524	135.488	564.022	151.74	282.798	106.308	966.575	0	393.119	649.955	37.0438	14.4302	1483.59	81.7371	110.114	209.94	4047.83	216.742	895.364	1205.44	2125.94	379.463	2817.17	246.133	2267.24	1778.89
ENSCAFG00000004481	ENSCAFT00000007217; ENSCAFT00000071413; ENSCAFT00000089571; ENSCAFT00000093535; ENSCAFT00000084267	SLC6A6	protein_coding	protein_coding	solute carrier family 6 member 6 [Source:VGNC Symbol;Acc:VGNC:46467]	0.5289	4552	GO:0006836; GO:0055085; GO:0015734; GO:0010940; GO:0032328; GO:0045597; GO:0050804; GO:0071705; GO:0089718	GO:0005369; GO:0015293; GO:0005368; GO:0015171; GO:0022858	GO:0005887; GO:0016020; GO:0016021; GO:0005886; GO:0016323; GO:0016324; GO:0031528; GO:0098982; GO:0099055	404000	TRUE	1.46103	1.402e-16	6.36101e-15	20	4531771	4620605	88835	+	699.636	1173.77	326.04	1476.71	234.499	1664.88	901.582	2708.05	722.893	1449.86	1265.19	767.429	1466.96	2819.03	731.13	2094.92	433.206	305.873	653.909	952.651	1331.69	1859.65	446.845	1180.09	450.231	1748.74	493.358	2136.95	332.808
ENSCAFG00000018727	ENSCAFT00000082009; ENSCAFT00000091870; ENSCAFT00000029725; ENSCAFT00000090930	RAB31	protein_coding	protein_coding	RAB31, member RAS onco family [Source:VGNC Symbol;Acc:VGNC:45274]	0.5176	827	GO:0031623; GO:0032869; GO:0043001; GO:0045055; GO:0090382	GO:0003924; GO:0005525; GO:0019003	GO:0005769; GO:0032588; GO:0045335	608485	TRUE	2.47299	1.86262e-16	8.41281e-15	7	75678908	75817426	138519	+	30.1568	200.952	80.2206	475.474	43.4256	192.786	55.4584	769.624	0	414.247	37.861	252.988	42.5204	563.066	41.6873	465.952	51.7668	580.479	157.168	361.435	39.0526	284.149	59.7525	368.617	97.0011	502.649	27.2875	868.811	16.9667
ENSCAFG00000005288	ENSCAFT00000008550; ENSCAFT00000078021	TIE1	protein_coding	protein_coding	tyrosine kinase with immunoglobulin like and EGF like domains 1 [Source:VGNC Symbol;Acc:VGNC:47366]	0.6458	3468	GO:0006468; GO:0001568; GO:0001701; GO:0001936; GO:0003180; GO:0016525; GO:0030336; GO:0032526; GO:0045026; GO:0048771; GO:0060836; GO:0060854; GO:1901201; GO:0018108	GO:0004713; GO:0004672; GO:0005524; GO:0005515; GO:0000166; GO:0004714	GO:0005886; GO:0016020; GO:0016021	482535	TRUE	-2.83639	2.05316e-16	9.23186e-15	15	16838582	16856946	18365	-	123.642	55.6482	202.844	164.161	168.492	9.39213	207.199	28.7411	35.4359	0	28.3957	1.88096	492.022	0	113.838	7.45523	381.44	137.303	15.4873	6.21024	792.767	36.4127	226.02	0	355.671	0	420.228	2.31272	120.724
ENSCAFG00000009961	ENSCAFT00000015848	ADAMTS15	protein_coding	protein_coding	ADAM metallopeptidase with thrombospondin type 1 motif 15 [Source:VGNC Symbol;Acc:VGNC:53260]	0.6945	2763	GO:0006508; GO:0030198; GO:0007520; GO:0022617	GO:0004222; GO:0008237; GO:0046872; GO:0016787; GO:0008233; GO:0004175; GO:0008201; GO:0050840	GO:0005576; GO:0031012; GO:0005615; GO:0009986	489275	TRUE	-2.68268	2.0945e-16	9.3757e-15	5	4457959	4479875	21917	-	135.705	1.03052	413.137	22.1839	347.406	50.9152	40.0533	0	0	0	0	0	112.375	0	0	0	111.707	0	219.691	0	1.95263	0	387.092	0.63996	49.4156	0	204.111	21.5854	18.2718
ENSCAFG00000010175	ENSCAFT00000016196	CDH22	protein_coding	protein_coding	cadherin 22 [Source:VGNC Symbol;Acc:VGNC:39030]	0.6773	2625	GO:0007156; GO:0098609; GO:0007155; GO:0007043; GO:0000902; GO:0007275; GO:0016339; GO:0034332; GO:0098742	GO:0005509; GO:0046872; GO:0045296	GO:0005886; GO:0016020; GO:0016021; GO:0005912; GO:0016342	485906	TRUE	-2.46879	2.22647e-16	9.90736e-15	24	33425303	33492292	66990	-	46.7429	0	224.618	0	20.8443	0	10.0133	0	0	0	192.46	0	63.7807	0	27.257	26.0933	168.923	89.7228	80.8783	1.24205	406.147	0	10.3917	0	23.1826	0	85.1371	0	115.504
ENSCAFG00000008901	ENSCAFT00000014136; ENSCAFT00000061911; ENSCAFT00000060083	BPI	protein_coding	protein_coding	bactericidal permeability increasing protein [Source:VGNC Symbol;Acc:VGNC:49649]	0.5554	1860	GO:0050829; GO:0006955; GO:0042742; GO:0045087; GO:0031663; GO:0032720; GO:0032715; GO:0032717; GO:0043031	GO:0001530; GO:0008289	GO:0005615; GO:0016020; GO:0005576	477226	TRUE	2.12698	2.23303e-16	9.90736e-15	24	26767746	26800762	33017	+	325.692	1579.79	1.71902	482.869	185.862	891.262	480.254	364.764	4.72479	1829.59	145.134	598.143	30.3717	133.358	11.2235	687.745	237.038	190.321	437.66	336.595	0	308.207	361.113	783.311	65.2775	199.89	21.83	287.548	140.301
ENSCAFG00000013466	ENSCAFT00000021351	LRRC15	protein_coding	protein_coding	leucine rich repeat containing 15 [Source:VGNC Symbol;Acc:VGNC:42786]	0.582	2249	GO:0030335; GO:0046813; GO:1903077	GO:0005515; GO:0001968; GO:0005518; GO:0043236	GO:0062023	488041	TRUE	2.38669	2.64763e-16	1.16951e-14	33	31332496	31342583	10088	+	9.04701	0	0	0	1.73703	0	0	598.596	4.72479	0	0	3.76191	94.1524	433.412	8.01678	50.3228	0	39.4237	0.573605	73.2808	1.95263	31.8611	0	104.313	4.88056	181.187	0	404.726	0
ENSCAFG00000011513	ENSCAFT00000063580; ENSCAFT00000084599; ENSCAFT00000085487; ENSCAFT00000065906; ENSCAFT00000061192; ENSCAFT00000045219; ENSCAFT00000018339; ENSCAFT00000083892; ENSCAFT00000074714	ABLIM1	protein_coding	protein_coding	actin binding LIM protein 1 [Source:VGNC Symbol;Acc:VGNC:37478]	0.5196	2835	GO:0007010; GO:0060271; GO:0030032	GO:0003779; GO:0046872; GO:0051015	GO:0005737; GO:0015629; GO:0001725; GO:0030027	477828	TRUE	-2.1035	2.72764e-16	1.19956e-14	28	25260873	25545304	284432	-	702.651	100.991	826.228	144.195	250.132	58.8488	505.884	208.217	75.3309	103.562	697.273	45.9819	154.896	44.4525	519.487	221.793	599.405	19.0321	419.878	74.2934	893.805	69.5743	528.528	86.9842	224.434	7.32293	725.102	54.9107	464.626
ENSCAFG00000015205	ENSCAFT00000086142; ENSCAFT00000048753; ENSCAFT00000014555; ENSCAFT00000071298	SAA1	protein_coding	protein_coding	serum amyloid A1 [Source:NCBI gene (formerly Entrezgene);Acc:751814]	0.5486	571	GO:0006953; GO:0010629; GO:0033138; GO:0045892; GO:0010739; GO:0044242; GO:0050996; GO:0070374		GO:0005576; GO:0034364	119865027	TRUE	2.69429	2.81185e-16	1.2312e-14	21	40629290	40683641	54352	-	82.931	979.463	0	42.613	20.8443	168.505	27.3441	42.6642	75.5966	69.0411	0	150.443	3.03717	343.764	76.961	203.02	0	417.95	12.46	269.152	0	138.978	439.413	157.167	14.532	201.059	3.2745	240.94	0
ENSCAFG00000003775	ENSCAFT00000006069	OSR1	protein_coding	protein_coding	odd-skipped related transcription factor 1 [Source:VGNC Symbol;Acc:VGNC:44168]	0.5641	913	GO:0000122; GO:0001655; GO:0001656; GO:0001657; GO:0001823; GO:0002062; GO:0007507; GO:0008406; GO:0010628; GO:0030154; GO:0030501; GO:0030857; GO:0035115; GO:0035116; GO:0036023; GO:0042474; GO:0042476; GO:0042733; GO:0043066; GO:0045944; GO:0048389; GO:0048793; GO:0048863; GO:0050679; GO:0060021; GO:0060272; GO:0071300; GO:0072075; GO:0072111; GO:0072133; GO:0072143; GO:0072162; GO:0072166; GO:…	GO:1990837	GO:0005634	482984	TRUE	-3.01317	2.90754e-16	1.26756e-14	17	14509333	14589228	79896	-	63.3291	0	110.59	0	86.8514	0	258.806	0	0	0	3.15508	0	9.11152	0	9.62013	0	51.7668	0	77.4366	0	9.76314	9.7534	35.0721	0	127.505	0	106.967	0	176.845
ENSCAFG00000005415	ENSCAFT00000061289; ENSCAFT00000090613; ENSCAFT00000061083; ENSCAFT00000008715; ENSCAFT00000076132; ENSCAFT00000047767; ENSCAFT00000071121; ENSCAFT00000082149; ENSCAFT00000074954; ENSCAFT00000061556	ARRB1	protein_coding	protein_coding	arrestin beta 1 [Source:VGNC Symbol;Acc:VGNC:38136]	0.5705	2002	GO:0007165; GO:0043547; GO:0001934; GO:0002031; GO:0002092; GO:0006357; GO:0006511; GO:0016567; GO:0031397; GO:0032088; GO:0032715; GO:0032717; GO:0035025; GO:0035066; GO:0043149; GO:0043161; GO:0045746; GO:0045944; GO:0070374; GO:0090240	GO:0003713; GO:0005096; GO:0005159; GO:0008134; GO:0031625; GO:0031701; GO:1990763	GO:0000785; GO:0005634; GO:0005654; GO:0005737; GO:0016604; GO:0031410	485189	TRUE	-2.11432	3.06844e-16	1.33192e-14	21	23235711	23297786	62076	+	221.652	22.6715	1029.69	103.525	517.634	154.229	395.911	224.961	151.193	34.5206	265.027	22.5714	549.729	222.263	556.365	61.5057	171.648	120.99	512.229	74.5229	812.293	179.463	480.619	87.6745	619.831	109.881	848.096	191.956	858.122
ENSCAFG00000009273	ENSCAFT00000014824	STAB1	protein_coding	protein_coding	stabilin 1 [Source:VGNC Symbol;Acc:VGNC:54368]	0.6318	7867	GO:0007155; GO:0006897; GO:0007267; GO:0016525; GO:0042742	GO:0005540; GO:0005509; GO:0005041; GO:0005044; GO:0030169	GO:0016020; GO:0016021; GO:0005887	100856645	TRUE	-1.56686	3.30859e-16	1.42997e-14	20	37249746	37276535	26790	-	1999.39	463.735	2939.52	850.381	875.462	567.977	2779.85	533.662	1084.34	483.288	1227.33	462.714	1603.63	14.8175	1813.39	1440.72	1300.98	77.4879	1803.41	314.238	1896	519.531	2338.14	945.221	1624.62	187.032	1657.99	205.832	952.743
ENSCAFG00000012972	ENSCAFT00000020581	ART4	protein_coding	protein_coding	ADP-ribosyltransferase 4 [Source:VGNC Symbol;Acc:VGNC:48874]	0.4676	1313	GO:0006471; GO:0018120	GO:0003956; GO:0016740; GO:0016757; GO:0106274; GO:0106275; GO:0003950		486668	TRUE	-2.71219	3.87726e-16	1.66855e-14	27	31776130	31785945	9816	+	114.595	0	100.276	0.739462	114.644	22.2445	10.7836	0	387.433	0	350.214	0	82.0037	0	469.783	46.5952	119.881	0	76.2894	62.1024	78.1051	0	15.5876	0	67.1077	0	96.0521	2.31272	140.301
ENSCAFG00000018381	ENSCAFT00000077927; ENSCAFT00000029200; ENSCAFT00000060819	ESM1	protein_coding	protein_coding	endothelial cell specific molecule 1 [Source:VGNC Symbol;Acc:VGNC:40474]	0.4913	1443	GO:0001525; GO:0002040; GO:0008284; GO:1902204	GO:0005520; GO:0005178; GO:0005171	GO:0005576	489201	TRUE	2.56685	4.22754e-16	1.81152e-14	4	60592609	60624155	31547	+	0	278.241	0	152.329	0	108.751	0	95.4489	0	34.5206	0	95.9286	24.2974	277.828	3.20671	44.7314	8.17371	168.57	18.3554	68.3126	0	270.494	5.19587	14.0791	0	2.3379	0	134.909	0
ENSCAFG00000015043	ENSCAFT00000023886	MMP13	protein_coding	protein_coding	matrix metallopeptidase 13 [Source:VGNC Symbol;Acc:VGNC:43276]	0.4703	2005	GO:0030574; GO:0006508; GO:0030198; GO:0001958; GO:0003417; GO:0022617; GO:0030282; GO:0044267; GO:0051216; GO:0060349	GO:0004222; GO:0008237; GO:0008270; GO:0046872; GO:0016787; GO:0008233; GO:0004175; GO:0005509; GO:0005518	GO:0031012; GO:0005576	403763	TRUE	1.78483	4.88717e-16	2.08526e-14	5	28850522	28864121	13600	+	0	0	0	73.9462	0	0	0	0.354828	0	34.5206	0	31.9762	36.4461	0	0	37.2762	0	65.2529	0	119.237	0	7.15249	0	15.999	0	35.0685	0	24.669	0.652564
ENSCAFG00000008101	ENSCAFT00000012961; ENSCAFT00000063167; ENSCAFT00000070613; ENSCAFT00000083083	PLOD2	protein_coding	protein_coding	procollagen-lysine,2-oxoglutarate 5-dioxygenase 2 [Source:VGNC Symbol;Acc:VGNC:44702]	0.3822	2793	GO:0055114; GO:0018215; GO:0017185; GO:0001666; GO:0046947	GO:0008475; GO:0016705; GO:0031418; GO:0005506; GO:0016491; GO:0046872; GO:0051213	GO:0016020; GO:0005789; GO:0005783	119865413	TRUE	1.66562	5.60184e-16	2.38007e-14	23	41290567	41382807	92241	-	278.95	781.136	326.613	1304.41	396.042	1225.92	442.512	1180.16	0	448.767	75.7219	685.607	142.747	992.775	453.749	482.726	237.038	1159.6	672.838	1090.52	515.494	1253.64	887.195	1473.83	274.531	1384.04	324.722	2364.37	215.999
ENSCAFG00000032311	ENSCAFT00000044922		protein_coding	protein_coding		0.6013	903		GO:0005515			TRUE	-2.96722	5.69149e-16	2.40795e-14	10	16645238	16648432	3195	-	108.564	17.5189	81.9398	52.5018	72.9552	17.7956	108.606	7.80623	33.0735	0	44.1711	0	45.5576	0	420.079	0	241.124	0	75.1422	49.6819	679.515	38.3634	126	0	136.046	0	281.062	0.770906	218.609
ENSCAFG00000015206	ENSCAFT00000048582; ENSCAFT00000073299; ENSCAFT00000074059; ENSCAFT00000024140; ENSCAFT00000024142		protein_coding	protein_coding		0.5931	1249	GO:0006953		GO:0005576; GO:0034364		TRUE	2.56631	7.10333e-16	2.99265e-14	21	40671362	40704465	33104	+	81.4231	1611.27	20.0552	49.0803	0	38.1218	62.0056	112.041	0	0	0	198.474	0	304.502	0	220.064	0	176.124	121.763	327.031	0	85.2228	1166.11	251.127	122.124	30.3927	11.4608	183.059	56.1205
ENSCAFG00000016530	ENSCAFT00000026180; ENSCAFT00000088095; ENSCAFT00000065601; ENSCAFT00000069918; ENSCAFT00000091377	PLXDC1	protein_coding	protein_coding	plexin domain containing 1 [Source:VGNC Symbol;Acc:VGNC:44716]	0.6184	1619	GO:0001525		GO:0016020; GO:0016021; GO:0005737; GO:0005886; GO:0043235	491032	TRUE	-2.34152	7.50796e-16	3.14989e-14	9	23210925	23270995	60071	+	325.692	42.2514	582.747	56.9386	456.838	13.841	320.426	101.126	309.474	0	123.048	0.940477	367.498	737.171	179.576	117.42	129.417	19.0321	88.335	119.237	374.905	134.597	159.773	0	498.427	15.1963	252.137	163.432	333.46
ENSCAFG00000018501	ENSCAFT00000029387; ENSCAFT00000087829; ENSCAFT00000071224; ENSCAFT00000069374; ENSCAFT00000029398; ENSCAFT00000062497; ENSCAFT00000074543; ENSCAFT00000060259; ENSCAFT00000070962; ENSCAFT00000093555	MPRIP	protein_coding	protein_coding	myosin phosphatase Rho interacting protein [Source:VGNC Symbol;Acc:VGNC:54331]	0.5856	7022	GO:0007015	GO:0051015	GO:0015629	479530	TRUE	1.26055	1.0127e-15	4.23099e-14	5	42210790	42338566	127777	-	853.435	1875.56	1144.29	2735.27	790.347	3027.23	1153.07	4008.85	857.548	3969.86	1359.84	1842.39	777.517	1622.52	1290.7	3323.17	1194.72	3887.99	746.26	4570.74	1294.59	2734.86	1104.12	4048.39	849.217	3648.3	1549.93	3210.05	963.837
ENSCAFG00000018218	ENSCAFT00000028944	AMOT	protein_coding	protein_coding	angiomotin [Source:VGNC Symbol;Acc:VGNC:37835]	0.536	4636	GO:0030334; GO:0001525; GO:0035329; GO:0030036; GO:0003365; GO:0001570; GO:0001701; GO:0001702; GO:0006935; GO:0016525; GO:0034260; GO:0034613; GO:0040019; GO:0042074; GO:0043534; GO:0048514; GO:0051056	GO:0038023; GO:0005515; GO:0043532	GO:0005886; GO:0031410; GO:0005923; GO:0030027; GO:0001726; GO:0005654; GO:0005884; GO:0008180; GO:0009897; GO:0030054; GO:0030139	481022	TRUE	-2.74352	1.17518e-15	4.88944e-14	X	85745207	85807353	62147	-	199.034	5.15261	79.0748	0	270.976	0	188.713	57.4822	333.098	0	75.7219	25.3929	54.6691	70.3832	213.246	22.3657	197.531	32.6265	150.284	13.6625	156.21	61.1213	22.0825	0	196.442	0	204.656	22.3563	351.732
ENSCAFG00000014290	ENSCAFT00000092866; ENSCAFT00000022708; ENSCAFT00000075526; ENSCAFT00000088573; ENSCAFT00000083824; ENSCAFT00000084181; ENSCAFT00000075016; ENSCAFT00000091671	ANKH	protein_coding	protein_coding	ANKH inorganic pyrophosphate transport regulator [Source:VGNC Symbol;Acc:VGNC:50869]	0.6071	2266	GO:0035435; GO:0006817; GO:0030505	GO:0015114; GO:0005315; GO:0030504	GO:0016021; GO:0016020; GO:0005887	491486	TRUE	2.43779	1.45054e-15	6.01014e-14	4	88149257	88272464	123208	+	40.7116	10.3052	60.7386	318.708	3.47406	279.787	9.24306	1410.09	28.3487	103.562	0	769.31	69.855	1352.1	65.7376	359.715	65.3897	823.818	22.3706	167.677	300.705	257.49	14.2886	181.109	9.76111	732.931	84.5913	450.98	20.882
ENSCAFG00000005204	ENSCAFT00000059813; ENSCAFT00000008400	CTNNB1	protein_coding	protein_coding	catenin beta 1 [Source:VGNC Symbol;Acc:VGNC:39700]	0.4516	2795	GO:0007155; GO:0000122; GO:0000209; GO:0000578; GO:0000904; GO:0001501; GO:0001569; GO:0001570; GO:0001658; GO:0001701; GO:0001702; GO:0001706; GO:0001708; GO:0001709; GO:0001711; GO:0001764; GO:0001822; GO:0001840; GO:0001894; GO:0001944; GO:0002052; GO:0002053; GO:0002089; GO:0003266; GO:0003338; GO:0003340; GO:0006357; GO:0007160; GO:0007268; GO:0007398; GO:0007403; GO:0007507; GO:0008283; GO:…	GO:0045296; GO:0005515; GO:0001085; GO:0001102; GO:0001221; GO:0003682; GO:0003713; GO:0008013; GO:0008022; GO:0008134; GO:0019899; GO:0019900; GO:0019901; GO:0019903; GO:0030331; GO:0035257; GO:0044325; GO:0045294; GO:0046332; GO:0070411; GO:0070491; GO:0097718; GO:0140297; GO:1990226	GO:0030054; GO:0005912; GO:0000791; GO:0005634; GO:0005667; GO:0005737; GO:0005813; GO:0005829; GO:0005886; GO:0005911; GO:0005916; GO:0005923; GO:0005938; GO:0014704; GO:0016020; GO:0016323; GO:0016327; GO:0016328; GO:0016342; GO:0016600; GO:0030018; GO:0030027; GO:0030877; GO:0031253; GO:0031528; GO:0032991; GO:0032993; GO:0034750; GO:0042734; GO:0043296; GO:0045177; GO:0045202; GO:0045211; GO:…	477032	TRUE	1.40035	1.85683e-15	7.66193e-14	23	10559718	10572927	13210	+	854.943	1022.28	673.282	1532.91	519.371	1233.33	682.829	1579.7	262.226	1070.14	785.615	1136.1	598.323	1978.14	631.721	1239.43	613.028	991.03	774.94	1669.31	175.737	1648.97	345.526	1314.48	723.54	1928.76	561.577	2286.51	628.419
ENSCAFG00000010821	ENSCAFT00000060145; ENSCAFT00000077727; ENSCAFT00000087088; ENSCAFT00000076713; ENSCAFT00000017221; ENSCAFT00000077900; ENSCAFT00000066430; ENSCAFT00000067682; ENSCAFT00000083619; ENSCAFT00000088032	TMTC1	protein_coding	protein_coding	transmembrane O-mannosyltransferase targeting cadherins 1 [Source:VGNC Symbol;Acc:VGNC:47638]	0.4465	4859	GO:0006486; GO:0035269	GO:0005515; GO:0004169; GO:0000030	GO:0016020; GO:0016021; GO:0005783	486621	TRUE	-2.03847	1.92345e-15	7.90429e-14	27	18191118	18518974	327857	+	110.072	6.18314	994.166	145.674	253.606	89.9667	427.492	95.4489	167.73	0	725.668	56.4286	397.87	7.40876	1114.33	11.1828	170.286	38.0642	155.447	100.606	513.541	115.74	262.392	28.7982	470.364	29.2237	910.859	186.559	652.563
ENSCAFG00000005368	ENSCAFT00000008633	ACKR2	protein_coding	protein_coding	atypical chemokine receptor 2 [Source:VGNC Symbol;Acc:VGNC:37508]	0.542	1155	GO:0006935; GO:0006954; GO:0007186; GO:0006897; GO:0007204; GO:0006955; GO:0019722; GO:0060326; GO:0070098; GO:0007165	GO:0019957; GO:0004950; GO:0005044; GO:0004930; GO:0016493	GO:0005887; GO:0016021; GO:0016020; GO:0005886; GO:0005768; GO:0005769; GO:0009897; GO:0005654; GO:0005829; GO:0005884; GO:0031965; GO:0043231	485618	TRUE	-2.71793	2.54496e-15	1.04156e-13	23	11960981	11962135	1155	+	120.627	0	37.8184	0	69.4811	55.3641	35.0466	0	0	0	18.9305	95.9286	66.8178	0	142.699	5.59142	194.807	0	25.8122	0	23.4315	0	12.9897	0	56.1264	0	80.7711	0	20.882
ENSCAFG00000008540	ENSCAFT00000013560; ENSCAFT00000048340	MYL9	protein_coding	protein_coding	myosin light chain 9 [Source:VGNC Symbol;Acc:VGNC:43547]	0.5788	875		GO:0005509		485856	TRUE	1.83452	2.69091e-15	1.09682e-13	24	25322800	25329932	7133	+	60.3134	128.815	178.778	825.24	231.025	1095.91	62.3907	839.17	127.569	793.973	545.829	365.845	130.599	714.945	413.666	402.582	220.69	524.742	204.777	1238.32	113.252	662.58	136.392	1396.39	129.945	1538.34	455.702	1163.12	71.782
ENSCAFG00000019589	ENSCAFT00000031139	BAIAP3	protein_coding	protein_coding	BAI1 associated protein 3 [Source:VGNC Symbol;Acc:VGNC:38374]	0.6865	2526				490079	TRUE	-2.84955	2.85255e-15	1.158e-13	6	39427520	39435596	8077	-	88.9623	0	296.817	0	31.2665	7.90916	91.6604	0.354828	61.4223	0	9.46524	0.940477	297.643	0	83.3745	68.9609	8.17371	2.71887	0.573605	0	136.684	7.15249	0	0	48.8056	0	176.277	6.93815	164.446
ENSCAFG00000023117	ENSCAFT00000070642; ENSCAFT00000029928; ENSCAFT00000093521; ENSCAFT00000065963; ENSCAFT00000084757; ENSCAFT00000088251; ENSCAFT00000092392; ENSCAFT00000002388; ENSCAFT00000085752	NFIA	protein_coding	protein_coding	nuclear factor I A [Source:VGNC Symbol;Acc:VGNC:43775]	0.5079	1756	GO:0006355; GO:0006260; GO:0006357; GO:0045944; GO:0060074; GO:0072189	GO:0003700; GO:0003677; GO:0000978; GO:0000981; GO:0001228; GO:0003682; GO:0008134	GO:0005634; GO:0005654; GO:0030054	479552	TRUE	-2.04802	2.92066e-15	1.18086e-13	5	48496773	49064848	568076	-	382.99	220.532	615.981	86.517	545.426	197.235	503.362	124.545	184.267	69.0411	567.915	212.548	303.718	3.70438	429.699	538.64	557.175	269.168	264.431	178.855	451.057	85.1798	227.32	40.3175	687.548	128.584	743.858	212.77	700.201
ENSCAFG00000014597	ENSCAFT00000065261; ENSCAFT00000023277; ENSCAFT00000063940	ITGAV	protein_coding	protein_coding	integrin subunit alpha V [Source:VGNC Symbol;Acc:VGNC:42134]	0.4632	3541	GO:0007155; GO:0001525; GO:0001568; GO:0007160; GO:0008284; GO:0010745; GO:0010888; GO:0030335; GO:0031589; GO:0032369; GO:0033627; GO:0033690; GO:0034113; GO:0034446; GO:0035987; GO:0038027; GO:0043277; GO:0045785; GO:0046718; GO:0050748; GO:0050764; GO:0050919; GO:0070371; GO:0070588; GO:0071604; GO:0097192; GO:1901388; GO:1905598; GO:2000536; GO:2001237; GO:0007229	GO:0001846; GO:0001968; GO:0002020; GO:0005080; GO:0005178; GO:0005245; GO:0017134; GO:0019960; GO:0031994; GO:0038132; GO:0050840; GO:1990430	GO:0008305; GO:0005829; GO:0005886; GO:0005925; GO:0009897; GO:0009986; GO:0016020; GO:0031258; GO:0031527; GO:0031528; GO:0032587; GO:0034683; GO:0034684; GO:0034685; GO:0034686; GO:0035867; GO:0035868; GO:0016021	488437	TRUE	1.32957	2.96976e-15	1.19589e-13	36	28804013	28887430	83418	+	922.795	1108.84	456.113	1441.21	913.677	2139.43	744.067	2741.76	692.182	517.808	239.786	1881.89	716.773	1807.74	97.8047	1880.58	591.232	3784.67	1398.45	2787.15	824.009	2670.48	1104.12	2612.32	783.94	3689.2	624.339	5741.71	594.485
ENSCAFG00000018277	ENSCAFT00000076648; ENSCAFT00000029035		protein_coding	protein_coding		0.631	1472	GO:0046314; GO:0016310	GO:0004111; GO:0016772; GO:0016301; GO:0003824; GO:0000166; GO:0005524; GO:0016740			TRUE	2.75987	4.02008e-15	1.61237e-13	8	71284141	71287364	3224	-	90.4701	250.417	4.01104	219.62	57.3219	112.211	28.8846	401.311	2.36239	34.5206	0	115.679	54.6691	166.697	6.41342	70.8247	49.0423	622.622	97.5128	67.0706	0	361.526	67.5463	217.586	14.0316	411.47	67.6731	229.73	24.1449
ENSCAFG00000045412	ENSCAFT00000062008; ENSCAFT00000087155; ENSCAFT00000070588; ENSCAFT00000073365	HIF3A	protein_coding	protein_coding	hypoxia inducible factor 3 subunit alpha [Source:HGNC Symbol;Acc:HGNC:15825]	0.6097	2476	GO:0006355; GO:0006357	GO:0046983; GO:0005515; GO:0000978; GO:0000981	GO:0000785; GO:0005654; GO:0005829; GO:0005886	476429	TRUE	-2.36323	4.4186e-15	1.76515e-13	1	109479128	109504274	25147	-	76.8996	0	41.2564	0	48.6368	0	17.3307	0	35.4359	0	56.7915	0	3.03717	0	506.66	31.6847	10.8983	0	0	0	0	0	57.1546	0	48.8055	0	111.879	0	31.9756
ENSCAFG00000032731	ENSCAFT00000047013		protein_coding	protein_coding		0.5242	641	GO:0006955	GO:0008009	GO:0005576		TRUE	-2.43228	5.20791e-15	2.07221e-13	9	37734586	37740058	5473	+	375.451	2.06105	22.9202	12.5709	137.225	0	771.411	0.354828	4.72479	69.0411	88.3423	6.58334	488.985	3.70438	123.458	3.72762	558.537	1.35944	1550.45	0	52.721	0.650227	1185.96	59.5163	541.742	8.18265	8.73201	20.8145	176.845
ENSCAFG00000000834	ENSCAFT00000001305	TNFRSF11B	protein_coding	protein_coding	TNF receptor superfamily member 11b [Source:VGNC Symbol;Acc:VGNC:47655]	0.5096	1664	GO:0007165; GO:0006915; GO:0030198; GO:0042489	GO:0005515	GO:0005615; GO:0031012	100855848	TRUE	2.65344	5.25244e-15	2.08167e-13	13	18156367	18183444	27078	-	1.50784	18.5494	0	0	1.73703	513.107	0	282.089	0	379.726	0	110.036	0	22.2263	30.4637	180.789	0	81.5662	0.573605	227.295	0	0.650227	0	37.1177	2.44028	106.374	9.27776	158.807	0
ENSCAFG00000003942	ENSCAFT00000066840; ENSCAFT00000073026; ENSCAFT00000006350; ENSCAFT00000006343; ENSCAFT00000078921; ENSCAFT00000066032	REV3L	protein_coding	protein_coding	REV3 like, DNA directed polymerase zeta catalytic subunit [Source:VGNC Symbol;Acc:VGNC:45488]	0.4084	10000	GO:0019985; GO:0006281; GO:0090305; GO:0000724; GO:0042276	GO:0003887; GO:0003677; GO:0003676; GO:0000166; GO:0016740; GO:0016779; GO:0051536; GO:0051539; GO:0046872	GO:0016035; GO:0005634; GO:0005730	481963	TRUE	-1.43616	5.48532e-15	2.16541e-13	12	67756924	67953553	196630	-	1363.53	393.624	1583.24	706.175	1068.27	529.423	2293.17	309.424	1656.04	138.082	1296.37	486.19	1302.98	626.041	784.33	514.428	1283.85	623.143	1113.34	569.505	1675.36	634.716	1743.68	494.338	2143.57	421.99	1308.02	673.772	1520.72
ENSCAFG00000020118	ENSCAFT00000032018; ENSCAFT00000069416; ENSCAFT00000032019	SH2D3C	protein_coding	protein_coding	SH2 domain containing 3C [Source:VGNC Symbol;Acc:VGNC:46113]	0.6255	2521	GO:0007264; GO:0050790; GO:0033138	GO:0001784; GO:0005085		491326	TRUE	-2.47248	5.6947e-15	2.23924e-13	9	55626360	55656507	30148	+	40.7116	60.8008	631.452	252.157	130.277	74.1484	360.48	31.2249	87.4086	0	615.241	123.202	276.383	0	458.56	31.6847	64.0274	10.8755	83.1727	22.3569	251.889	51.3679	171.464	69.7556	438.64	0	509.185	19.2727	563.815
ENSCAFG00000016262	ENSCAFT00000077600; ENSCAFT00000025797; ENSCAFT00000059870; ENSCAFT00000089916; ENSCAFT00000068945	CGNL1	protein_coding	protein_coding	cingulin like 1 [Source:VGNC Symbol;Acc:VGNC:39184]	0.5328	5563	GO:0007015; GO:0051058; GO:0051497; GO:0150105	GO:0003774	GO:0016459; GO:0032991	487574	TRUE	1.49304	5.81723e-15	2.27849e-13	30	22612828	22718493	105666	+	657.516	1459.74	530.03	1199.5	292.605	3043.31	540.406	3310.96	506.585	3159.37	347.059	1447.35	395.315	1400.36	199.037	1913.6	381.27	2210.55	468.729	1403.09	162.102	1235.21	323.772	1132.09	263.64	1631.12	874.114	3231.88	545.698
ENSCAFG00000013633	ENSCAFT00000068406; ENSCAFT00000038089; ENSCAFT00000076683	B2M	protein_coding	protein_coding	beta-2-microglobulin [Source:VGNC Symbol;Acc:VGNC:38331]	0.4763	618	GO:0006955; GO:0002376; GO:0001916; GO:0002237; GO:0002474; GO:0002481; GO:0002726; GO:0006826; GO:0007275; GO:0007611; GO:0010977; GO:0019885; GO:0032092; GO:0033077; GO:0034756; GO:0042026; GO:0045646; GO:0048260; GO:0050680; GO:0050768; GO:0051289; GO:0055072; GO:0071281; GO:0071283; GO:0071316; GO:0090647; GO:1900121; GO:1900122; GO:1904434; GO:1904437; GO:1990000; GO:2000774; GO:2000978	GO:0042802; GO:0042803	GO:0042612; GO:0005576; GO:0005794; GO:0005829; GO:0005886; GO:0009897; GO:0042824; GO:1990712	100855741	TRUE	1.06278	6.05565e-15	2.36265e-13	30	11331569	11337997	6429	+	3727.37	9568.4	1649.68	3099.82	1466.05	5988.22	2786.4	3796.66	696.906	2658.08	927.594	5123.72	625.658	3937.75	707.08	1463.09	1449.47	6213.98	3141.06	1407.24	3627.99	5911.21	1641.9	1512.23	2378.05	1510.28	1798.24	3200.8	1545.92
ENSCAFG00000006035	ENSCAFT00000009739	COL6A6	protein_coding	protein_coding	collagen type VI alpha 6 chain [Source:VGNC Symbol;Acc:VGNC:49850]	0.5053	8426			GO:0005576; GO:0031012	610649	TRUE	-2.47951	6.10307e-15	2.37192e-13	23	27759103	27900154	141052	+	18.094	0	234.984	11.8659	69.4811	0	99.7481	0	0	0	6.31016	0.952345	154.896	0	97.8047	11.5127	71.4725	13.9652	109.558	34.0176	0	0	0	0	215.204	0	31.1078	52.7099	166.961
ENSCAFG00000015845	ENSCAFT00000025110; ENSCAFT00000048512	KIF26B	protein_coding	protein_coding	kinesin family member 26B [Source:VGNC Symbol;Acc:VGNC:42400]	0.6473	5739	GO:0007018; GO:0022409; GO:0030010; GO:0072092	GO:0008017; GO:0003777; GO:0005524; GO:0000166; GO:0003774; GO:1990939	GO:0005874; GO:0005871	490379	TRUE	2.15247	6.39429e-15	2.4755e-13	7	36088050	36522653	434604	+	188.479	390.568	1.14601	416.317	46.8998	213.053	140.186	191.607	37.7983	34.5206	53.6364	140.131	45.5576	337.098	214.85	506.956	40.8685	259.652	691.767	832.172	0	363.477	831.34	1709.97	99.4414	1255.45	87.8658	524.987	22.8397
ENSCAFG00000016228	ENSCAFT00000025757	SERPINE2	protein_coding	protein_coding	serpin family E member 2 [Source:VGNC Symbol;Acc:VGNC:46037]	0.5228	1360	GO:0010757; GO:0030195; GO:0045861; GO:0048711	GO:0004867; GO:0005102; GO:0005539; GO:0008201	GO:0005615; GO:0005576; GO:0005829; GO:0031091; GO:0031232; GO:0062023	608930	TRUE	2.4542	9.14477e-15	3.52672e-13	37	29700024	29724228	24205	-	42.2194	228.776	5.15705	40.6704	53.8479	183.394	0	39.386	92.1334	0	3.15508	185.274	30.3717	140.766	49.704	65.2333	31.3326	243.339	168.64	90.6695	0	297.804	294.866	62.7161	23.7927	149.626	50.7548	160.348	13.0513
ENSCAFG00000025533	ENSCAFT00000039632; ENSCAFT00000039621	ITIH4	protein_coding	protein_coding	inter-alpha-trypsin inhibitor heavy chain 4 [Source:VGNC Symbol;Acc:VGNC:42147]	0.5568	2878	GO:0030212; GO:0010951; GO:0010466; GO:0006953; GO:0034097	GO:0004867; GO:0030414	GO:0005576	607088	TRUE	-2.53964	1.00352e-14	3.85529e-13	AAEX03020161.1	9521	24929	15409	+	54.2821	0	515.132	0	8.68514	44.9834	192.949	0	0	0	22.0856	0	69.855	0	349.531	188.245	16.3474	43.502	12.0457	0	93.7262	0	101.32	0	75.6486	0	171.911	0	241.449
ENSCAFG00000004491	ENSCAFT00000069240; ENSCAFT00000039304; ENSCAFT00000071258	LCP1	protein_coding	protein_coding	lymphocyte cytosolic protein 1 [Source:VGNC Symbol;Acc:VGNC:42614]	0.4861	2479	GO:0051017; GO:0002286; GO:0010737; GO:0016477; GO:0022617; GO:0033157; GO:0071803	GO:0051015; GO:0005509; GO:0005515; GO:0003779; GO:0005178; GO:0042802; GO:0051020	GO:0001725; GO:0001726; GO:0001891; GO:0002102; GO:0005737; GO:0005829; GO:0005884; GO:0005886; GO:0005925; GO:0015629; GO:0030175; GO:0032432; GO:0048471	476921	TRUE	1.98945	1.13643e-14	4.34923e-13	22	4992347	5059636	67290	+	309.107	871.822	24.0662	777.174	78.1662	637.678	538.023	473.342	82.6838	724.932	6.31016	353.619	221.714	703.832	24.0503	460.361	81.7371	564.166	630.392	463.284	187.452	840.093	361.113	684.759	181.801	274.703	41.477	514.965	116.157
ENSCAFG00000008711	ENSCAFT00000047417; ENSCAFT00000075964; ENSCAFT00000013874; ENSCAFT00000049100; ENSCAFT00000091049; ENSCAFT00000082438	MME	protein_coding	protein_coding	membrane metalloendopeptidase [Source:VGNC Symbol;Acc:VGNC:43271]	0.4088	2924	GO:0006508; GO:0001822; GO:0071493; GO:0090399; GO:0071345; GO:0006518; GO:0019233; GO:0046449; GO:0050435; GO:0071492; GO:0007568; GO:0007611; GO:0050769; GO:0061837; GO:0097242; GO:0150094; GO:1900273	GO:0004222; GO:0008237; GO:0046872; GO:0016787; GO:0008233; GO:0008270; GO:0042277; GO:0001786; GO:0004175; GO:0008238; GO:0042803; GO:1901612	GO:0016020; GO:0016021; GO:0005737; GO:0005886; GO:0030424; GO:0045202; GO:0030425; GO:0008021; GO:0005903; GO:0044306; GO:0005769; GO:0005802; GO:0031410; GO:0043025; GO:0045121; GO:0098793	477120	TRUE	-2.66124	1.16798e-14	4.45296e-13	23	48971066	49059919	88854	+	790.105	36.0683	457.832	45.8466	210.18	0	354.317	0.354828	970.944	0	552.139	34.7976	88.0781	0	160.336	42.8676	208.43	0	141.681	0	3.90526	96.8835	76.6391	97.9141	270.871	15.1963	160.996	11.5636	131.818
ENSCAFG00000045731	ENSCAFT00000024741; ENSCAFT00000066582	CHPF	protein_coding	protein_coding	chondroitin polymerizing factor [Source:HGNC Symbol;Acc:HGNC:24291]	0.7141	2520	GO:0030206	GO:0008376; GO:0016740; GO:0016757; GO:0047238; GO:0050510	GO:0032580; GO:0016020; GO:0016021; GO:0005794	488539	TRUE	2.02425	1.23245e-14	4.68097e-13	37	26025993	26052806	26814	-	116.103	431.789	420.013	605.619	104.222	702.432	78.9512	183.801	4.72479	34.5206	0	163.643	97.1896	48.1569	118.648	1245.02	134.866	629.419	303.437	675.674	326.089	630.72	120.804	591.963	196.442	633.571	57.8496	945.131	193.159
ENSCAFG00000018027	ENSCAFT00000028637	GPRC5B	protein_coding	protein_coding	G protein-coupled receptor class C group 5 member B [Source:VGNC Symbol;Acc:VGNC:54030]	0.5661	1634	GO:0007186; GO:0032147	GO:0004930; GO:0019901; GO:0030295	GO:0016021; GO:0016020; GO:0005886; GO:0043231; GO:0043235; GO:0070062; GO:0005654; GO:0005730; GO:0005829	100856475	TRUE	-2.85836	1.28809e-14	4.87383e-13	6	25411595	25432824	21230	+	37.6959	0	390.217	52.5018	111.17	14.8297	196.8	12.7738	0	0	69.4118	17.8691	6.07435	0	109.028	31.6847	125.33	0	57.3605	24.841	449.104	16.9059	89.6288	0	194.612	1.16895	330.725	2.31272	458.752
ENSCAFG00000003426	ENSCAFT00000047096; ENSCAFT00000088210; ENSCAFT00000082332; ENSCAFT00000092428; ENSCAFT00000071452; ENSCAFT00000005551; ENSCAFT00000074598; ENSCAFT00000085043; ENSCAFT00000071179; ENSCAFT00000081005	TNC	protein_coding	protein_coding	tenascin C [Source:VGNC Symbol;Acc:VGNC:47646]	0.5848	8287	GO:0042127; GO:0007155; GO:0007528; GO:0008284; GO:0009611; GO:0010628; GO:0014012; GO:0060739; GO:0060740	GO:0005515; GO:0045545	GO:0062023; GO:0005576; GO:0005604; GO:0005614; GO:0098966	481689	TRUE	1.80419	1.30437e-14	4.91688e-13	11	69077535	69170281	92747	-	259.348	1335.56	67.6147	4495.19	156.333	347.509	571.144	90.8361	51.9727	0	1243.1	311.298	425.204	29.635	12.8268	646.742	318.775	330.343	4537.78	96.8797	27.3369	1111.89	2930.48	4382.44	109.202	1056.73	278.878	854.163	41.1115
ENSCAFG00000007649	ENSCAFT00000012229	MPEG1	protein_coding	protein_coding	macrophage expressed 1 [Source:VGNC Symbol;Acc:VGNC:43333]	0.5745	2148	GO:0042742; GO:0050829; GO:0050830		GO:0031410	475960	TRUE	2.12718	1.31345e-14	4.93258e-13	18	37531032	37533179	2148	+	538.297	962.508	1.71902	533.892	39.9516	408.31	588.475	594.693	37.7983	138.082	113.583	778.715	167.045	418.595	25.6537	333.622	133.504	140.022	160.609	85.7013	283.131	878.456	133.794	305.901	48.1955	143.781	7.09476	93.2796	103.758
ENSCAFG00000024781	ENSCAFT00000067739; ENSCAFT00000021819; ENSCAFT00000021836; ENSCAFT00000068798; ENSCAFT00000047026; ENSCAFT00000077878; ENSCAFT00000065946; ENSCAFT00000067123; ENSCAFT00000065243; ENSCAFT00000021846		protein_coding	protein_coding		0.4381	5109	GO:0010951; GO:0010466	GO:0004866; GO:0004867; GO:0030414; GO:0002020	GO:0005615; GO:0005576		TRUE	1.99393	1.32699e-14	4.96484e-13	27	36411982	36695775	283794	+	215.62	262.783	0	802.316	163.281	307.469	193.719	422.601	103.945	448.767	0	344.214	437.353	188.923	145.905	719.43	123.968	271.887	343.589	712.935	105.442	803.03	33.7732	1789.97	45.7552	1490.41	79.6796	642.936	103.758
ENSCAFG00000004399	ENSCAFT00000079042; ENSCAFT00000007078; ENSCAFT00000085798	FZD4	protein_coding	protein_coding	frizzled class receptor 4 [Source:VGNC Symbol;Acc:VGNC:41032]	0.5932	2253	GO:0007166; GO:0016055; GO:0007275; GO:0090090; GO:0060070; GO:0061299; GO:0019221; GO:0001553; GO:0001568; GO:0001570; GO:0007223; GO:0007605; GO:0010812; GO:0030947; GO:0031987; GO:0034446; GO:0035426; GO:0042701; GO:0043507; GO:0045893; GO:0051091; GO:0061301; GO:0061304; GO:0110135; GO:0150012; GO:1990830	GO:0042813; GO:0004888; GO:0005515; GO:0017147; GO:0001540; GO:0004896; GO:0019955; GO:0030165; GO:0031625; GO:0038023; GO:0042803; GO:0044877; GO:0046982	GO:0016020; GO:0016021; GO:0005615; GO:0005886; GO:0005911; GO:0009986; GO:0030425; GO:0045202; GO:0098978	485149	TRUE	-2.49361	1.52774e-14	5.69468e-13	21	12699774	12724923	25150	+	376.959	0	762.098	197.436	158.069	56.8469	368.182	54.6436	92.1334	0	0	0	85.0409	3.70438	166.749	20.5019	62.6651	74.769	289.67	142.835	179.642	24.7086	53.2577	1.27992	400.816	40.9132	471.528	128.741	376.53
ENSCAFG00000001403	ENSCAFT00000002169; ENSCAFT00000049816	PODXL	protein_coding	protein_coding	podocalyxin like [Source:VGNC Symbol;Acc:VGNC:54792]	0.526	6616	GO:0022407; GO:0016477		GO:0016020; GO:0016021; GO:0005886; GO:0016324; GO:0001726; GO:0030027; GO:0030175; GO:0005902	482252	TRUE	-1.81143	2.6966e-14	1.00144e-12	14	5590478	5625360	34883	+	1010.25	374.08	1432.51	1561.74	500.264	161.643	232.617	305.152	526.814	34.5206	271.337	400.643	145.784	3.70438	1194.5	287.026	652.534	255.574	255.254	68.3126	247.984	574.15	792.371	193.908	756.486	19.8721	1189.74	281.381	1196.15
ENSCAFG00000019381	ENSCAFT00000030810; ENSCAFT00000089682	PRKCZ	protein_coding	protein_coding	protein kinase C zeta [Source:VGNC Symbol;Acc:VGNC:44985]	0.5481	1606	GO:0035556; GO:0006468; GO:0016310; GO:0018105; GO:0000226; GO:0031333; GO:0032733; GO:0032736; GO:0032753; GO:0032754; GO:0045630; GO:0046627; GO:0050732; GO:0070374; GO:0072659; GO:1990138; GO:2000553	GO:0004674; GO:0004672; GO:0005524; GO:0005515; GO:0000166; GO:0016301; GO:0016740; GO:0106310; GO:0106311; GO:0004697; GO:0004698	GO:0005737; GO:0005768; GO:0005634; GO:0005635; GO:0005815; GO:0005829; GO:0005886; GO:0005911; GO:0005923; GO:0005938; GO:0016324; GO:0016363; GO:0031982; GO:0035748; GO:0043203; GO:0045179	479577	TRUE	-2.74677	3.10308e-14	1.14814e-12	5	57012070	57112664	100595	+	85.9466	1.03052	225.191	0	33.0035	3.46026	16.1754	0	2.36239	0	47.3262	17.8691	88.0781	0	136.285	1.86381	32.6948	50.2991	94.0712	32.2932	0	0.650227	49.3608	0	75.6486	0	160.451	0	103.758
ENSCAFG00000018312	ENSCAFT00000029086	CLEC4G	protein_coding	protein_coding	C-type lectin domain family 4 member G [Source:VGNC Symbol;Acc:VGNC:39333]	0.6369	1534	GO:0002710; GO:0042130; GO:0046718; GO:1903902	GO:0030246; GO:0001618; GO:0005537; GO:0030247; GO:0070061; GO:0097367	GO:0016020; GO:0016021; GO:0005886; GO:0005887	484999	TRUE	-2.3278	4.57214e-14	1.68547e-12	20	52476200	52479930	3731	-	12.0627	0	64.7497	0	6.94811	0	335.061	0	0	0	0	0	66.8178	0	125.062	13.0467	0	1.35944	219.117	0	56.6262	0	74.0412	0	20.7424	0	7.09476	0	47.6372
ENSCAFG00000028589	ENSCAFT00000043507	SELENOP	protein_coding	protein_coding	selenoprotein P [Source:NCBI gene (formerly Entrezgene);Acc:479346]	0.3923	627	GO:0001887	GO:0008430	GO:0005576	479346	TRUE	-1.76111	5.74439e-14	2.10985e-12	4	66956405	66959043	2639	+	1037.39	115.419	1171.8	65.0727	1017.9	297.088	950.11	388.182	420.506	0	123.048	369.607	701.587	0	383.202	344.804	754.706	62.5341	1132.3	296.849	17.5737	227.579	267.587	210.547	752.826	462.904	392.94	430.936	1160.26
ENSCAFG00000000430	ENSCAFT00000000680; ENSCAFT00000060440	ESR1	protein_coding	protein_coding	estrogen receptor 1 [Source:VGNC Symbol;Acc:VGNC:40476]	0.4527	5736	GO:0043401; GO:0006355; GO:0000122; GO:0001547; GO:0002064; GO:0008209; GO:0008584; GO:0010629; GO:0030520; GO:0032355; GO:0034121; GO:0042981; GO:0043124; GO:0043433; GO:0043627; GO:0045893; GO:0045899; GO:0045944; GO:0048146; GO:0048863; GO:0050727; GO:0051091; GO:0060065; GO:0060068; GO:0060523; GO:0060527; GO:0060687; GO:0060745; GO:0060749; GO:0060750; GO:0071168; GO:0071391; GO:0071392; GO:…	GO:0003707; GO:0030284; GO:0005496; GO:0043565; GO:0003700; GO:0003677; GO:0008270; GO:0000978; GO:0001093; GO:0001223; GO:0001226; GO:0001228; GO:0003682; GO:0004879; GO:0008013; GO:0008134; GO:0017025; GO:0019899; GO:0019901; GO:0030331; GO:0034056; GO:0042802; GO:0051117; GO:1990837; GO:0046872	GO:0005634; GO:0000785; GO:0005737; GO:0005886; GO:0032991; GO:0035327; GO:0097550	403640	TRUE	-2.42709	6.47917e-14	2.37105e-12	1	42081969	42368544	286576	+	91.978	0	781.58	0	970.999	188.831	85.8835	19.1607	61.4223	34.5206	230.321	43.2619	103.264	0	551.554	72.6885	58.5782	76.1284	132.503	8.69433	148.4	212.624	48.0618	37.7576	98.8314	0	234.673	53.9634	140.301
ENSCAFG00000014453	ENSCAFT00000022970; ENSCAFT00000061271	AFAP1	protein_coding	protein_coding	actin filament associated protein 1 [Source:VGNC Symbol;Acc:VGNC:37683]	0.5794	4842	GO:0051493; GO:0009966	GO:0017124; GO:0042169	GO:0005829; GO:0005925; GO:0015629	488786	TRUE	1.68982	7.47218e-14	2.72449e-12	3	59689014	59829041	140028	-	94.9936	566.787	766.682	689.179	121.592	869.021	282.684	1432.09	23.6239	759.452	72.5669	542.655	224.751	488.978	91.3912	410.037	143.04	437.739	209.939	931.536	107.395	966.889	213.031	1468.07	293.444	1913.57	243.405	1961.95	225.787
ENSCAFG00000000199	ENSCAFT00000091759; ENSCAFT00000066525; ENSCAFT00000000321	LVRN	protein_coding	protein_coding	laeverin [Source:VGNC Symbol;Acc:VGNC:42870]	0.4756	3034	GO:0006508; GO:0007165; GO:0008217; GO:0043171	GO:0008237; GO:0008270; GO:0046872; GO:0016787; GO:0008233; GO:0004177; GO:0070006; GO:0042277	GO:0005737; GO:0005886	481434	TRUE	-2.74653	8.14214e-14	2.95801e-12	11	5684568	5776455	91888	+	16.5862	35.0378	7.44908	0	119.855	1.48297	158.287	0	21.2616	0	37.861	7.52381	154.896	0	195.609	48.459	123.968	16.3132	146.843	0	3.90526	0	49.3608	29.4382	82.9695	14.0274	93.3231	0	157.268
ENSCAFG00000004723	ENSCAFT00000083049; ENSCAFT00000007600; ENSCAFT00000036924	KCNN4	protein_coding	protein_coding	potassium calcium-activated channel subfamily N member 4 [Source:VGNC Symbol;Acc:VGNC:42287]	0.6146	1976	GO:0006813; GO:0006811; GO:0071805; GO:0006816; GO:0006884; GO:0030322; GO:0045332; GO:0046541; GO:0050714; GO:0050862	GO:0016286; GO:0015269; GO:0005516; GO:0005267; GO:0019903; GO:0022894	GO:0016021; GO:0016020; GO:0005886; GO:0043005; GO:0043025; GO:0031982	484464	TRUE	2.69127	8.20106e-14	2.96867e-12	1	111391159	111407701	16543	+	19.6019	169.006	1.14601	168.598	1.73703	65.7449	7.70255	56.7726	0	0	0	31.0357	0	103.723	0	76.4161	54.4914	254.214	56.2133	154.014	1.95263	222.378	171.464	127.992	21.3524	57.2785	13.098	61.6725	0
ENSCAFG00000006266	ENSCAFT00000075833; ENSCAFT00000068522; ENSCAFT00000010160; ENSCAFT00000089429; ENSCAFT00000077696	ARHGAP26	protein_coding	protein_coding	Rho GTPase activating protein 26 [Source:VGNC Symbol;Acc:VGNC:38054]	0.5656	3185	GO:0051056; GO:0030036; GO:0007165; GO:0043547	GO:0005096; GO:0005515; GO:0005543	GO:0030054; GO:0005856; GO:0005925	478046	TRUE	-2.11524	9.55979e-14	3.44806e-12	2	37626698	38040079	413382	+	235.223	79.3502	579.882	148.632	625.33	113.694	206.429	67.4174	262.226	69.041	340.749	78.0595	361.424	518.614	189.196	3.72761	287.442	40.783	383.168	17.3886	83.963	111.189	206.536	24.3185	296.494	10.5205	731.852	104.843	770.677
ENSCAFG00000004615	ENSCAFT00000007431; ENSCAFT00000037131	APOC1	protein_coding	protein_coding	apolipoprotein C1 [Source:VGNC Symbol;Acc:VGNC:37999]	0.5791	505	GO:0042157; GO:0006641; GO:0008203		GO:0005576	476437	TRUE	2.6865	1.08513e-13	3.89987e-12	1	110520198	110631412	111215	-	0	762.587	0	14.7892	0	43.0061	0	7.80623	0	0	0	380.893	33.4089	3.70438	0	0	0	127.787	9.75128	18.6307	0	178.813	0	8.31948	6.1007	0	6.54901	4.62544	10.441
ENSCAFG00000005776	ENSCAFT00000009148; ENSCAFT00000093560; ENSCAFT00000009417; ENSCAFT00000084611; ENSCAFT00000064965; ENSCAFT00000009433; ENSCAFT00000074529; ENSCAFT00000071394	ACTN4	protein_coding	protein_coding	actinin alpha 4 [Source:VGNC Symbol;Acc:VGNC:37550]	0.6212	2356	GO:0007157; GO:0010628; GO:0032689; GO:2000562; GO:0045893	GO:0030246; GO:0016936; GO:0005509; GO:0005515; GO:0046872; GO:0003779	GO:0005615; GO:0005634; GO:0005829	484526	TRUE	1.17023	1.13015e-13	4.04715e-12	1	114309693	114427991	118299	-	1275.63	1528.26	999.897	2140.74	832.036	3429.12	880.403	4917.92	1214.27	2243.84	2826.95	4365.69	665.141	4460.07	683.03	2094.88	595.318	3743.89	846.067	3060.55	890.399	2031.31	1059.96	2000.52	1260.4	2859.8	1456.61	3385.82	794.17
ENSCAFG00000011524	ENSCAFT00000063183; ENSCAFT00000059532; ENSCAFT00000018459; ENSCAFT00000049045; ENSCAFT00000074537; ENSCAFT00000086239	PTPRU	protein_coding	protein_coding	protein tyrosine phosphatase receptor type U [Source:VGNC Symbol;Acc:VGNC:45200]	0.6208	4691	GO:0006470; GO:0016311; GO:0035335; GO:0008285; GO:0030336; GO:0034109; GO:0034394; GO:0090090; GO:2000049	GO:0004725; GO:0016791; GO:0005515; GO:0016787; GO:0004721; GO:0008013	GO:0016020; GO:0016021; GO:0005911	487328	TRUE	1.95677	1.44105e-13	5.14215e-12	2	71285851	71363691	77841	-	113.088	402.934	75.637	340.153	178.914	667.83	30.8102	788.074	292.937	69.041	59.9465	359.262	182.23	663.084	121.855	915.13	314.688	308.592	21.2234	675.674	285.084	464.262	294.866	730.834	61.6171	364.712	154.448	673.001	7.83078
ENSCAFG00000017507	ENSCAFT00000042907; ENSCAFT00000027751; ENSCAFT00000075043; ENSCAFT00000066041	DOCK6	protein_coding	protein_coding	dedicator of cytokinesis 6 [Source:VGNC Symbol;Acc:VGNC:40050]	0.615	6408	GO:0007264; GO:0050790	GO:0005085	GO:0005829	611163	TRUE	-1.77278	1.59011e-13	5.6539e-12	20	50029369	50066829	37461	+	569.962	76.2587	895.035	530.194	378.672	301.537	656.258	97.9327	165.368	0	448.022	89.3453	880.78	77.792	120.252	80.1438	401.874	84.2851	331.544	161.466	581.884	145.001	370.206	190.068	711.341	98.1918	1273.24	260.567	641.47
ENSCAFG00000014924	ENSCAFT00000023685	MYOC	protein_coding	protein_coding	myocilin [Source:VGNC Symbol;Acc:VGNC:43576]	0.5828	2131	GO:0051492; GO:0030335; GO:0001952; GO:0001649; GO:0001953; GO:0014068; GO:0014734; GO:0022011; GO:0031175; GO:0035024; GO:0038031; GO:0038133; GO:0043408; GO:0045162; GO:0051496; GO:0051497; GO:0051894; GO:0051897; GO:0051901; GO:0060348; GO:1900026	GO:0001968; GO:0005109; GO:0030971; GO:0032027	GO:0005615; GO:0005741; GO:0005743; GO:0005758; GO:0005783; GO:0005794; GO:0031410; GO:0033268; GO:0062023	490344	TRUE	-2.08416	1.60387e-13	5.68269e-12	7	27335314	27346820	11507	+	12.0627	0	12.6061	0	20.8443	0	38.8979	0	0	0	56.7915	4.70238	63.7807	0	94.5979	0	9.53599	0	0	0	0	0	2.59794	0	28.0632	0	16.3725	0	7.1782
ENSCAFG00000017879	ENSCAFT00000028375	GALNT1	protein_coding	protein_coding	polypeptide N-acetylgalactosaminyltransferase 1 [Source:VGNC Symbol;Acc:VGNC:41084]	0.4014	1806	GO:0006493; GO:0018242; GO:0018243	GO:0004653; GO:0030145	GO:0005794; GO:0048471	480161	TRUE	1.68392	1.71993e-13	6.07244e-12	7	54391917	54453885	61969	-	274.426	585.337	388.498	702.489	149.384	1111.24	215.286	1111.68	101.583	345.206	3.15508	839.846	145.784	1077.97	134.682	650.469	110.345	720.501	315.483	799.879	78.1051	598.859	431.257	616.921	273.311	487.452	251.045	1346	333.46
ENSCAFG00000007875	ENSCAFT00000012570	TMSB10	protein_coding	protein_coding	thymosin beta 10 [Source:HGNC Symbol;Acc:HGNC:11879]	0.555	409	GO:0007015; GO:0030334; GO:0042989	GO:0003785; GO:0003779	GO:0005737; GO:0005856	613005	TRUE	1.47999	1.76687e-13	6.21629e-12	17	40048828	40049470	643	-	399.576	1034.64	552.378	1336.21	291.821	432.532	519.152	2119.75	262.226	103.562	643.637	884.989	57.7063	2204.11	153.922	1578.65	508.132	1730.56	707.828	1658.13	82.0104	1250.39	874.206	1964.68	546.622	2174.25	321.447	2183.98	473.109
ENSCAFG00000001126	ENSCAFT00000001726; ENSCAFT00000001724	KLHL3	protein_coding	protein_coding	kelch like family member 3 [Source:VGNC Symbol;Acc:VGNC:42463]	0.5495	1976	GO:0006511; GO:0016567; GO:0050801; GO:0070294; GO:0070936; GO:0072156	GO:0005515; GO:0097602	GO:0005829; GO:0031463; GO:0005737; GO:0005856	481523	TRUE	-2.79555	2.28644e-13	8.01614e-12	11	25334241	25443494	109254	-	69.3604	28.8546	394.228	58.4175	72.9551	1.97729	120.16	0	2.36239	0	189.305	0	27.3346	0	43.2906	1.86381	152.576	0	91.7768	0	249.936	20.8073	22.0824	2.55984	39.0445	0	288.702	6.93815	170.319
ENSCAFG00000002824	ENSCAFT00000004514	SH3BGRL2	protein_coding	protein_coding	SH3 domain binding glutamate rich protein like 2 [Source:VGNC Symbol;Acc:VGNC:57233]	0.5335	1387				474977	TRUE	-2.70042	2.34405e-13	8.18947e-12	12	40597149	40654005	56857	+	36.188	0	204.563	158.984	102.485	11.8637	82.8024	45.7729	59.0599	34.5206	135.668	9.40477	51.632	0	221.263	1.86381	19.072	28.5482	38.4315	0	123.016	1.95068	18.1856	19.1988	148.857	0	157.176	3.85453	148.132
ENSCAFG00000018439	ENSCAFT00000029284; ENSCAFT00000086847; ENSCAFT00000092638; ENSCAFT00000044970; ENSCAFT00000092906	ITGA1	protein_coding	protein_coding	integrin subunit alpha 1 [Source:VGNC Symbol;Acc:VGNC:42120]	0.4232	3761	GO:0007155; GO:0007229; GO:0007160; GO:0008285; GO:0030593; GO:0032516; GO:0042059; GO:0045123; GO:0071025; GO:0070966; GO:0070481	GO:0046872; GO:0019903; GO:0098639	GO:0008305; GO:0016020; GO:0016021; GO:0005925; GO:0009897; GO:0009986; GO:0034665; GO:0045178	489210	TRUE	1.84069	2.37137e-13	8.25616e-12	4	62293082	62455650	162569	-	123.642	119.541	34.9534	793.443	196.284	1048.46	196.415	1033.26	85.0462	0	558.449	289.667	57.7063	522.317	158.732	380.217	261.559	959.761	50.4772	820.993	23.4315	427.199	127.299	364.777	165.329	713.059	344.368	858.019	53.5102
ENSCAFG00000031014	ENSCAFT00000045452	FAM180A	protein_coding	protein_coding	family with sequence similarity 180 member A [Source:VGNC Symbol;Acc:VGNC:40629]	0.5246	1586				610234	TRUE	2.6152	2.40818e-13	8.3553e-12	16	12523467	12535885	12419	+	0	45.343	0	128.666	19.1073	293.628	3.08102	191.253	0	34.5206	0	124.143	3.03717	70.3832	0	503.228	20.4343	322.186	29.8274	124.205	1.95263	80.6281	57.1546	296.941	6.1007	232.621	28.379	272.901	103.105
ENSCAFG00000001932	ENSCAFT00000003056	CNTFR	protein_coding	protein_coding	ciliary neurotrophic factor receptor [Source:VGNC Symbol;Acc:VGNC:39430]	0.6008	1205	GO:0001967; GO:0003360; GO:0007548; GO:0008284; GO:0043524; GO:0060538; GO:0070120	GO:0004896; GO:0005515; GO:0004897; GO:0005102; GO:0019955	GO:0016020; GO:0016324; GO:0070110; GO:0097059	442941	TRUE	-2.10089	2.45193e-13	8.47776e-12	11	51227509	51245188	17680	-	36.188	0	9.7411	0	31.2665	0	15.4051	0	70.8718	0	0	0	127.561	0	28.8604	0	40.8685	0	14.9137	0	41.0052	0	0	0	57.9566	0	62.2156	0	53.5102
ENSCAFG00000015796	ENSCAFT00000025040; ENSCAFT00000081018; ENSCAFT00000067731; ENSCAFT00000071454; ENSCAFT00000080872; ENSCAFT00000083930	TPM4	protein_coding	protein_coding	tropomyosin 4 [Source:VGNC Symbol;Acc:VGNC:47744]	0.512	1021	GO:0007015; GO:0006936	GO:0003779; GO:0051015	GO:0005856; GO:0005884; GO:0001725; GO:0002102; GO:0005737; GO:0030863	609879	TRUE	1.04749	2.6962e-13	9.29029e-12	20	46355736	46376425	20690	-	939.381	2028.07	2274.84	4133.59	929.309	4112.77	2033.09	3872.6	1244.98	1242.74	845.563	1950.55	1093.38	1826.26	532.314	3071.56	1018.99	4030.73	1900.35	4119.87	1278.97	3671.83	2729.13	5119.04	1193.91	6326.36	1726.21	6410.86	2115.61
ENSCAFG00000011388	ENSCAFT00000076570; ENSCAFT00000048804; ENSCAFT00000018094	SHROOM2	protein_coding	protein_coding	shroom family member 2 [Source:VGNC Symbol;Acc:VGNC:46157]	0.5887	6075	GO:0045176; GO:0032401; GO:0007015	GO:0051015; GO:0005515; GO:0003779	GO:0005737; GO:0005856; GO:0005874; GO:0030864; GO:0005912; GO:0016324; GO:0043296	491734	TRUE	2.37403	2.7297e-13	9.37355e-12	X	6499354	6641946	142593	+	104.041	194.768	0	388.957	6.94811	601.59	50.0666	559.563	92.1334	0	113.583	254.869	3.03717	222.263	20.8436	341.077	88.5485	269.168	13.7665	216.116	82.0104	334.867	55.8556	167.03	56.7365	58.4475	82.9541	287.548	17.6192
ENSCAFG00000002850	ENSCAFT00000004566; ENSCAFT00000004564; ENSCAFT00000068413; ENSCAFT00000085075	OSBPL3	protein_coding	protein_coding	oxysterol binding protein like 3 [Source:VGNC Symbol;Acc:VGNC:44155]	0.4654	3197	GO:0006869; GO:0015918	GO:0008289; GO:0015248; GO:0015485; GO:0032934	GO:0005829; GO:0005886; GO:0043231; GO:0016020; GO:0097038; GO:0031965	482363	TRUE	2.5957	2.98321e-13	1.02091e-11	14	38317891	38426298	108408	-	34.6802	54.6177	34.9534	199.654	31.2665	182.9	40.4384	185.93	0	517.808	3.15508	176.81	0	162.993	14.4302	199.427	42.2308	418.706	14.3401	38.5035	19.5263	174.911	10.3917	40.9574	9.15104	21.0411	17.464	192.727	12.3987
ENSCAFG00000010499	ENSCAFT00000078715; ENSCAFT00000063444; ENSCAFT00000086881; ENSCAFT00000016704	CDON	protein_coding	protein_coding	cell adhesion associated, onco regulated [Source:VGNC Symbol;Acc:VGNC:39076]	0.4495	5268	GO:0045664; GO:0045663; GO:0007224; GO:0048598; GO:0001708; GO:0001934; GO:0002088; GO:0007520; GO:0009952; GO:0010172; GO:0014816; GO:0021987; GO:0043393; GO:0043410; GO:0045666; GO:0045944; GO:0048643; GO:0051057; GO:0051146; GO:0060059; GO:2000179	GO:0005515	GO:0005887; GO:0016020; GO:0016021	489296	TRUE	-1.65441	3.13573e-13	1.06945e-11	5	8446346	8533426	87081	+	1657.11	287.515	213.158	55.4596	720.867	67.2279	1222.78	400.601	271.675	0	772.996	22.5715	820.036	603.814	33.6705	37.2762	1083.02	568.244	1883.72	124.205	412.004	374.531	1279.48	33.9179	690.598	364.712	595.96	249.773	340.638
ENSCAFG00000000445	ENSCAFT00000000760; ENSCAFT00000043078; ENSCAFT00000089646; ENSCAFT00000000809	SYNE1	protein_coding	protein_coding	spectrin repeat containing nuclear envelope protein 1 [Source:VGNC Symbol;Acc:VGNC:47027]	0.466	15220	GO:0007030; GO:0042692; GO:0090292	GO:0005515; GO:0003779; GO:0005521; GO:0019899; GO:0140444	GO:0016021; GO:0016020; GO:0005634; GO:0005640; GO:0000932; GO:0005635; GO:0005654; GO:0005730; GO:0005737; GO:0005794; GO:0030017; GO:0031965; GO:0034993; GO:0045211	484037	TRUE	-0.99531	3.49708e-13	1.18865e-11	1	42384038	42823388	439351	-	2557.28	1345.86	9460.9	1582.45	3508.8	2286.74	2831.07	2902.14	1148.12	3693.7	4830.42	1242.37	3258.9	1629.93	3506.54	2545.96	1903.11	1727.85	2531.89	2178.55	5160.8	2220.52	2257.61	1885.32	4130.17	1979.03	4666.71	1775.4	7037.87
ENSCAFG00000006579	ENSCAFT00000010612	MEDAG	protein_coding	protein_coding	mesenteric estrogen dependent adiposis [Source:VGNC Symbol;Acc:VGNC:58315]	0.5176	997	GO:0045600		GO:0005737	607966	TRUE	-2.02758	3.628e-13	1.22899e-11	25	9183443	9200051	16609	-	399.576	21.641	110.017	138.279	239.71	127.535	450.984	52.1598	618.947	34.5206	28.3957	3.76191	94.1524	11.1131	295.017	206.883	145.764	47.5803	643.584	54.6501	466.678	31.8611	157.175	19.8388	472.194	324.968	362.378	87.8833	674.098
ENSCAFG00000008159	ENSCAFT00000012985; ENSCAFT00000067983	PLSCR4	protein_coding	protein_coding	phospholipid scramblase 4 [Source:VGNC Symbol;Acc:VGNC:44713]	0.4564	1095	GO:0017121; GO:0071222	GO:0017128; GO:0019899; GO:0042609	GO:0005886	611495	TRUE	-2.74499	3.71662e-13	1.25477e-11	23	41415079	41450001	34923	-	78.4074	21.641	294.525	0.739462	90.3255	0	135.18	7.80623	2.36239	0	173.529	27.2738	6.07435	3.70438	94.5979	18.6381	110.345	0	118.736	9.93638	101.537	19.5068	58.4536	0	64.6674	0	61.1241	5.39634	300.179
ENSCAFG00000008235	ENSCAFT00000082050; ENSCAFT00000071516; ENSCAFT00000087051; ENSCAFT00000065752; ENSCAFT00000013066; ENSCAFT00000013074	CPA3	protein_coding	protein_coding	carboxypeptidase A3 [Source:VGNC Symbol;Acc:VGNC:39544]	0.4117	1570	GO:0006508; GO:0002002	GO:0004181; GO:0008270; GO:0046872; GO:0016787; GO:0004180; GO:0008233; GO:0008237	GO:0005615	485707	TRUE	-2.49967	3.92321e-13	1.32007e-11	23	43679361	43748213	68853	+	171.893	0	9.7411	0	48.6368	0	87.0389	0	23.6239	0	15.7754	0	18.223	0	8.01678	0	89.9108	0	47.0356	3.72614	33.1947	2.60091	292.268	0	68.9379	0	58.3953	0	26.7551
ENSCAFG00000007673	ENSCAFT00000012295; ENSCAFT00000089206; ENSCAFT00000091166; ENSCAFT00000081881; ENSCAFT00000046451; ENSCAFT00000069585	SULF1	protein_coding	protein_coding	sulfatase 1 [Source:VGNC Symbol;Acc:VGNC:46974]	0.4946	3481	GO:0001822; GO:0001937; GO:0002063; GO:0003094; GO:0010575; GO:0014846; GO:0016525; GO:0030177; GO:0030201; GO:0030336; GO:0030513; GO:0032836; GO:0035860; GO:0040036; GO:0040037; GO:0048010; GO:0048706; GO:0051216; GO:0060348; GO:0060384; GO:0060686; GO:0007155; GO:0048661; GO:0001502; GO:0036022	GO:0008484; GO:0003824; GO:0004065; GO:0008449; GO:0016787; GO:0005509; GO:0046872	GO:0005615; GO:0005783; GO:0005886; GO:0009986; GO:0045121; GO:0005794; GO:0005795	486986	TRUE	1.31804	4.10001e-13	1.37494e-11	29	18709445	18884378	174934	+	389.02	390.568	1182.11	1488.54	981.422	3508.21	715.95	2000.17	210.253	172.603	1413.48	890.631	394.832	663.084	104.218	1245.02	359.643	1060.36	552.955	3172.19	499.873	1529.33	1219.73	1656.86	546.622	1787.32	601.417	2395.97	507.695
ENSCAFG00000009653	ENSCAFT00000042837; ENSCAFT00000073789; ENSCAFT00000066111; ENSCAFT00000081673; ENSCAFT00000015337; ENSCAFT00000073315	DOP1B	protein_coding	protein_coding	DOP1 leucine zipper like protein B [Source:VGNC Symbol;Acc:VGNC:40063]	0.5466	7254	GO:0006895; GO:0015031; GO:0050890		GO:0005829; GO:0005802; GO:0005768; GO:0031901	487749	TRUE	-2.30457	4.23687e-13	1.4161e-11	31	31430887	31536379	105493	+	410.131	169.006	306.558	128.666	184.125	43.5004	226.84	109.642	2.36239	0	306.043	51.7262	504.172	81.4963	861.001	87.599	201.618	5.43775	141.107	140.351	50.7683	62.4218	145.485	100.474	292.834	72.4749	289.248	64.7561	467.888
ENSCAFG00000007539	ENSCAFT00000012064	ADM	protein_coding	protein_coding	adrenomedullin [Source:VGNC Symbol;Acc:VGNC:37660]	0.5968	1714	GO:0001570; GO:0002031; GO:0003073; GO:0007189; GO:0010460; GO:0031623; GO:0035809; GO:0045906; GO:0097647; GO:1990410	GO:0005179; GO:0031700	GO:0005576; GO:0005615; GO:0005737	403817	TRUE	-2.69892	4.28531e-13	1.42754e-11	21	33471623	33474495	2873	+	137.213	0	50.9975	8.13408	119.855	49.4323	559.205	5.32243	139.381	0	94.6524	5.64286	346.238	11.1131	48.1007	46.5952	59.9405	1.35944	219.691	0	17.5737	61.1213	154.577	3.83976	139.096	12.8584	178.46	13.1054	222.524
ENSCAFG00000019269	ENSCAFT00000030593; ENSCAFT00000080966; ENSCAFT00000087189	MXRA8	protein_coding	protein_coding	matrix remodeling associated 8 [Source:VGNC Symbol;Acc:VGNC:53426]	0.6365	1854	GO:0007155; GO:0060857		GO:0016021; GO:0009986; GO:0016020; GO:0005886	489592	TRUE	1.52321	4.62314e-13	1.53497e-11	5	56522470	56526668	4199	-	132.69	251.448	188.519	262.509	224.077	1084.54	398.222	2537.73	255.139	345.206	413.316	319.762	185.268	1044.64	113.838	1245.02	313.326	969.279	255.254	2266.73	238.221	795.878	454.639	920.265	405.696	1758.09	298.526	2594.1	147.479
ENSCAFG00000001502	ENSCAFT00000044904	CARD10	protein_coding	protein_coding	caspase recruitment domain family member 10 [Source:VGNC Symbol;Acc:VGNC:38713]	0.6471	3624	GO:0042981; GO:0007250; GO:0090051; GO:1900182			481268	TRUE	-2.69428	5.08962e-13	1.67937e-11	10	27053915	27079341	25427	+	392.037	27.8241	648.643	21.4444	93.7995	0	119.39	52.5146	89.771	0	91.4974	57.3691	176.156	0	287.001	33.5485	163.474	0	26.9594	6.21024	21.4789	40.9643	96.1236	43.5173	139.706	0	219.392	5.39634	98.5371
ENSCAFG00000000810	ENSCAFT00000001274; ENSCAFT00000082048; ENSCAFT00000090063	TRPS1	protein_coding	protein_coding	transcriptional repressor GATA binding 1 [Source:VGNC Symbol;Acc:VGNC:47880]	0.4727	4067	GO:0006355; GO:0000122; GO:0001501	GO:0043565; GO:0003700; GO:0008270; GO:0000977; GO:0001227; GO:0019904; GO:0046872	GO:0005634; GO:0000785; GO:0005654; GO:0032991	482018	TRUE	1.44881	5.09154e-13	1.67937e-11	13	15022652	15273666	251015	-	761.457	971.783	101.422	314.792	529.943	739.569	302.71	1615.89	820.805	2243.84	85.1871	1183.12	383.45	150.757	569.358	720.262	193.445	354.813	479.633	1050.77	615.091	818.398	520.886	928.157	407.628	767.197	275.67	514.194	208.82
ENSCAFG00000008404	ENSCAFT00000013347; ENSCAFT00000039007	CLU	protein_coding	protein_coding	clusterin [Source:VGNC Symbol;Acc:VGNC:39369]	0.5188	1634	GO:0000902; GO:0001774; GO:0002434; GO:0009615; GO:0017038; GO:0031333; GO:0031334; GO:0032286; GO:0032436; GO:0032760; GO:0042127; GO:0043065; GO:0045429; GO:0048260; GO:0050821; GO:0051092; GO:0051131; GO:0051788; GO:0060548; GO:0061077; GO:0061518; GO:1900221; GO:1901214; GO:1901216; GO:1902004; GO:1902230; GO:1902430; GO:1902847; GO:1902949; GO:1902998; GO:1903573; GO:1905892; GO:1905895; GO:…	GO:0001540; GO:0005102; GO:0031625; GO:0044877; GO:0048156; GO:0050750; GO:0051082; GO:0051787	GO:0005615; GO:0005634; GO:0005737; GO:0005739; GO:0005743; GO:0005829; GO:0005856; GO:0009986; GO:0016020; GO:0032991; GO:0034366; GO:0043231; GO:0045202; GO:0048471; GO:0071944; GO:0097418; GO:0097440; GO:0099020	442971	TRUE	1.33221	6.53371e-13	2.14799e-11	25	29982811	29999563	16753	+	1126.35	2791.69	781.007	1310.33	1570.27	481.47	250.718	3895.32	129.932	6041.1	78.8769	1338.29	60.7435	4234.12	893.069	210.61	769.691	362.97	613.181	594.941	242.126	1082.63	841.731	1112.25	1313.48	1552.36	1254.14	468.711	306.705
ENSCAFG00000031939	ENSCAFT00000047008; ENSCAFT00000084572; ENSCAFT00000085975		protein_coding	protein_coding		0.6794	1342	GO:0006508	GO:0004252; GO:0016787; GO:0008233; GO:0008236			TRUE	-2.39384	6.85227e-13	2.24535e-11	6	39505485	39528809	23325	+	30.1567	0	71.6257	0	71.2181	0	86.6539	0	0	0	53.6364	2.82143	88.0781	0	0	0	12.2606	0	32.6955	22.3569	0	0.650227	223.422	0	97.0011	0	94.4151	0	58.7307
ENSCAFG00000010521	ENSCAFT00000016729; ENSCAFT00000064021	LGR6	protein_coding	protein_coding	leucine rich repeat containing G protein-coupled receptor 6 [Source:VGNC Symbol;Acc:VGNC:53617]	0.6611	5546	GO:0007186; GO:0007165; GO:0030177; GO:0030335; GO:0042246; GO:1990523	GO:0016500; GO:0005515; GO:0004930	GO:0016021; GO:0016020; GO:0005886; GO:0031982	490231	TRUE	2.30366	7.08729e-13	2.3148e-11	7	731931	834893	102963	-	0	16.4884	0	76.904	0	19.2786	0.385128	49.3212	2.36239	0	47.3262	36.6786	3.03717	937.208	301.431	39.14	2.72457	133.225	4.58884	38.5035	1.95263	58.5204	61.0515	89.5944	2.44028	190.539	0.545751	118.72	0
ENSCAFG00000004464	ENSCAFT00000007243	SDK2	protein_coding	protein_coding	sidekick cell adhesion molecule 2 [Source:VGNC Symbol;Acc:VGNC:45954]	0.6368	6363	GO:0007156; GO:0007416; GO:0010842; GO:0060219	GO:0005515	GO:0045202	483283	TRUE	2.51497	8.40833e-13	2.73735e-11	9	6734504	6867078	132575	+	15.0784	118.51	0	129.406	0	65.2506	0	315.088	2.36239	0	53.6364	262.393	33.4089	811.259	128.268	314.984	87.1862	57.0963	28.1066	19.8728	0	127.444	0	10.8793	0	245.479	32.745	225.105	0
ENSCAFG00000009017	ENSCAFT00000014337; ENSCAFT00000091233	PPP1R16B	protein_coding	protein_coding	protein phosphatase 1 regulatory subunit 16B [Source:VGNC Symbol;Acc:VGNC:44885]	0.5896	2422	GO:0043666; GO:0050790; GO:0001938; GO:0014066; GO:0035304; GO:0035307; GO:0035308; GO:0061028; GO:1902309; GO:1903589; GO:1903670	GO:0019888; GO:0005515; GO:0008157; GO:0017020	GO:0016020; GO:0005886; GO:0005634; GO:0016607; GO:0042995; GO:0048471	485871	TRUE	-2.6858	8.84762e-13	2.87104e-11	24	27205880	27295801	89922	+	199.559	4.99681	374.111	20.6014	153.897	29.5923	64.1773	0	235.53	0	0	43.4855	174.546	0	65.6048	31.1157	71.9246	0	43.9364	0	383.586	70.3292	46.7629	0	198.139	0	131.17	0	239.069
ENSCAFG00000017318	ENSCAFT00000027476; ENSCAFT00000069603; ENSCAFT00000069083	EBF1	protein_coding	protein_coding	EBF transcription factor 1 [Source:VGNC Symbol;Acc:VGNC:40175]	0.5051	2100	GO:0006355; GO:0007275	GO:0003700; GO:0046983; GO:0003677; GO:0046872	GO:0005634	479312	TRUE	-1.79722	9.02157e-13	2.91804e-11	4	51379233	51763035	383803	+	340.771	57.7093	498.515	160.463	472.472	219.479	588.476	221.768	99.2206	34.5206	567.915	84.6429	394.833	18.5219	963.616	369.034	133.504	161.773	497.315	398.698	361.236	173.611	519.587	88.3145	566.755	99.3607	692.557	272.901	681.929
ENSCAFG00000028754	ENSCAFT00000048231; ENSCAFT00000065003; ENSCAFT00000062865	PLPP3	protein_coding	protein_coding	phospholipid phosphatase 3 [Source:VGNC Symbol;Acc:VGNC:44707]	0.5528	1667	GO:0030111; GO:0006644; GO:0007165; GO:0060070; GO:0046839; GO:0016311; GO:0001568; GO:0001702; GO:0001933; GO:0007155; GO:0050731; GO:0050821; GO:0051091; GO:0060020; GO:0098609; GO:1902068	GO:0042577; GO:0008195; GO:0042392; GO:0005178	GO:0016020; GO:0016021; GO:0005887; GO:0005886	479557	TRUE	-1.65943	9.09922e-13	2.9337e-11	5	52923833	53005493	81661	+	379.975	208.166	661.249	346.808	670.493	225.411	359.709	298.056	290.575	310.685	15.7754	172.107	467.724	77.792	1072.64	214.338	381.439	240.62	416.437	253.44	521.353	171.022	429.959	35.1978	794.308	112.219	893.396	181.163	800.696
ENSCAFG00000023269	ENSCAFT00000035676	GAS1	protein_coding	protein_coding	growth arrest specific 1 [Source:VGNC Symbol;Acc:VGNC:41114]	0.7556	1158	GO:0007050; GO:0045165; GO:0045930; GO:0008589; GO:0010955; GO:0035924; GO:0042981; GO:0048589; GO:0060628	GO:0003674	GO:0016020; GO:0005886	607496	TRUE	-2.20891	9.9934e-13	3.21166e-11	1	72927670	72928827	1158	+	527.742	22.6715	280.773	36.2336	208.443	89.4724	331.21	11.7093	139.381	34.5206	287.112	1.88095	610.472	3.70438	110.631	18.6381	178.459	0	585.077	182.581	431.531	213.274	452.041	179.189	343.469	168.329	245.042	110.24	90.7064
ENSCAFG00000020276	ENSCAFT00000032294; ENSCAFT00000060263	CCN1	protein_coding	protein_coding	cellular communication network factor 1 [Source:VGNC Symbol;Acc:VGNC:50294]	0.6016	1185	GO:0007165; GO:0007155; GO:0001649; GO:0001934; GO:0002041; GO:0003181; GO:0003278; GO:0003281; GO:0010518; GO:0010811; GO:0030198; GO:0030335; GO:0030501; GO:0030513; GO:0033690; GO:0043065; GO:0043066; GO:0043280; GO:0044319; GO:0045597; GO:0045669; GO:0045860; GO:0045944; GO:0060413; GO:0060548; GO:0060591; GO:0060710; GO:0060716; GO:0061036; GO:0070372; GO:0072593; GO:0098609; GO:2000304	GO:0005520; GO:0005515; GO:0005178; GO:0008201; GO:0050840	GO:0005576; GO:0031012	479967	TRUE	1.73908	1.15178e-12	3.67812e-11	6	62443675	62445994	2320	-	132.69	279.272	64.7498	439.98	39.9516	862.594	462.538	688.721	54.335	103.562	766.684	284.965	741.069	1011.29	989.27	322.438	326.949	652.529	167.493	717.903	1.95263	634.621	223.422	537.566	138.486	972.566	189.921	920.462	91.3589
ENSCAFG00000008918	ENSCAFT00000014211; ENSCAFT00000072685; ENSCAFT00000068050; ENSCAFT00000092046; ENSCAFT00000084517	EBF2	protein_coding	protein_coding	EBF transcription factor 2 [Source:VGNC Symbol;Acc:VGNC:40176]	0.5235	2189	GO:0006355; GO:0007275; GO:0006357; GO:0001709; GO:0035563; GO:0045893; GO:0045944; GO:0050873; GO:0060612; GO:0120162	GO:0003700; GO:0046983; GO:0003677; GO:0046872; GO:0000978; GO:0000981; GO:0001228; GO:0003682	GO:0005634	477375	TRUE	-2.55987	1.15182e-12	3.67812e-11	25	31478349	31668555	190207	+	87.4544	0	21.2012	5.9157	168.492	12.8524	79.7214	0	25.9863	0	0	0	176.156	3.70438	420.08	14.9105	74.9257	0	83.1725	1.24205	175.737	2.60091	28.5773	0	267.21	0	134.255	37.0035	37.1961
ENSCAFG00000006917	ENSCAFT00000064563; ENSCAFT00000011105; ENSCAFT00000071122; ENSCAFT00000083649; ENSCAFT00000065813	MAP3K1	protein_coding	protein_coding	mitogen-activated protein kinase kinase kinase 1 [Source:VGNC Symbol;Acc:VGNC:42966]	0.5266	5121	GO:0006468; GO:0071260	GO:0008270; GO:0004672; GO:0005524; GO:0019901; GO:0000166; GO:0046872		478061	TRUE	-1.70162	1.25786e-12	4.00399e-11	2	43917604	43995209	77606	+	1121.83	443.124	707.662	258.812	468.997	382.606	920.071	245.186	318.923	69.0412	391.23	356.441	346.238	103.723	368.772	128.603	459.09	274.606	385.462	126.689	644.367	388.836	846.927	94.0741	580.176	85.3333	1040.75	259.025	331.502
ENSCAFG00000005603	ENSCAFT00000089040; ENSCAFT00000077159; ENSCAFT00000078051; ENSCAFT00000009028	ISM1	protein_coding	protein_coding	isthmin 1 [Source:VGNC Symbol;Acc:VGNC:42111]	0.6082	2028				485765	TRUE	-1.97688	1.33959e-12	4.25066e-11	24	9324667	9396127	71461	-	544.329	17.5189	436.63	1.47892	738.237	100.842	394.755	6.74174	158.281	0	91.4974	210.667	215.639	37.0438	240.503	279.57	65.3897	28.5482	871.879	308.028	658.036	240.584	298.763	95.3539	431.319	115.726	240.676	163.432	314.536
ENSCAFG00000010696	ENSCAFT00000017013; ENSCAFT00000067115	ADD3	protein_coding	protein_coding	adducin 3 [Source:VGNC Symbol;Acc:VGNC:37630]	0.4879	2475		GO:0005200	GO:0005856; GO:0000794; GO:0005737; GO:0005903; GO:0005911; GO:0005938; GO:0014069; GO:0016020	486881	TRUE	-1.60008	1.52878e-12	4.83567e-11	28	21403680	21525063	121384	+	560.915	125.724	893.316	312.053	1042.22	187.843	615.049	252.638	80.3214	34.5206	337.594	59.25	379.647	44.4525	588.431	436.131	351.469	131.865	569.016	224.811	740.046	218.476	179.258	215.666	816.883	294.575	510.277	390.849	984.066
ENSCAFG00000005859	ENSCAFT00000009457; ENSCAFT00000077231; ENSCAFT00000092800; ENSCAFT00000088187	P4HB	protein_coding	protein_coding	prolyl 4-hydroxylase subunit beta [Source:VGNC Symbol;Acc:VGNC:44225]	0.586	1551	GO:0018215; GO:0018401; GO:0034975; GO:0034976; GO:0045785; GO:0046598; GO:0071456; GO:0098761; GO:1900026; GO:1902175	GO:0003756; GO:0016853; GO:0003779; GO:0004656; GO:0005178; GO:0015037; GO:0016972; GO:0046982	GO:0005783; GO:0005788; GO:0042470; GO:0005793; GO:0005829; GO:0005856; GO:0009897; GO:0016222; GO:0030027; GO:0032991; GO:0034663	483369	TRUE	1.20856	1.78475e-12	5.62758e-11	9	427830	436064	8235	+	833.833	1753.95	1776.89	2158.49	1188.13	1445.9	756.391	2366.71	432.318	4280.55	337.594	1187.82	303.717	1929.98	192.403	1090.33	780.589	2138.39	2098.24	2235.69	162.068	1627.52	1836.74	2093.95	808.344	1759.26	696.923	1804.69	473.762
ENSCAFG00000019633	ENSCAFT00000031242	NOTCH1	protein_coding	protein_coding	notch receptor 1 [Source:VGNC Symbol;Acc:VGNC:43898]	0.6329	7698	GO:0050793; GO:0007275; GO:0030154; GO:0007219; GO:0006355; GO:0001525; GO:0000122; GO:0001701; GO:0001708; GO:0001837; GO:0001889; GO:0001947; GO:0002040; GO:0002437; GO:0003151; GO:0003157; GO:0003160; GO:0003162; GO:0003169; GO:0003180; GO:0003181; GO:0003182; GO:0003184; GO:0003192; GO:0003197; GO:0003198; GO:0003203; GO:0003207; GO:0003208; GO:0003209; GO:0003213; GO:0003214; GO:0003219; GO:…	GO:0038023; GO:0005509; GO:0005515; GO:0046872; GO:0003682; GO:0003713; GO:0004857; GO:0005112; GO:0019899; GO:0031490; GO:0042802	GO:0016021; GO:0016020; GO:0005634; GO:0005886; GO:0002193; GO:0005737; GO:0005783; GO:0005912; GO:0009986; GO:0016324; GO:0031410; GO:0043235; GO:0071944	480676	TRUE	-1.43235	1.86457e-12	5.86083e-11	9	48974757	49017277	42521	+	937.874	368.927	1564.31	911.757	634.015	220.962	965.515	504.921	474.841	207.123	1003.32	209.726	1876.97	148.175	1021.34	536.777	1125.25	539.696	436.513	324.174	1048.56	719.801	614.412	184.948	765.637	175.342	1522.1	206.603	922.725
ENSCAFG00000005386	ENSCAFT00000008665	SERPINH1	protein_coding	protein_coding	serpin family H member 1 [Source:VGNC Symbol;Acc:VGNC:46041]	0.6062	2105	GO:0010951; GO:0030199; GO:0003433; GO:0032964; GO:0051604	GO:0005518; GO:0004867; GO:0051082	GO:0005615; GO:0005783; GO:0005737; GO:0005793; GO:0045121	485187	TRUE	1.33941	1.95102e-12	6.11339e-11	21	23032767	23041625	8859	-	594.087	785.258	461.843	1362.09	696.548	990.622	735.209	1321.74	132.294	1691.51	107.273	448.607	318.903	1403.96	320.671	1049.32	553.088	2071.78	2254.27	1696.64	447.152	1760.81	1384.7	2241.78	417.288	2016.44	282.153	1939.6	353.037
ENSCAFG00000005449	ENSCAFT00000066625; ENSCAFT00000008766; ENSCAFT00000089756	TGFBR2	protein_coding	protein_coding	transforming growth factor beta receptor 2 [Source:VGNC Symbol;Acc:VGNC:47312]	0.5167	2491	GO:0007178; GO:0006468; GO:0016310; GO:0006915; GO:0040008; GO:0007507; GO:0007179; GO:0071363; GO:0032924; GO:0030154; GO:0001569; GO:0001570; GO:0001701; GO:0001947; GO:0002053; GO:0002088; GO:0002651; GO:0002663; GO:0002666; GO:0003148; GO:0003149; GO:0003151; GO:0003181; GO:0003186; GO:0003214; GO:0003274; GO:0003417; GO:0003430; GO:0007219; GO:0007224; GO:0007369; GO:0007420; GO:0010468; GO:…	GO:0005026; GO:0038023; GO:0004674; GO:0004675; GO:0004672; GO:0046872; GO:0005524; GO:0000166; GO:0016301; GO:0016740; GO:0046332; GO:0017002; GO:0048185; GO:0050431; GO:0005024; GO:0034713; GO:0005539	GO:0043235; GO:0016020; GO:0016021; GO:0005886; GO:0045121; GO:0005901; GO:0009897	477039	TRUE	-1.36058	2.28703e-12	7.14394e-11	23	13889000	13977636	88637	-	1319.36	497.742	984.995	399.309	898.043	401.884	1057.56	470.856	290.575	34.5206	1334.6	158	1190.57	459.343	479.403	516.274	919.543	179.446	1717.95	320.448	1134.48	355.674	1198.95	281.583	1200.62	265.352	1114.97	561.991	1356.03
ENSCAFG00000009421	ENSCAFT00000014986	MMP2	protein_coding	protein_coding	matrix metallopeptidase 2 [Source:VGNC Symbol;Acc:VGNC:43280]	0.5642	2453	GO:0006508; GO:0030198; GO:0030574; GO:0001666; GO:0001955; GO:0001957; GO:0007566; GO:0034614; GO:0035987; GO:0048661; GO:0048705; GO:0048771; GO:0060325; GO:0060346; GO:0071230; GO:0071492; GO:1904645; GO:1904707	GO:0004222; GO:0008237; GO:0008270; GO:0046872; GO:0016787; GO:0008233; GO:0004175	GO:0031012; GO:0005576; GO:0005615; GO:0005886; GO:0030017	403733	TRUE	0.932036	2.73568e-12	8.51885e-11	2	60471257	60494113	22857	-	1415.86	2068.26	1935.04	2507.52	1620.65	3014.87	2432.85	8702.17	2194.66	1898.63	1331.44	1215.1	1457.84	6401.17	662.186	4003.46	829.631	4405.93	3634.36	7678.34	962.646	5568.54	7411.91	9826.58	2539.72	6640.8	1226.3	10707.9	3111.42
ENSCAFG00000017250	ENSCAFT00000088715; ENSCAFT00000089616; ENSCAFT00000061544; ENSCAFT00000087825; ENSCAFT00000046155; ENSCAFT00000084364; ENSCAFT00000050200; ENSCAFT00000027320	DENND4A	protein_coding	protein_coding	DENN domain containing 4A [Source:VGNC Symbol;Acc:VGNC:39890]	0.4079	6426	GO:0050790; GO:0032483	GO:0005515; GO:0005085	GO:0031410	487608	TRUE	-1.6839	2.82222e-12	8.7611e-11	30	29996743	30089242	92500	-	449.335	457.552	1085.27	249.938	526.319	214.536	500.282	405.214	283.487	34.5205	328.128	126.024	403.944	59.2701	756.784	162.151	581.696	186.243	672.265	48.4399	911.878	81.278	311.753	138.871	489.276	84.1643	865.014	190.413	740.66
ENSCAFG00000016090	ENSCAFT00000025539; ENSCAFT00000046104	TOP2A	protein_coding	protein_coding	DNA topoisomerase II alpha [Source:VGNC Symbol;Acc:VGNC:49098]	0.3956	5554	GO:0006265; GO:0006259; GO:0000712; GO:0000819; GO:0006266; GO:0006974; GO:0007059; GO:0030263; GO:0043065; GO:0045870; GO:1905463	GO:0003918; GO:0003677; GO:0005524; GO:0000166; GO:0046872; GO:0016853; GO:0003916; GO:0000287; GO:0003682; GO:0005080; GO:0008022; GO:0008094; GO:0008301; GO:0019899; GO:0042803; GO:0042826; GO:0043130; GO:0046982	GO:0005634; GO:0005654; GO:0000228; GO:0005730; GO:0005737; GO:0005814; GO:0009330; GO:0032991; GO:1990904	480525	TRUE	2.50022	3.02056e-12	9.34789e-11	9	22207638	22237496	29859	+	18.094	367.897	0	403.007	27.7924	86.5066	17.7159	74.5142	23.6239	0	78.8772	994.086	3.03717	155.584	97.8047	85.7352	19.072	217.51	30.9746	70.7968	0	118.992	119.505	69.1159	13.4215	195.215	0.54575	326.864	0
ENSCAFG00000008409	ENSCAFT00000013360	VEGFC	protein_coding	protein_coding	vascular endothelial growth factor C [Source:VGNC Symbol;Acc:VGNC:48252]	0.4994	1650	GO:0001934; GO:0051781; GO:0050918; GO:0001938; GO:0001666; GO:0002040; GO:0008284; GO:0009887; GO:0016331; GO:0030335; GO:0038084; GO:0045668; GO:0045766; GO:0045860; GO:0048010; GO:0050930; GO:0060754; GO:1901492; GO:1902462; GO:1990830	GO:0008083; GO:0005172; GO:0042056; GO:0043185	GO:0016020; GO:0005576; GO:0005615	482932	TRUE	-2.66207	3.04896e-12	9.40675e-11	16	52883139	52987563	104425	+	119.119	1.03052	78.5018	136.8	137.225	17.3013	353.162	0	56.6975	0	75.7219	159.881	118.45	0	40.0839	68.9609	145.764	6.79718	19.5026	42.2296	91.7735	7.15249	33.7732	30.7181	253.179	1.16895	275.058	53.9634	112.241
ENSCAFG00000000767	ENSCAFT00000048271	CELSR1	protein_coding	protein_coding	cadherin EGF LAG seven-pass G-type receptor 1 [Source:VGNC Symbol;Acc:VGNC:39097]	0.6513	8156	GO:0007166; GO:0007156; GO:0007155; GO:0007186; GO:0007275; GO:0001736; GO:0001764; GO:0001843; GO:0001942; GO:0007266; GO:0007626; GO:0009952; GO:0032956; GO:0042060; GO:0042249; GO:0042472; GO:0045176; GO:0048105; GO:0060488; GO:0060489; GO:0060490; GO:0090179; GO:0090251	GO:0004888; GO:0005509; GO:0004930	GO:0005886; GO:0016020; GO:0016021	481203	TRUE	-2.53674	3.3659e-12	1.03527e-10	10	19707804	19837481	129678	+	134.197	38.1293	820.544	95.3906	104.222	0.494323	102.059	56.7726	42.5231	0	34.7059	256.75	54.6691	88.9051	582.018	0	198.894	187.602	123.325	11.1784	185.5	0	71.4432	75.5153	166.549	1.16895	321.993	0	379.792
ENSCAFG00000009913	ENSCAFT00000015776	ADCY7	protein_coding	protein_coding	adenylate cyclase 7 [Source:VGNC Symbol;Acc:VGNC:37624]	0.6101	3891	GO:0006171; GO:0009190; GO:0035556; GO:0007189; GO:0002819; GO:0071285; GO:0071361; GO:1900016	GO:0004016; GO:0016849; GO:0000166; GO:0005524; GO:0046872; GO:0016829	GO:0005886; GO:0016020; GO:0016021; GO:0005887	487289	TRUE	1.96002	3.82342e-12	1.1724e-10	2	65006038	65034777	28740	-	357.357	167.975	12.6061	264.727	69.4811	333.668	274.596	464.116	113.395	863.014	536.364	127.905	75.9294	207.445	32.0671	792.118	89.9108	319.468	310.32	514.208	66.3894	520.832	319.546	615.641	110.423	370.557	64.9443	508.027	84.8333
ENSCAFG00000015949	ENSCAFT00000025277; ENSCAFT00000047150; ENSCAFT00000025298	ALOX15	protein_coding	protein_coding	arachidonate 15-lipoxygenase [Source:VGNC Symbol;Acc:VGNC:37811]	0.5713	2955	GO:0055114; GO:0001503; GO:0002820; GO:0006629; GO:0006646; GO:0010811; GO:0019369; GO:0019372; GO:0030282; GO:0030838; GO:0034976; GO:0035358; GO:0035963; GO:0042060; GO:0043277; GO:0043651; GO:0050727; GO:0070374; GO:0071277; GO:1901074; GO:2001303; GO:0051122; GO:0034440	GO:0016702; GO:0005506; GO:0046872; GO:0005515; GO:0004052; GO:0005546; GO:0016165; GO:0050473; GO:0016491; GO:0051213	GO:0005737; GO:0005811; GO:0005829; GO:0005886; GO:0016020; GO:0031234; GO:0042383	489458	TRUE	-2.49616	4.08684e-12	1.24935e-10	5	31882501	32038119	155619	+	10.5548	0	358.702	20.7049	97.2736	68.7108	58.9245	17.3866	0	0	15.7754	88.4048	45.5576	74.0875	137.889	143.513	87.1862	46.2208	67.1117	1.24205	117.158	18.8566	0	0	42.0948	0	79.1338	3.08362	176.192
ENSCAFG00000000366	ENSCAFT00000062630; ENSCAFT00000083568; ENSCAFT00000071566; ENSCAFT00000073735; ENSCAFT00000000575; ENSCAFT00000080581; ENSCAFT00000085781	SASH1	protein_coding	protein_coding	SAM and SH3 domain containing 1 [Source:VGNC Symbol;Acc:VGNC:45871]	0.5101	5617	GO:0000209; GO:0010595; GO:0010632; GO:0031666; GO:0043507; GO:0045766; GO:1900044; GO:1900745; GO:1901224; GO:1902498	GO:0005515; GO:0001965; GO:0008022; GO:0019901; GO:0031435; GO:0060090	GO:0005737; GO:0032991	608649	TRUE	-1.30663	4.1917e-12	1.27751e-10	1	39146020	39476914	330895	+	763.912	283.639	2494.87	358.639	882.41	1217.02	1261.92	559.199	2005.67	138.082	542.673	403.608	993.156	325.985	2397.01	228.685	397.787	7.81885	855.391	982.461	372.953	447.506	954.742	395.631	1564.83	351.854	1210.1	654.155	2040.34
ENSCAFG00000000123	ENSCAFT00000000203	ATP8B1	protein_coding	protein_coding	ATPase phospholipid transporting 8B1 [Source:VGNC Symbol;Acc:VGNC:38288]	0.4849	4426	GO:0015914; GO:0007030; GO:0006855; GO:0007605; GO:0008206; GO:0015711; GO:0015721; GO:0015917; GO:0021650; GO:0032534; GO:0045176; GO:0045332; GO:0045892; GO:0060119; GO:0140331; GO:1903729; GO:2001225	GO:0140326; GO:0000287; GO:0005524; GO:0000166; GO:0046872; GO:0016887; GO:0005319; GO:0015247; GO:0140345; GO:1901612	GO:0016021; GO:0016020; GO:0005886; GO:0005802; GO:0005654; GO:0005783; GO:0005794; GO:0005829; GO:0005887; GO:0016324; GO:0016604; GO:0032420; GO:1990531	476190	TRUE	1.8431	4.31645e-12	1.31155e-10	1	18156410	18277904	121495	+	34.6802	267.936	222.899	669.953	40.0816	495.311	224.144	813.977	11.812	172.603	66.2567	519.143	9.11152	770.511	14.4302	725.021	118.519	490.757	166.345	550.227	111.3	759.465	111.711	600.282	187.901	739.945	311.078	781.699	15.009
ENSCAFG00000025322	ENSCAFT00000044206; ENSCAFT00000011636; ENSCAFT00000011617	KRT75	protein_coding	protein_coding	keratin 75 [Source:VGNC Symbol;Acc:VGNC:56636]	0.5784	4160		GO:0097110	GO:0045095; GO:0005882; GO:0005737	100683813	TRUE	1.91741	4.41033e-12	1.33602e-10	27	2591216	2661569	70354	+	18.094	254.539	33.8073	273.601	1.73703	10.3808	0.770255	474.051	207.891	103.562	214.546	504.095	388.992	3385.8	71.1596	22.3657	114.432	451.332	5.16244	0	29.2894	126.144	0	45.4371	8.54098	9.3516	0	72.4652	0.652564
ENSCAFG00000012477	ENSCAFT00000043921; ENSCAFT00000019852; ENSCAFT00000091207	ITGB5	protein_coding	protein_coding	integrin subunit beta 5 [Source:VGNC Symbol;Acc:VGNC:42140]	0.6035	2374	GO:0007229; GO:0007155; GO:0007160; GO:0007179; GO:0035987; GO:0043149; GO:0090136; GO:0016477; GO:0033627	GO:0038023; GO:0005178	GO:0008305; GO:0016020; GO:0016021; GO:0009986; GO:0034684; GO:0043235; GO:0005925	608977	TRUE	1.29125	4.59663e-12	1.38827e-10	33	27797667	27912584	114918	-	254.824	593.581	607.959	1289.62	609.697	1844.81	759.856	2744.6	349.634	172.603	1236.79	556.762	227.788	1685.49	675.012	1546.96	245.211	955.684	877.613	1804.7	285.084	1397.34	519.587	3300.91	694.869	2143.85	380.934	2397.52	455.49
ENSCAFG00000030120	ENSCAFT00000028683; ENSCAFT00000049852	CSPG4	protein_coding	protein_coding	chondroitin sulfate proteoglycan 4 [Source:VGNC Symbol;Acc:VGNC:59107]	0.7202	7488	GO:0000187; GO:0006929; GO:0007169; GO:0008283; GO:0008347; GO:0035556; GO:0048008; GO:0050731; GO:0097178	GO:0015026; GO:0019901	GO:0016020; GO:0016021; GO:0001726; GO:0005654; GO:0005886; GO:0042995	487658	TRUE	1.80054	5.05146e-12	1.52105e-10	30	38465241	38497971	32731	-	247.285	273.088	256.707	607.098	152.858	342.071	23.8779	1225.22	222.065	897.533	321.818	284.964	394.833	2326.35	48.1007	553.551	111.707	623.981	71.7006	227.295	1.95263	548.141	162.371	542.686	31.7236	493.297	176.823	591.285	133.123
ENSCAFG00000036179	ENSCAFT00000053388; ENSCAFT00000091737	CELF4	protein_coding	protein_coding	CUGBP Elav-like family member 4 [Source:HGNC Symbol;Acc:HGNC:14015]	0.6576	1672	GO:0000380; GO:0000381; GO:0001701; GO:0006376; GO:0048025; GO:0048026; GO:0090394; GO:1902866	GO:0003676; GO:0003723; GO:0003729; GO:0036002	GO:0005634; GO:0005654; GO:0005737	610838	TRUE	-2.01047	5.43284e-12	1.63099e-10	7	52838558	53010041	171484	+	0	0	253.269	0	8.68514	0	11.1687	0	0	0	0	0	0	25.9307	28.8604	0	12.2606	0	55.0661	0	56.6262	0	1.29897	0	44.5351	0	42.5685	0	7.83077
ENSCAFG00000000005	ENSCAFT00000000006	PARD6G	protein_coding	protein_coding	par-6 family cell polarity regulator gamma [Source:VGNC Symbol;Acc:VGNC:53749]	0.6908	1158	GO:0007163; GO:0007049; GO:0051301; GO:0007098; GO:0060341	GO:0005515; GO:0005080	GO:0016020; GO:0005737; GO:0005634; GO:0005923; GO:0005938; GO:0016324	483923	TRUE	-2.11217	5.61978e-12	1.68207e-10	1	497071	565905	68835	+	12.0627	1.03052	531.176	0	43.4257	0	104.37	94.3844	0	0	3.15508	0	30.3717	0	0	0	5.44914	0	3.44163	0	33.1947	0	5.19587	0	109.202	0	100.418	37.0035	157.268
ENSCAFG00000015068	ENSCAFT00000023969	ITIH3	protein_coding	protein_coding	inter-alpha-trypsin inhibitor heavy chain 3 [Source:HGNC Symbol;Acc:HGNC:6168]	0.548	2688	GO:0030212; GO:0010951; GO:0010466	GO:0004867; GO:0030414	GO:0005576	491368	TRUE	-2.36037	5.70502e-12	1.70251e-10	AAEX03020161.1	28619	40755	12137	-	88.9623	0	616.554	0	20.8443	5.93187	39.6681	4.9676	44.8855	69.0411	0	15.0476	33.4089	14.8175	333.498	0	89.9108	0	3.44163	0	1.95263	0.650227	38.969	0	118.354	0	121.157	0	135.733
ENSCAFG00000016285	ENSCAFT00000064575; ENSCAFT00000076175; ENSCAFT00000092078; ENSCAFT00000025839; ENSCAFT00000025834		protein_coding	protein_coding		0.465	2538	GO:0035556; GO:0051685		GO:0016591; GO:0005635; GO:0031674		TRUE	-1.94687	5.95723e-12	1.7725e-10	30	22760846	22874114	113269	+	280.458	323.584	888.73	145.674	277.924	103.808	332.75	77.7075	420.506	34.5206	400.695	90.2858	586.173	22.2263	192.403	164.015	156.663	0	80.3047	99.3639	267.51	81.9284	113.01	131.192	558.214	125.078	511.914	166.516	647.343
ENSCAFG00000003105	ENSCAFT00000061759; ENSCAFT00000004982; ENSCAFT00000083438; ENSCAFT00000067645; ENSCAFT00000075049; ENSCAFT00000076748	ANKRD6	protein_coding	protein_coding	ankyrin repeat domain 6 [Source:VGNC Symbol;Acc:VGNC:52103]	0.5379	2852	GO:0090090; GO:2000096; GO:0046330	GO:0005515	GO:0005634; GO:0005737; GO:0043231	481919	TRUE	-2.63276	7.04285e-12	2.08931e-10	12	48646173	48842451	196279	+	119.119	38.1293	353.545	0	78.1662	0	84.7281	0.354828	129.932	0	0	29.1548	127.561	3.70438	24.0504	82.0075	68.1142	16.3132	13.1929	0	212.836	28.61	116.907	0	162.279	0	233.035	0	190.549
ENSCAFG00000003037	ENSCAFT00000004884; ENSCAFT00000046479	WIPF3	protein_coding	protein_coding	WAS/WASL interacting protein family member 3 [Source:VGNC Symbol;Acc:VGNC:54799]	0.585	919		GO:0003779		100684384	TRUE	-2.07216	7.11175e-12	2.10352e-10	14	42692136	42715726	23591	+	132.69	0	12.6061	0	72.9552	2.47161	16.5605	0	0	0	3.15508	63.0119	51.632	0	0	0	31.3326	228.385	4.01523	0	17.5737	0	0	0	48.1955	0	108.059	0	172.93
ENSCAFG00000006401	ENSCAFT00000010354; ENSCAFT00000076137; ENSCAFT00000067536; ENSCAFT00000081584	CD36	protein_coding	protein_coding	CD36 molecule [Source:VGNC Symbol;Acc:VGNC:38951]	0.4089	1468	GO:0007166; GO:0006955; GO:0007155; GO:0000122; GO:0001954; GO:0006898; GO:0006910; GO:0007204; GO:0007263; GO:0009617; GO:0010628; GO:0010629; GO:0010744; GO:0010886; GO:0010942; GO:0015909; GO:0015911; GO:0015912; GO:0019915; GO:0019934; GO:0030194; GO:0030299; GO:0030301; GO:0031623; GO:0032731; GO:0032735; GO:0032755; GO:0032760; GO:0033993; GO:0034121; GO:0034197; GO:0034381; GO:0034383; GO:…	GO:0001540; GO:0005041; GO:0005044; GO:0005324; GO:0008035; GO:0008289; GO:0015636; GO:0030169; GO:0035325; GO:0044877; GO:0070892; GO:0071813; GO:0150025; GO:1901480	GO:0016020; GO:0016021; GO:0005886; GO:0005737; GO:0005794; GO:0016324; GO:0005901; GO:0009986; GO:0009897; GO:0031526; GO:0043235; GO:0045121; GO:0045177; GO:0071944	475931	TRUE	-2.57412	7.55474e-12	2.22798e-10	18	20339050	20372639	33590	+	241.254	0	23.4932	42.1493	60.796	0.988645	73.5594	0	11.812	0	3.15508	2.82143	249.048	0	49.704	0	85.8239	0	99.2336	0	326.089	3.25113	11.6907	28.7982	311.746	9.3516	148.99	0	139.649
ENSCAFG00000009537	ENSCAFT00000068272; ENSCAFT00000038737; ENSCAFT00000015150; ENSCAFT00000069764	SPARCL1	protein_coding	protein_coding	SPARC like 1 [Source:HGNC Symbol;Acc:HGNC:11220]	0.4182	2573	GO:0007165; GO:0048856; GO:0099560	GO:0005509; GO:0005515; GO:0050840; GO:0005518	GO:0005615; GO:0062023; GO:0005576; GO:0098978	478470	TRUE	-1.64156	7.68895e-12	2.26091e-10	32	10900283	10944449	44167	-	280.458	324.615	307.704	871.085	448.153	153.734	457.533	58.9015	1301.68	69.0411	2874.28	143.893	145.784	7.40876	578.811	197.564	908.644	32.6265	375.711	316.722	269.463	208.723	858.618	114.553	763.198	44.4201	1326.72	157.265	220.567
ENSCAFG00000041291	ENSCAFT00000081407		protein_coding	protein_coding		0.3921	3828					TRUE	-1.70744	7.81382e-12	2.29091e-10	11	39385487	39389314	3828	+	0	0	1.02454	0	255.129	48.547	128.361	50.7163	1900.08	0	36.1806	565.355	93.8062	398.728	263.162	0	96.3485	0	56.6085	52.988	730.646	0	39.9707	1.98139	0	0	67.2528	31.3148	215.216
ENSCAFG00000005241	ENSCAFT00000008457; ENSCAFT00000008454	NET1	protein_coding	protein_coding	neuroepithelial cell transforming 1 [Source:VGNC Symbol;Acc:VGNC:43747]	0.498	2050	GO:0035556; GO:0050790; GO:0035025; GO:0043065; GO:0043547; GO:0051451; GO:0070301; GO:0071479	GO:0005085		487147	TRUE	-2.40205	7.93985e-12	2.32108e-10	2	30450965	30492074	41110	-	149.276	69.045	224.618	70.2489	173.703	16.807	287.305	0	49.6103	0	25.2406	29.1548	39.4833	3.70438	104.218	1.86381	294.253	0	93.4975	6.21024	80.0578	33.1616	18.1856	26.8783	344.079	0	541.93	73.2361	159.878
ENSCAFG00000017135	ENSCAFT00000072664; ENSCAFT00000079825; ENSCAFT00000045568; ENSCAFT00000027137	APOBR	protein_coding	protein_coding	apolipoprotein B receptor [Source:VGNC Symbol;Acc:VGNC:37998]	0.588	5439	GO:0006869; GO:0006897; GO:0006641	GO:0030228; GO:0030229		489950	TRUE	1.73916	8.02455e-12	2.33902e-10	6	18248271	18254184	5914	-	239.746	1610.71	279.627	646.29	114.644	772.626	143.267	1371.41	649.658	1795.07	88.3423	813.512	167.045	263.011	214.85	717.566	396.425	664.764	425.615	244.683	1.95263	645.675	542.969	753.873	145.807	509.662	20.7385	735.444	111.588
ENSCAFG00000018782	ENSCAFT00000070484; ENSCAFT00000092408; ENSCAFT00000029815; ENSCAFT00000068473; ENSCAFT00000078648	PRLR	protein_coding	protein_coding	prolactin receptor [Source:VGNC Symbol;Acc:VGNC:44994]	0.5003	2120	GO:0038161; GO:0007171; GO:0042976; GO:0043066; GO:0008284; GO:0019221; GO:0048861; GO:0038165	GO:0004925; GO:0005515; GO:0046872; GO:0017046; GO:0004924; GO:0004896; GO:0004923; GO:0005127; GO:0019955	GO:0016020; GO:0016021; GO:0009986; GO:0009897; GO:0043235	479363	TRUE	-2.40736	8.58004e-12	2.49368e-10	4	73110858	73273916	163059	+	25.6332	0	49.8515	4.43677	394.305	0	51.6071	10.29	70.8718	34.5206	0	14.1071	33.4089	229.671	275.777	37.2762	38.144	0	0.573605	0	0	13.0045	0	0	104.322	0	138.075	0	35.2384
ENSCAFG00000017676	ENSCAFT00000028030	SETBP1	protein_coding	protein_coding	SET binding protein 1 [Source:VGNC Symbol;Acc:VGNC:46051]	0.5315	5560		GO:0003677	GO:0005654; GO:0005829; GO:0016604	490472	TRUE	-1.51118	9.21568e-12	2.67068e-10	7	46020889	46378005	357117	-	737.331	12.3663	504.818	153.069	680.915	416.714	921.996	46.1277	389.795	103.562	798.236	217.25	1181.46	51.8613	804.884	136.058	795.574	1.35944	300.569	581.278	503.778	349.172	507.897	97.2739	612.51	271.196	998.178	359.242	599.054
ENSCAFG00000012816	ENSCAFT00000020351; ENSCAFT00000020346; ENSCAFT00000065085; ENSCAFT00000083236; ENSCAFT00000061509; ENSCAFT00000060442; ENSCAFT00000074888	SNED1	protein_coding	protein_coding	sushi, nidogen and EGF like domains 1 [Source:VGNC Symbol;Acc:VGNC:59094]	0.6577	4166	GO:0007160	GO:0005509; GO:0005515; GO:0005112		609463	TRUE	-1.64184	9.9541e-12	2.87636e-10	25	51057376	51135412	78037	+	779.55	158.701	912.224	136.8	510.687	214.536	1065.65	193.027	647.295	138.082	470.106	162.702	665.142	507.5	1226.57	132.33	405.96	199.837	832.298	365.162	734.188	185.315	446.845	312.94	669.246	454.721	575.221	185.789	430.04
ENSCAFG00000013892	ENSCAFT00000088902; ENSCAFT00000085501; ENSCAFT00000083387; ENSCAFT00000075325; ENSCAFT00000074350; ENSCAFT00000062762; ENSCAFT00000072496; ENSCAFT00000046560; ENSCAFT00000022044	MFAP5	protein_coding	protein_coding	microfibril associated protein 5 [Source:VGNC Symbol;Acc:VGNC:43191]	0.461	1167	GO:0060216; GO:0097435; GO:0048048		GO:0001527; GO:0005576; GO:0031012	477701	TRUE	-2.18471	1.11326e-11	3.20767e-10	27	37028037	37040592	12556	+	364.944	83.4723	63.604	264.781	288.755	25.2361	229.785	12.1923	2.3683	0	34.8949	4.7113	97.1896	11.6998	113.67	7.91386	46.4335	2.72515	316.122	113.082	103.521	78.0601	72.7859	292.352	108.592	52.6035	192.362	49.1883	265.598
ENSCAFG00000025345	ENSCAFT00000047394; ENSCAFT00000039321	RELN	protein_coding	protein_coding	reelin [Source:VGNC Symbol;Acc:VGNC:45470]	0.482	10880	GO:0007417; GO:0001764; GO:0007155; GO:0007275; GO:0000904; GO:0007411; GO:0007420; GO:0007612; GO:0007616; GO:0007626; GO:0008306; GO:0010001; GO:0010468; GO:0010976; GO:0014068; GO:0016358; GO:0016477; GO:0018108; GO:0021511; GO:0021517; GO:0021766; GO:0021800; GO:0021819; GO:0021987; GO:0030900; GO:0032008; GO:0032793; GO:0035418; GO:0038026; GO:0045860; GO:0048265; GO:0050731; GO:0050795; GO:…	GO:0070325; GO:0046872; GO:0016787; GO:0070326	GO:0005576; GO:0005615; GO:0043005; GO:0005886; GO:0005737; GO:0030425; GO:0031012	483273	TRUE	-1.24045	1.12023e-11	3.21849e-10	18	16275837	16773875	498039	+	1337.45	1106.78	2457.62	1910.03	759.081	313.401	1178.49	1967.52	970.944	621.37	1034.87	52.6667	2548.19	511.204	2228.67	544.232	1388.17	1801.25	407.259	13.6625	1864.76	485.719	743.01	491.489	1833.87	2639.49	1657.99	1455.47	2493.45
ENSCAFG00000017646	ENSCAFT00000059966; ENSCAFT00000036554	SERPINA1	protein_coding	protein_coding	serpin family A member 1 [Source:VGNC Symbol;Acc:VGNC:51681]	0.5496	2278	GO:0010951	GO:0004867; GO:0002020; GO:0042802	GO:0005615; GO:0005783; GO:0005794; GO:0043231	480422	TRUE	2.20173	1.18588e-11	3.39737e-10	8	63376945	63398435	21491	-	327.2	1367.51	29.2233	471.777	39.9517	457.743	5.00666	103.255	44.8855	0	28.3957	297.191	130.599	111.131	4.81007	430.54	106.258	552.165	157.168	130.415	9.76314	246.436	306.556	207.347	3.05035	174.173	21.2843	87.1124	73.0872
ENSCAFG00000012769	ENSCAFT00000020252	MAN1C1	protein_coding	protein_coding	mannosidase alpha class 1C member 1 [Source:VGNC Symbol;Acc:VGNC:42944]	0.6063	1887	GO:0005975; GO:0008152; GO:0006491	GO:0004571; GO:0005509; GO:0016787; GO:0016798	GO:0016020; GO:0016021; GO:0005783; GO:0000139	478178	TRUE	-2.09132	1.22039e-11	3.48627e-10	2	74165127	74304044	138918	-	287.997	40.1904	280.773	11.8314	262.291	39.5458	315.42	20.5801	42.5231	0	205.08	67.7143	100.227	96.3139	229.28	78.2799	366.455	282.763	72.8478	14.9046	466.678	109.238	175.361	73.5954	357.501	37.4064	434.963	89.4251	286.476
ENSCAFG00000029157	ENSCAFT00000044255; ENSCAFT00000067856	NOVA1	protein_coding	protein_coding	NOVA alternative splicing regulator 1 [Source:VGNC Symbol;Acc:VGNC:43902]	0.495	1488	GO:0000398; GO:0010468; GO:0051252; GO:0000381	GO:0003676; GO:0003723; GO:0003729	GO:0005634; GO:0005737; GO:0005654; GO:0005730; GO:0043231	490632	TRUE	-2.44397	1.25666e-11	3.5797e-10	8	6135679	6281384	145706	-	45.2351	0	177.632	23.6628	48.6368	20.7615	192.949	2.83863	68.5094	34.5206	801.391	105.333	160.97	0	36.8772	14.9105	54.4914	1.35944	152.579	105.574	56.6262	93.6327	74.0412	17.9189	152.517	12.8584	125.523	87.8833	321.061
ENSCAFG00000015254	ENSCAFT00000024269; ENSCAFT00000050185	VCL	protein_coding	protein_coding	vinculin [Source:VGNC Symbol;Acc:VGNC:48242]	0.5344	3646	GO:0007155; GO:0002009; GO:0030032; GO:0030334; GO:0034333; GO:0034394; GO:0043297; GO:0048675; GO:0051893; GO:0090136; GO:1903140; GO:1904702	GO:0003779; GO:0005198; GO:0051015; GO:0002162; GO:0031625; GO:0045294	GO:0015629; GO:0016020; GO:0005737; GO:0005886; GO:0030054; GO:0005856; GO:0005912; GO:0042383; GO:0002102; GO:0005911; GO:0005916; GO:0005925; GO:0032991; GO:0043034; GO:0044291; GO:0005915; GO:0090636; GO:0090637; GO:1990357; GO:0005903	479252	TRUE	1.38961	1.53863e-11	4.3705e-10	4	24404319	24518633	114315	+	434.257	359.652	432.619	948.73	248.395	1410.3	230.691	1351.54	158.28	690.411	1142.14	1159.6	288.532	1615.11	662.185	1295.35	378.715	1394.78	273.609	1535.17	181.594	897.313	526.082	1126.33	210.474	1285.84	532.653	1538.73	373.267
ENSCAFG00000000701	ENSCAFT00000047595; ENSCAFT00000061564; ENSCAFT00000001104		protein_coding	protein_coding		0.576	5239	GO:0006954; GO:0002376; GO:0045087; GO:0010951; GO:0006958; GO:0006956; GO:0016064	GO:0004866; GO:0005515	GO:0005615; GO:0005576; GO:0030054; GO:0030424; GO:0045202; GO:0042995; GO:0030425		TRUE	-1.22422	1.55993e-11	4.41849e-10	12	1433447	1448018	14572	+	3244.86	1021.25	2253.63	439.98	1452.16	1278.81	3426.48	367.601	1084.34	414.247	946.526	767.429	892.929	229.672	1255.43	378.353	1247.85	422.785	2861.71	1209.75	1796.42	1857.7	870.308	243.185	3646.39	182.356	1312.53	593.598	882.918
ENSCAFG00000008482	ENSCAFT00000038891; ENSCAFT00000013462	JAM2	protein_coding	protein_coding	junctional adhesion molecule 2 [Source:VGNC Symbol;Acc:VGNC:53029]	0.5976	1629	GO:0045123; GO:0050901; GO:0071593; GO:0097241; GO:0098609; GO:2000403	GO:0005178	GO:0005886; GO:0005887; GO:0009986; GO:0044291; GO:0098636; GO:0016020; GO:0016021	478392	TRUE	-2.39811	1.65424e-11	4.67241e-10	31	21137363	21197668	60306	+	170.385	44.3125	142.678	36.2336	97.2736	25.2105	155.206	3.19346	137.019	34.5206	3.15508	0	261.197	0	764.8	7.45523	70.8388	24.4699	200.188	62.1024	374.905	6.50227	136.392	1.91988	139.706	178.849	228.124	67.8397	180.76
ENSCAFG00000010034	ENSCAFT00000015962	RYR2	protein_coding	protein_coding	ryanodine receptor 2 [Source:VGNC Symbol;Acc:VGNC:45822]	0.4643	14770	GO:0006816; GO:0006874; GO:0070588; GO:0006811; GO:0055085; GO:0002027; GO:0005513; GO:0010882; GO:0014808; GO:0014850; GO:0031000; GO:0035584; GO:0035994; GO:0051209; GO:0051284; GO:0051775; GO:0055117; GO:0060048; GO:0060402; GO:0071313; GO:0072599; GO:0097050; GO:0098735; GO:0098904; GO:0098907; GO:0098910; GO:0098911; GO:1901896	GO:0005219; GO:0005262; GO:0005216; GO:0005509; GO:0005515; GO:0005516; GO:0015278; GO:0019899; GO:0034236; GO:0034237; GO:0042802; GO:0043924; GO:0044325; GO:0048763	GO:0016020; GO:0016021; GO:0033017; GO:0005886; GO:0016529; GO:0030018; GO:0042383; GO:0030659; GO:0005790; GO:0005891; GO:0032991; GO:0034704	403615	TRUE	-2.0881	1.73301e-11	4.88116e-10	4	2373114	2907875	534762	-	132.69	123.663	0	0	112.907	0	22.3374	0	37.7983	0	78.877	335.75	9.11152	0	181.179	137.922	177.097	0	8.60407	0	505.731	4.55159	0	0	42.0948	0	319.81	0	58.0782
ENSCAFG00000017017	ENSCAFT00000026973; ENSCAFT00000067793; ENSCAFT00000060774; ENSCAFT00000088865; ENSCAFT00000078595; ENSCAFT00000075282	THBS3	protein_coding	protein_coding	thrombospondin 3 [Source:VGNC Symbol;Acc:VGNC:47337]	0.5724	3124	GO:0007155; GO:0003417; GO:0043931; GO:0060346	GO:0008201; GO:0005509	GO:0005576; GO:0062023; GO:0048471	610359	TRUE	-1.97841	1.80553e-11	5.07117e-10	7	42328592	42338171	9580	+	340.771	3.09157	167.891	119.053	474.209	286.213	323.122	11.3545	361.446	0	138.824	4.70238	51.632	37.0438	187.593	154.696	235.675	63.8935	378.006	32.2932	351.473	122.893	313.051	131.192	198.883	22.21	406.584	111.781	345.206
ENSCAFG00000042390	ENSCAFT00000014870		protein_coding	protein_coding		0.638	1290	GO:0007017	GO:0005200; GO:0003924; GO:0005525	GO:0005874		TRUE	2.13592	1.86163e-11	5.21412e-10	35	3448435	3452091	3657	-	96.3728	10.8772	199.107	158.474	35.4128	529.059	62.3425	570.064	33.1867	0	0	14.7712	0	802.565	34.6025	202.76	0	236.61	21.3645	52.3251	1.95263	425.908	87.5393	128.802	92.8642	443.841	41.605	781.683	166.815
ENSCAFG00000001930	ENSCAFT00000003055	PGM5	protein_coding	protein_coding	phosphoglucomutase 5 [Source:VGNC Symbol;Acc:VGNC:49942]	0.5159	1632	GO:0071704; GO:0005975; GO:0006006; GO:0030239; GO:0014706	GO:0016868; GO:0000287; GO:0046872	GO:0005829; GO:0005912; GO:0042383; GO:0030055; GO:0001725; GO:0005914; GO:0005925; GO:0009898; GO:0014704; GO:0016010; GO:0030018; GO:0043034	476332	TRUE	-2.23289	1.95629e-11	5.46398e-10	1	88825152	88994750	169599	-	206.573	1.09209	195.711	18.4865	142.954	79.842	128.96	56.1456	54.2316	34.5206	1097.97	19.3329	236.9	37.0438	60.9275	110.627	106.248	25.0184	44.3596	104.332	486.204	1.43778	81.1832	10.9739	339.474	3.50685	400.767	115.327	269.318
ENSCAFG00000012259	ENSCAFT00000062724; ENSCAFT00000019495	MAN2A2	protein_coding	protein_coding	mannosidase alpha class 2A member 2 [Source:VGNC Symbol;Acc:VGNC:42946]	0.609	4092	GO:0006013; GO:0005975; GO:0008152; GO:0006491; GO:0006517	GO:0004559; GO:0030246; GO:0003824; GO:0046872; GO:0016787; GO:0016798; GO:0015923; GO:0016799	GO:0016020; GO:0016021; GO:0000139	488745	TRUE	2.27457	2.08666e-11	5.81194e-10	3	53322299	53338598	16300	-	135.705	117.48	2.86503	259.551	17.3703	357.395	5.39179	282.443	2.36239	0	66.2567	111.917	36.4461	263.011	43.2906	540.504	34.0571	479.881	29.2538	352.741	123.016	176.862	15.5876	219.506	34.1639	419.653	30.0163	443.271	26.7551
ENSCAFG00000005157	ENSCAFT00000008309	THBD	protein_coding	protein_coding	thrombomodulin [Source:VGNC Symbol;Acc:VGNC:47334]	0.7107	1877	GO:0030195; GO:0007596; GO:0007599; GO:0007565	GO:0004888; GO:0005509	GO:0005887; GO:0016021; GO:0016020; GO:0009897; GO:0009986	474355	TRUE	-2.21164	2.10874e-11	5.85716e-10	24	599773	601649	1877	+	153.799	36.0683	1145.44	182.647	46.8998	86.0121	399.377	61.7402	146.468	0	100.963	111.917	103.264	3.70438	299.827	76.4161	14.9851	0	42.4467	27.325	0	40.9643	53.2577	21.7586	536.861	21.0411	373.293	33.9199	242.101
ENSCAFG00000009003	ENSCAFT00000014321; ENSCAFT00000044956; ENSCAFT00000073887; ENSCAFT00000060087; ENSCAFT00000065432	DDX60	protein_coding	protein_coding	DExD/H-box helicase 60 [Source:VGNC Symbol;Acc:VGNC:54938]	0.3924	5505	GO:0009615; GO:1900245; GO:1900246	GO:0003676; GO:0005524; GO:0000166; GO:0003690; GO:0003725; GO:0003727	GO:0005737; GO:0005829; GO:0045111	475493	TRUE	1.97861	2.13454e-11	5.91244e-10	15	63649875	63734920	85046	-	482.508	223.623	93.3999	280.256	67.7441	241.229	423.64	291.669	0	69.041	3.15508	820.096	6.07435	14.8175	3.20671	106.237	73.5634	297.717	153.726	103.09	42.9578	956.484	5.19587	151.031	133.605	47.9269	110.788	161.891	79.6128
ENSCAFG00000003864	ENSCAFT00000090798; ENSCAFT00000006226; ENSCAFT00000071356; ENSCAFT00000082969	CLEC5A	protein_coding	protein_coding	C-type lectin domain containing 5A [Source:VGNC Symbol;Acc:VGNC:39334]	0.4516	776	GO:0046718; GO:0045087	GO:0001618	GO:0016020; GO:0016021	609161	TRUE	2.16585	2.22068e-11	6.1341e-10	16	7243018	7269418	26401	+	0	203.013	0	65.8121	0	44.489	0	82.3202	0	0	0	0	0	0	30.4637	115.556	5.44914	9.51605	0	121.721	0	139.799	0	5.75964	0	158.977	0	60.9016	0.652564
ENSCAFG00000006830	ENSCAFT00000091354; ENSCAFT00000010988; ENSCAFT00000087819; ENSCAFT00000081565; ENSCAFT00000074046; ENSCAFT00000010990	MSR1	protein_coding	protein_coding	macrophage scavenger receptor 1 [Source:VGNC Symbol;Acc:VGNC:43448]	0.4187	1517	GO:0006898; GO:0007165; GO:0006355; GO:0010886; GO:0034381; GO:0097242; GO:0006911; GO:0010629; GO:0010744; GO:0030301; GO:0042953	GO:0005044; GO:0030169; GO:0001540; GO:0038024	GO:0016020; GO:0016021; GO:0009897; GO:0005886	482891	TRUE	2.36791	2.25628e-11	6.2153e-10	16	39436753	39527438	90686	-	132.69	383.354	84.8049	359.379	8.68514	414.736	36.5871	208.284	2.36239	241.644	0	300.012	0	11.1131	28.8604	361.579	1.36228	17.6727	254.107	55.8921	0	241.234	10.3917	316.78	57.3465	194.046	6.00326	67.0688	11.0936
ENSCAFG00000018575	ENSCAFT00000071466; ENSCAFT00000029491; ENSCAFT00000059995; ENSCAFT00000089863; ENSCAFT00000061580; ENSCAFT00000029492; ENSCAFT00000084461; ENSCAFT00000063025; ENSCAFT00000082224	EPB41L3	protein_coding	protein_coding	erythrocyte membrane protein band 4.1 like 3 [Source:VGNC Symbol;Acc:VGNC:40395]	0.4959	3668	GO:0030866; GO:0007010; GO:0001558; GO:0031032	GO:0008092; GO:0003779; GO:0005198	GO:0005856; GO:0005886; GO:0005911; GO:0030054	480198	TRUE	-2.08038	2.40665e-11	6.61137e-10	7	71747333	71868751	121419	-	158.323	84.5028	167.317	183.386	359.565	56.3529	221.448	32.2894	174.817	0	315.508	156.119	109.338	385.257	208.436	121.148	138.953	1.35944	363.092	113.026	263.605	66.3231	138.99	174.709	272.701	17.5342	269.055	63.9852	607.537
ENSCAFG00000005337	ENSCAFT00000008601; ENSCAFT00000063008	CSGALNACT1	protein_coding	protein_coding	chondroitin sulfate N-acetylgalactosaminyltransferase 1 [Source:VGNC Symbol;Acc:VGNC:39659]	0.495	3152	GO:0019276; GO:0030206; GO:0046398; GO:0050653	GO:0008376; GO:0016740; GO:0008955; GO:0015020; GO:0047237; GO:0047238	GO:0032580; GO:0016020; GO:0016021; GO:0005794	482831	TRUE	-2.18606	2.85486e-11	7.82123e-10	16	22219861	22392937	173077	-	91.978	74.1976	544.356	48.065	130.277	78.103	347.77	42.9342	170.092	69.0411	18.9305	0.940477	328.015	0	493.833	46.5952	475.437	0	53.9188	100.606	706.851	49.4172	163.67	170.229	606.409	18.7032	353.101	10.7927	345.859
ENSCAFG00000003792	ENSCAFT00000006120		protein_coding	protein_coding		0.5724	1085	GO:0009058; GO:0006413; GO:0071951	GO:0016742; GO:0003824; GO:0004479	GO:0005739		TRUE	-2.09233	3.08646e-11	8.43269e-10	20	354970	372327	17358	-	25.6332	0	30.9423	0	48.6368	16.3126	98.2076	46.1277	0	0	3.15508	0	27.3346	0	0	0	9.53599	0	40.7259	0	0	7.15249	24.6804	0	51.8559	0	36.0195	0	43.0692
ENSCAFG00000002079	ENSCAFT00000003300	KDR	protein_coding	protein_coding	kinase insert domain receptor [Source:VGNC Symbol;Acc:VGNC:42331]	0.5208	4633	GO:0048010; GO:0007169; GO:0006468; GO:0001525; GO:0016477; GO:0007275; GO:0045766; GO:0033674; GO:0002244; GO:0001569; GO:0001934; GO:0001938; GO:0008284; GO:0008360; GO:0010595; GO:0010629; GO:0014068; GO:0016239; GO:0018108; GO:0030335; GO:0035584; GO:0035924; GO:0036324; GO:0038033; GO:0038084; GO:0043066; GO:0043410; GO:0043491; GO:0043536; GO:0045446; GO:0046777; GO:0050927; GO:0051770; GO:…	GO:0019838; GO:0005021; GO:0004714; GO:0004713; GO:0004672; GO:0005524; GO:0000166; GO:0005178; GO:0038085; GO:0042802; GO:0045296	GO:0016021; GO:0016020; GO:0005886; GO:0005887; GO:0043235; GO:0005768; GO:0005783; GO:0005794; GO:0045121	482154	TRUE	-1.8073	3.31388e-11	9.02943e-10	13	47442764	47485042	42279	-	458.382	171.067	942.595	1475.23	237.973	32.131	150.585	487.18	777.228	0	435.401	189.036	406.981	18.5219	445.733	20.5019	87.1862	130.506	421.599	69.5547	255.794	245.786	592.329	94.7141	653.995	74.8128	528.287	215.083	354.995
ENSCAFG00000000075	ENSCAFT00000000128; ENSCAFT00000049213; ENSCAFT00000085429; ENSCAFT00000066181	TNFRSF11A	protein_coding	protein_coding	TNF receptor superfamily member 11a [Source:VGNC Symbol;Acc:VGNC:47654]	0.5996	2216	GO:0001503; GO:0002250; GO:0007275; GO:0030316; GO:0032496; GO:0033209; GO:0034097; GO:0034612; GO:0043507; GO:0045780; GO:0048535; GO:0051091; GO:0051092; GO:0060086; GO:0060749; GO:0070555; GO:0071812; GO:0071847; GO:0071848; GO:0072674	GO:0005515; GO:0004888; GO:0005031; GO:0019955	GO:0005829; GO:0005886; GO:0009897; GO:0009986; GO:0016020; GO:0016021	483957	TRUE	-2.22817	3.34945e-11	9.10162e-10	1	14503033	14556041	53009	-	90.4701	15.4578	560.4	8.87354	170.229	35.0969	270.36	22.3542	812.663	69.0411	151.444	60.1905	385.721	400.073	328.688	76.4161	126.692	13.5944	94.6448	26.083	324.136	59.8208	227.319	25.5984	215.354	18.7032	212.843	16.9599	27.4077
ENSCAFG00000030654	ENSCAFT00000047031	CHSY3	protein_coding	protein_coding	chondroitin sulfate synthase 3 [Source:VGNC Symbol;Acc:VGNC:56066]	0.5715	3125	GO:0030206	GO:0008376; GO:0016740; GO:0047238	GO:0032580; GO:0016020; GO:0016021; GO:0005794	481492	TRUE	2.58003	4.10215e-11	1.11168e-09	11	18620781	18854177	233397	+	22.6175	22.6715	0	68.0305	8.68514	199.706	21.9576	193.027	0	0	3.15508	90.2858	0	1059.45	0	187.503	68.1142	137.303	51.6244	43.4717	0	137.848	0	191.348	4.88056	493.297	9.27776	222.021	7.1782
ENSCAFG00000017877	ENSCAFT00000048873; ENSCAFT00000028373	STRA6	protein_coding	protein_coding	signaling receptor and transporter of retinol STRA6 [Source:VGNC Symbol;Acc:VGNC:46937]	0.655	1833	GO:0001568; GO:0001822; GO:0003184; GO:0003281; GO:0007507; GO:0007612; GO:0007631; GO:0030324; GO:0030325; GO:0030540; GO:0034633; GO:0042297; GO:0043010; GO:0043583; GO:0043585; GO:0048286; GO:0048520; GO:0048546; GO:0048566; GO:0048589; GO:0048745; GO:0048844; GO:0050890; GO:0050905; GO:0060322; GO:0060323; GO:0060325; GO:0060426; GO:0060539; GO:0060900; GO:0061029; GO:0061038; GO:0061143; GO:…	GO:0034632; GO:0038023; GO:0016918; GO:0019841	GO:0005887; GO:0032991; GO:0016020; GO:0016021; GO:0005886	611518	TRUE	2.5208	4.65386e-11	1.2578e-09	30	37331832	37353529	21698	-	66.3448	29.8852	0	47.3256	19.1073	131.984	17.7159	468.018	0	586.849	0	65.8334	12.1487	366.734	17.6369	126.739	14.9851	141.381	0	26.083	3.90526	239.934	0	247.025	7.32084	114.557	15.281	249.003	5.87307
ENSCAFG00000005354	ENSCAFT00000075071; ENSCAFT00000008619; ENSCAFT00000077174	KLF6	protein_coding	protein_coding	Kruppel like factor 6 [Source:VGNC Symbol;Acc:VGNC:52142]	0.5601	1932	GO:0006357; GO:0045944	GO:0000978; GO:0000981; GO:0001228; GO:1990837	GO:0001650; GO:0005654; GO:0005730; GO:0005829; GO:0043231	487151	TRUE	-1.19129	4.98407e-11	1.34342e-09	2	31654175	31662351	8177	+	707.175	533.811	2306.92	1074.44	920.624	856.167	1500.84	505.985	1067.8	172.603	3454.81	449.548	1479.1	440.821	2480.39	991.545	914.093	708.266	801.326	735.292	378.809	773.12	887.195	774.351	1693.55	731.762	1928.68	702.296	1591.6
ENSCAFG00000002928	ENSCAFT00000076392; ENSCAFT00000090033; ENSCAFT00000080709; ENSCAFT00000062190; ENSCAFT00000004697; ENSCAFT00000046535; ENSCAFT00000080730; ENSCAFT00000066118; ENSCAFT00000084214; ENSCAFT00000046390	SVEP1	protein_coding	protein_coding	sushi, von Willebrand factor type A, EGF and pentraxin domain containing 1 [Source:VGNC Symbol;Acc:VGNC:47006]	0.4806	11620	GO:0001945; GO:0003017; GO:0008544; GO:0010467; GO:0036303; GO:0048014; GO:0120193	GO:0005509; GO:0003682	GO:0005576; GO:0005615; GO:0005634; GO:0005737	474799	TRUE	-0.926748	5.7187e-11	1.5373e-09	11	65289087	65637974	348888	-	6219.82	935.715	3062.14	811.929	4556.23	6460.79	9648.23	970.811	3182.14	1277.26	4916.79	523.071	5668.17	233.376	2732.61	1921.87	4847.16	975.574	5838.29	2374.79	1603.11	2021.56	3795.58	2099.71	4782.94	971.397	3072.85	1622.76	3689.59
ENSCAFG00000004347	ENSCAFT00000006975; ENSCAFT00000086003; ENSCAFT00000067517; ENSCAFT00000063651; ENSCAFT00000048657; ENSCAFT00000066740; ENSCAFT00000065757; ENSCAFT00000080844; ENSCAFT00000086774	CFAP92	protein_coding	protein_coding	cilia and flagella associated protein 92 (putative) [Source:HGNC Symbol;Acc:HGNC:29231]	0.524	4172				100683130	TRUE	-2.36932	6.08327e-11	1.63093e-09	20	3097395	3157888	60494	+	84.6187	23.3896	132.937	12.6441	134.199	15.324	32.8203	0.709657	56.4308	0	372.867	213.143	410.009	44.6054	320.251	13.277	193.58	313.96	34.0127	19.8728	109.347	1.97829	12.0329	1.00081	61.6866	15.1963	160.923	4.83618	142.869
ENSCAFG00000012915	ENSCAFT00000020497	BTNL9	protein_coding	protein_coding	butyrophilin like 9 [Source:VGNC Symbol;Acc:VGNC:38563]	0.5531	1875	GO:0001817; GO:0050852	GO:0005515; GO:0005102	GO:0016020; GO:0016021; GO:0009897	491672	TRUE	-2.16498	6.39649e-11	1.71034e-09	11	234580	270121	35542	+	52.7742	3.09157	71.0527	0	19.1073	7.41484	39.283	19.1607	0	0	0	0	33.4089	0	57.7208	7.45523	99.4468	0	21.797	0	48.8157	9.7534	18.1856	0.63996	206.814	0	102.601	0	46.332
ENSCAFG00000006214	ENSCAFT00000010054; ENSCAFT00000072456; ENSCAFT00000091235; ENSCAFT00000048849	ARAP3	protein_coding	protein_coding	ArfGAP with RhoGAP domain, ankyrin repeat and PH domain 3 [Source:VGNC Symbol;Acc:VGNC:38027]	0.6047	4808	GO:0043547; GO:0007165	GO:0005547; GO:0005096; GO:0005515; GO:0043325	GO:0005737; GO:0001726	487188	TRUE	-1.84613	6.42815e-11	1.71423e-09	2	36615361	36639525	24165	-	340.771	28.8546	876.698	315.75	231.025	79.0917	271.13	82.32	1263.88	34.5206	940.213	102.512	182.23	14.8175	89.7879	173.334	628.013	224.307	134.797	121.721	351.473	254.889	229.917	113.273	437.42	72.4749	530.47	30.8362	227.745
ENSCAFG00000012374	ENSCAFT00000081626; ENSCAFT00000009748; ENSCAFT00000065674; ENSCAFT00000093233; ENSCAFT00000019669; ENSCAFT00000085560; ENSCAFT00000085483; ENSCAFT00000083777; ENSCAFT00000019648; ENSCAFT00000086510	FGFR2	protein_coding	protein_coding	fibroblast growth factor receptor 2 [Source:VGNC Symbol;Acc:VGNC:40859]	0.4969	4356	GO:0008284; GO:0008543; GO:0006468; GO:0016310; GO:0010518; GO:0010839; GO:0018108; GO:0043410; GO:0046777; GO:0048701; GO:0007169; GO:0007275; GO:0033674	GO:0005007; GO:0004713; GO:0004672; GO:0005524; GO:0000166; GO:0004714; GO:0016301; GO:0016740; GO:0017134; GO:0042803	GO:0016021; GO:0016020; GO:0005886; GO:0005634; GO:0005737; GO:0005887; GO:0005938; GO:0009986; GO:0062023; GO:0043235	415125	TRUE	2.4614	6.48724e-11	1.7254e-09	28	31303894	31411621	107728	-	0	323.584	0	107.961	0	0.988643	0.385128	276.766	0	34.5206	75.7219	222.893	6.07435	0	49.704	454.769	95.3599	40.7831	0	457.074	0	124.844	180.556	552.926	9.76111	656.95	8.18624	283.694	30.0179
ENSCAFG00000013329	ENSCAFT00000090461; ENSCAFT00000021154; ENSCAFT00000061185	LUZP1	protein_coding	protein_coding	leucine zipper protein 1 [Source:VGNC Symbol;Acc:VGNC:42868]	0.5116	3709	GO:0003281; GO:0021503; GO:0060840		GO:0005634	100684994	TRUE	1.51739	6.5944e-11	1.74926e-09	2	76242572	76309688	67117	+	147.768	307.095	208.574	525.757	114.644	883.851	272.67	823.201	146.468	897.533	176.685	432.619	167.045	903.87	264.554	859.216	230.226	585.917	336.132	987.428	0	704.196	376.701	691.157	257.449	1026.34	290.885	1060	539.018
ENSCAFG00000010815	ENSCAFT00000092194; ENSCAFT00000061129; ENSCAFT00000017210; ENSCAFT00000017213	TGFB2	protein_coding	protein_coding	transforming growth factor beta 2 [Source:VGNC Symbol;Acc:VGNC:47309]	0.4575	1846	GO:0007165; GO:0051781; GO:0007179; GO:0042127; GO:0010862; GO:0060395; GO:0030509; GO:0007050; GO:0007435; GO:0008284; GO:0008285; GO:0009611; GO:0010718; GO:0010936; GO:0030308; GO:0032570; GO:0045216; GO:0050680; GO:0060389; GO:0097191; GO:0000902; GO:0001654; GO:0001837; GO:0001942; GO:0003007; GO:0006468; GO:0007507; GO:0008219; GO:0008347; GO:0010002; GO:0010634; GO:0010693; GO:0014068; GO:…	GO:0005160; GO:0008083; GO:0005125; GO:0042803; GO:0005114; GO:0034714; GO:0001540; GO:0005102	GO:0005615; GO:0005576; GO:0031012; GO:0062023	488596	TRUE	1.98011	8.20919e-11	2.17186e-09	38	13429148	13510242	81095	+	64.8369	166.944	16.0442	139.019	159.807	518.05	20.4118	158.608	2.36239	276.164	233.476	146.715	0	148.175	83.3745	365.307	77.6503	54.3774	73.4213	78.249	3.90525	198.969	45.4639	271.343	23.1826	654.612	87.8658	292.173	50.9
ENSCAFG00000030076	ENSCAFT00000044276	LMX1B	protein_coding	protein_coding	LIM homeobox transcription factor 1 beta [Source:VGNC Symbol;Acc:VGNC:42729]	0.6225	5255	GO:0006355; GO:0006357; GO:0030182	GO:0000981; GO:0003677; GO:0046872; GO:0000977; GO:0003700; GO:1990837	GO:0005634	403499	TRUE	1.90522	8.42891e-11	2.21877e-09	9	56542826	56625530	82705	-	0	0	0	107.222	0	0.494323	0	145.48	0	34.5206	88.3423	34.7976	0	37.0438	107.425	27.9571	136.228	31.267	1.72081	0	0	0	0	159.99	0	0	0	43.9416	0
ENSCAFG00000023134	ENSCAFT00000030714; ENSCAFT00000086208	TNFRSF12A	protein_coding	protein_coding	TNF receptor superfamily member 12A [Source:VGNC Symbol;Acc:VGNC:47656]	0.6164	925	GO:0043065; GO:0061041; GO:2001238	GO:0005515	GO:0005886; GO:0016020; GO:0016021	610734	TRUE	2.34764	8.43074e-11	2.21877e-09	6	38166160	38168189	2030	-	0	137.059	0	210.747	24.3184	282.258	25.4184	333.894	129.932	69.0411	59.9465	232.298	0	170.401	20.8436	342.941	219.328	265.09	29.2538	314.238	0	317.31	59.7525	162.55	6.71077	227.945	42.0228	410.122	30.0179
ENSCAFG00000002342	ENSCAFT00000091783; ENSCAFT00000003676; ENSCAFT00000077635; ENSCAFT00000081707; ENSCAFT00000077496	ETV1	protein_coding	protein_coding	ETS variant transcription factor 1 [Source:VGNC Symbol;Acc:VGNC:40496]	0.4836	1758	GO:0048935; GO:0006366; GO:0006355; GO:0030154; GO:0006357; GO:0045944	GO:0043565; GO:0003700; GO:0003677; GO:0000981; GO:0000978; GO:0001228; GO:1990837	GO:0005634	475246	TRUE	2.13709	8.7518e-11	2.29723e-09	14	28669697	28760887	91191	-	137.213	32.9767	0.573006	56.9386	79.9032	289.179	32.3507	397.762	70.8718	69.0411	3.15508	153.298	0	1029.82	19.2403	419.356	106.258	240.62	82.5991	131.657	150.352	367.378	114.309	253.424	68.9379	335.488	68.7646	355.388	46.332
ENSCAFG00000016635	ENSCAFT00000026368; ENSCAFT00000069552; ENSCAFT00000068956	MYO1E	protein_coding	protein_coding	myosin IE [Source:VGNC Symbol;Acc:VGNC:43564]	0.4882	3592	GO:0007015; GO:0030050; GO:0001570; GO:0001701; GO:0001822; GO:0003094; GO:0006807; GO:0006897; GO:0030097; GO:0032836; GO:0035166; GO:0048008; GO:0072015	GO:0003774; GO:0005524; GO:0005515; GO:0000166; GO:0003779; GO:0000146; GO:0030898; GO:0051015; GO:0005516; GO:0035091	GO:0016459; GO:0005737; GO:0005886; GO:0005768; GO:0005902; GO:0015629; GO:0031982; GO:0005856; GO:0005903; GO:0005912; GO:0045334	478325	TRUE	1.47122	8.87342e-11	2.32307e-09	30	24068283	24265311	197029	-	129.674	735.793	264.156	843.726	109.433	751.865	464.079	1128	165.368	103.562	280.802	556.762	51.632	1448.41	83.3745	301.937	369.179	508.429	555.249	1076.86	0	719.151	501.401	670.679	527.71	1013.48	305.074	1774.63	486.16
ENSCAFG00000009181	ENSCAFT00000039555; ENSCAFT00000014611	RAPGEF3	protein_coding	protein_coding	Rap guanine nucleotide exchange factor 3 [Source:VGNC Symbol;Acc:VGNC:45348]	0.6247	2823	GO:0035556; GO:0007264; GO:0050790; GO:0032486; GO:0033138; GO:0034242; GO:0043547; GO:0045766; GO:0046827; GO:0051496; GO:0060143; GO:0061028; GO:0071320; GO:1901985; GO:2000249	GO:0005085; GO:0019904	GO:0005886; GO:0005902; GO:0030027; GO:0030175; GO:0030864	486591	TRUE	-2.35187	9.32403e-11	2.43469e-09	27	6993452	7017316	23865	+	91.978	13.3968	228.629	117.575	133.751	2.47161	43.5194	303.024	623.672	0	0	26.3333	531.506	0	915.516	42.8676	83.0994	16.3132	25.2386	22.3569	234.315	42.915	6.49484	1.27992	211.084	5.84475	258.14	19.2727	129.86
ENSCAFG00000011145	ENSCAFT00000067318; ENSCAFT00000017749; ENSCAFT00000078768	STK38L	protein_coding	protein_coding	serine/threonine kinase 38 like [Source:VGNC Symbol;Acc:VGNC:46920]	0.3987	2379	GO:0006468; GO:0016310; GO:0035556; GO:0051128; GO:0018105	GO:0004674; GO:0004672; GO:0005524; GO:0000166; GO:0016301; GO:0016740; GO:0000287	GO:0005737; GO:0005829; GO:0015629	477663	TRUE	1.83883	9.60819e-11	2.50237e-09	27	20429372	20510059	80688	-	7.53918	54.6177	272.751	501.356	126.803	406.827	185.632	797.656	2.36239	34.5206	186.15	117.559	78.9665	651.972	0	559.143	62.6651	842.851	80.8781	516.692	9.76314	429.8	200.041	533.727	114.693	814.758	127.16	682.252	97.232
ENSCAFG00000002947	ENSCAFT00000088707; ENSCAFT00000004721	PRSS35	protein_coding	protein_coding	serine protease 35 [Source:VGNC Symbol;Acc:VGNC:45066]	0.524	1892	GO:0006508	GO:0004252		481902	TRUE	2.32662	9.66652e-11	2.51104e-09	12	43891652	43905441	13790	+	15.0784	71.1061	49.2785	426.67	50.3738	133.961	8.08768	67.0626	0	69.0411	0	39.5	66.8179	296.35	64.1342	218.066	55.8537	1.35944	35.5635	182.581	0	124.843	68.8453	490.209	14.0316	302.758	16.3725	398.558	24.7974
ENSCAFG00000016121	ENSCAFT00000025580; ENSCAFT00000025578; ENSCAFT00000085862; ENSCAFT00000088199; ENSCAFT00000063741; ENSCAFT00000069227; ENSCAFT00000076365; ENSCAFT00000088983	SYT7	protein_coding	protein_coding	synaptotagmin 7 [Source:VGNC Symbol;Acc:VGNC:47050]	0.6312	3087	GO:0006887	GO:0005544	GO:0016020	483796	TRUE	-2.4845	9.71682e-11	2.51758e-09	18	54861754	54921367	59614	+	134.197	66.984	365.578	73.9462	97.2736	6.42619	86.2686	30.8701	137.019	0	3.15508	30.0953	39.4833	3.70438	118.648	0	136.228	65.2529	9.75128	0	68.342	15.6054	109.113	0	111.033	0	192.65	2.31272	109.631
ENSCAFG00000018323	ENSCAFT00000029116; ENSCAFT00000029119; ENSCAFT00000092304; ENSCAFT00000078281; ENSCAFT00000089662; ENSCAFT00000091728; ENSCAFT00000081247	ABLIM3	protein_coding	protein_coding	actin binding LIM protein family member 3 [Source:VGNC Symbol;Acc:VGNC:37480]	0.5775	2106	GO:0007010; GO:0006351; GO:0030036; GO:0060271; GO:0030032; GO:0045944	GO:0003779; GO:0046872; GO:0051015	GO:0005737; GO:0015629; GO:0001725; GO:0030027; GO:0045202; GO:0098978	612309	TRUE	-1.85972	9.80477e-11	2.53382e-09	4	59690735	59798383	107649	-	530.758	39.1599	159.869	250.678	166.755	415.231	419.019	115.674	177.18	448.767	381.765	138.25	470.762	311.168	763.197	423.084	630.737	0	141.107	232.263	470.584	15.6054	127.299	24.3185	363.602	1.16895	461.705	4.62544	340.638
ENSCAFG00000001581	ENSCAFT00000002481; ENSCAFT00000062537; ENSCAFT00000076407	ADAMTSL1	protein_coding	protein_coding	ADAMTS like 1 [Source:VGNC Symbol;Acc:VGNC:37606]	0.5801	5992	GO:0006508; GO:0030198	GO:0004222	GO:0031012	474717	TRUE	-2.06852	9.98699e-11	2.57428e-09	11	38372186	38751972	379787	+	185.464	27.8241	204.563	62.8543	415.149	131.984	323.122	269.315	314.199	0	15.7754	63.012	485.948	0	461.766	212.473	83.0994	73.4096	535.173	34.7774	203.073	195.068	98.7216	21.1187	319.066	53.7717	371.656	60.9016	305.4
ENSCAFG00000011538	ENSCAFT00000065540; ENSCAFT00000069818; ENSCAFT00000018312	SCN3B	protein_coding	protein_coding	sodium voltage-gated channel beta subunit 3 [Source:VGNC Symbol;Acc:VGNC:45919]	0.5887	1025	GO:0006814; GO:0006811; GO:0034765; GO:0010460; GO:0010765; GO:0035725; GO:0051899; GO:0060048; GO:0060371; GO:0060373; GO:0061337; GO:0072659; GO:0086002; GO:0086005; GO:0086010; GO:0086012; GO:0086014; GO:0086015; GO:0086091; GO:2000649; GO:0034220	GO:0017080; GO:0005244; GO:0005272; GO:0044325; GO:0086006; GO:0019871	GO:0001518; GO:0016020; GO:0016021; GO:0005886; GO:0030018	610239	TRUE	-1.96615	1.00426e-10	2.58031e-09	5	10783325	10804242	20918	+	19.6019	0	0	0	27.7924	0	43.1341	0.354828	87.4086	0	6.31016	0	33.4089	0	1.60336	0	16.3474	6.79718	0	0	50.7683	0	18.1856	0	81.1393	0	51.8463	0	98.5369
ENSCAFG00000005925	ENSCAFT00000048635; ENSCAFT00000084933; ENSCAFT00000009573	VIT	protein_coding	protein_coding	vitrin [Source:VGNC Symbol;Acc:VGNC:48268]	0.5087	2135	GO:0010811; GO:0021510; GO:0030198	GO:0005539	GO:0005614; GO:0031012; GO:0062023	483032	TRUE	-2.23514	1.00619e-10	2.58031e-09	17	29143069	29243406	100338	+	0	0	0	0	22.5814	10.8751	107.451	0	0	34.5206	22.0856	42.3214	66.8178	0	43.2906	18.6381	20.4343	0	32.6955	0	333.899	0	2.59794	0	173.87	0	211.751	5.39634	416.336
ENSCAFG00000011751	ENSCAFT00000018671; ENSCAFT00000018667; ENSCAFT00000065146; ENSCAFT00000071503	CD86	protein_coding	protein_coding	CD86 molecule [Source:VGNC Symbol;Acc:VGNC:38979]	0.4166	1545	GO:0007166; GO:0006955; GO:0071222; GO:0042130; GO:0042102; GO:0031295		GO:0016020; GO:0016021; GO:0009897; GO:0005886; GO:0034451; GO:0070062	403764	TRUE	2.44377	1.01696e-10	2.6013e-09	33	25256267	25318087	61821	+	132.689	266.905	0	215.923	3.47406	176.968	46.6004	89.7716	595.323	103.562	0	229.476	27.3346	225.967	14.4302	225.521	12.2606	122.349	53.3452	173.887	0	235.382	71.4432	229.105	8.54098	236.127	1.0915	127.971	59.3833
ENSCAFG00000011802	ENSCAFT00000038185; ENSCAFT00000018727	ICAM2	protein_coding	protein_coding	intercellular adhesion molecule 2 [Source:VGNC Symbol;Acc:VGNC:55612]	0.5701	1000	GO:0007155	GO:0005178	GO:0016020; GO:0016021; GO:0005887; GO:0001931; GO:0005886; GO:0005902; GO:0032154; GO:0071944	119873251	TRUE	-2.44617	1.09836e-10	2.80237e-09	9	11903588	11918334	14747	-	295.536	0	386.206	28.0996	90.3255	34.6026	58.1543	0	0	0	126.203	0	75.9294	0	8.01678	0	36.7817	53.018	23.5178	0	46.8631	22.7579	7.79381	3.1998	43.3149	33.8995	107.513	0	127.903
ENSCAFG00000007915	ENSCAFT00000044775; ENSCAFT00000049942; ENSCAFT00000012657	PCOLCE2	protein_coding	protein_coding	procollagen C-endopeptidase enhancer 2 [Source:VGNC Symbol;Acc:VGNC:44317]	0.4971	1519	GO:0010952; GO:1990830	GO:0005515; GO:0005518; GO:0008201; GO:0016504	GO:0005576	477102	TRUE	-2.39695	1.14673e-10	2.91834e-09	23	38426216	38487252	61037	-	1.50784	0	151.847	0	50.3739	0.988645	142.112	0	0	34.5206	182.995	73.3572	121.487	0	4.81007	0	1.36228	17.6727	234.604	7.45229	105.442	3.90136	107.814	0.63996	99.4413	7.0137	64.9443	0	112.241
ENSCAFG00000002528	ENSCAFT00000044556; ENSCAFT00000003989; ENSCAFT00000075236	TGFBR1	protein_coding	protein_coding	transforming growth factor beta receptor 1 [Source:VGNC Symbol;Acc:VGNC:51764]	0.4164	1390	GO:0007178; GO:0006468; GO:0016310; GO:0010628; GO:0007179; GO:0045893; GO:0007507; GO:0060317; GO:0001938; GO:0010468; GO:0010717; GO:0032924; GO:0035556; GO:0042118; GO:0048762; GO:0000186; GO:0001501; GO:0001525; GO:0001701; GO:0001822; GO:0001824; GO:0001837; GO:0001937; GO:0002088; GO:0003222; GO:0003223; GO:0006355; GO:0007165; GO:0008284; GO:0008354; GO:0008584; GO:0009791; GO:0009952; GO:…	GO:0004675; GO:0004672; GO:0005524; GO:0000166; GO:0016301; GO:0016740; GO:0004674; GO:0050431; GO:0005025; GO:0005024; GO:0005102; GO:0005114; GO:0019838; GO:0046332; GO:0070411; GO:0048185; GO:0016361	GO:0016020; GO:0016021; GO:0005634; GO:0005768; GO:0005886; GO:0005923; GO:0009986; GO:0043235; GO:0045121; GO:0048179	481628	TRUE	1.77369	1.24954e-10	3.17193e-09	11	56161772	56218594	56823	+	66.3448	363.775	84.8049	475.474	140.699	714.298	194.104	296.991	2.36239	1139.18	3.15508	554.881	18.223	129.653	9.62013	423.085	181.184	459.49	117.589	503.029	31.2421	392.737	126	317.42	162.279	378.74	91.1403	598.994	240.796
ENSCAFG00000014474	ENSCAFT00000022995	IGFBP5	protein_coding	protein_coding	insulin like growth factor binding protein 5 [Source:VGNC Symbol;Acc:VGNC:41906]	0.5916	1555	GO:0043567; GO:0060416; GO:0014912; GO:0017148; GO:0030336; GO:0043569; GO:0048662; GO:0071320; GO:0071407; GO:1904707; GO:1904754	GO:0005520; GO:0019838; GO:0031994; GO:0031995; GO:0001968	GO:0005576; GO:0005615; GO:0042567	610316	TRUE	1.11001	1.32406e-10	3.3526e-09	37	23579841	23596870	17030	-	392.037	1082.05	1383.81	538.328	554.112	834.911	223.374	258.67	460.667	793.973	1028.56	36.6786	628.695	1233.56	509.867	6297.81	569.435	407.831	154.3	531.596	267.51	480.518	1519.79	760.912	987.093	792.548	1516.64	734.673	880.309
ENSCAFG00000008118	ENSCAFT00000012945	ARRDC3	protein_coding	protein_coding	arrestin domain containing 3 [Source:VGNC Symbol;Acc:VGNC:38140]	0.4192	1777	GO:0015031; GO:0001659; GO:0031651; GO:0043588; GO:0051443; GO:0060613; GO:0071878; GO:0090327; GO:0120163	GO:0031699	GO:0005737; GO:0005886; GO:0005768	488912	TRUE	-1.78342	1.4047e-10	3.54785e-09	3	17691961	17703308	11348	+	218.636	173.128	348.961	448.853	691.337	117.649	432.498	99.352	635.484	172.603	747.754	94.9881	112.375	122.245	234.09	26.0933	194.807	114.193	170.934	163.95	404.194	40.9643	509.195	284.142	507.578	309.772	240.13	63.2143	428.734
ENSCAFG00000007845	ENSCAFT00000012527	DKK3	protein_coding	protein_coding	dickkopf WNT signaling pathway inhibitor 3 [Source:VGNC Symbol;Acc:VGNC:39971]	0.5985	1370	GO:0030178; GO:0007275; GO:0090090; GO:2000272	GO:0039706; GO:0048019	GO:0005576; GO:0005615	476857	TRUE	1.49807	1.44884e-10	3.65013e-09	21	35033552	35074664	41113	-	94.9936	306.065	570.141	323.884	88.5884	768.177	319.656	1114.87	44.8855	69.0411	100.963	293.429	182.23	874.233	171.559	469.68	100.809	1538.88	117.015	551.469	165.973	862.851	137.691	554.205	167.769	840.475	817.534	1423.09	435.913
ENSCAFG00000009258	ENSCAFT00000054594; ENSCAFT00000014714; ENSCAFT00000061548	CYTIP	protein_coding	protein_coding	cytohesin 1 interacting protein [Source:VGNC Symbol;Acc:VGNC:50297]	0.4612	1552	GO:0030155	GO:0005515	GO:0005654; GO:0005737; GO:0005829; GO:0005938	488360	TRUE	2.26707	1.61139e-10	4.04947e-09	36	3431934	3503140	71207	-	15.0784	89.6555	75.6368	201.134	48.6368	253.093	38.1276	558.145	4.72479	0	6.31016	284.024	9.11152	77.792	0	76.4161	91.2731	379.283	64.8173	93.1536	15.621	212.624	0	87.0345	18.9122	217.425	74.2223	149.556	0
ENSCAFG00000042795	ENSCAFT00000083296	CLDN5	protein_coding	protein_coding	claudin 5 [Source:HGNC Symbol;Acc:HGNC:2047]	0.7123	657	GO:0007043; GO:0007179; GO:0008284; GO:0010628; GO:0010629; GO:0016525; GO:0030336; GO:0032092; GO:0035633; GO:0043116; GO:0120192; GO:1903142; GO:1903348; GO:1990963	GO:0005198	GO:0005923; GO:0016021; GO:0016020; GO:0005886; GO:0030054; GO:0005911; GO:0016327; GO:0030864; GO:0070160	100684266	TRUE	-2.05351	1.62606e-10	4.07614e-09	26	29703683	29704339	657	+	9.04701	0	319.164	2.95785	43.4257	2.96594	25.4184	0	0	0	3.15508	0	30.3717	0	0	0	1.36228	0	15.4873	0	0	0	102.618	0	51.2459	0	133.163	0	131.165
ENSCAFG00000013267	ENSCAFT00000021050; ENSCAFT00000072144; ENSCAFT00000083908; ENSCAFT00000073469; ENSCAFT00000072495	EBF3	protein_coding	protein_coding	EBF transcription factor 3 [Source:VGNC Symbol;Acc:VGNC:49730]	0.6244	1846	GO:0006355; GO:0007275; GO:0006357	GO:0003700; GO:0046983; GO:0003677; GO:0046872; GO:0000978; GO:0000981	GO:0005634	611743	TRUE	-2.53466	1.83601e-10	4.59094e-09	28	38491047	38602022	110976	-	98.0093	0	13.7521	40.6704	71.2182	8.40348	219.908	0	170.092	0	167.219	34.7976	264.234	0	1.60336	100.646	185.895	0	131.929	0	294.847	21.4575	115.608	19.1988	147.027	35.0685	212.297	44.7126	115.504
ENSCAFG00000015264	ENSCAFT00000024232	ARMH4	protein_coding	protein_coding	armadillo like helical domain containing 4 [Source:VGNC Symbol;Acc:VGNC:50534]	0.4681	3044			GO:0016020; GO:0016021	480336	TRUE	2.43922	1.9079e-10	4.75884e-09	8	33412665	33551054	138390	-	16.5862	39.1599	0	161.203	22.5814	165.104	11.939	107.158	0	0	78.877	56.4286	0	7.40876	0	55.9142	9.53599	120.99	17.2081	74.5229	0	131.346	2.59794	268.783	7.93091	489.79	34.928	229.73	3.26282
ENSCAFG00000007225	ENSCAFT00000011581; ENSCAFT00000035682	FAM107A	protein_coding	protein_coding	family with sequence similarity 107 member A [Source:VGNC Symbol;Acc:VGNC:40575]	0.5932	761	GO:0001558; GO:0030335; GO:0031398; GO:0031647; GO:0032956; GO:0051895; GO:0070507; GO:2000134		GO:0001725; GO:0005634; GO:0005737; GO:0005925; GO:0015629; GO:0016607; GO:0032587	100856746	TRUE	-2.36086	2.08522e-10	5.18822e-09	20	32047625	32097585	49961	+	137.213	0	455.54	0	184.125	84.5292	42.7492	0	51.9727	0	72.5668	7.52381	355.349	0	112.235	0	44.9554	53.018	13.7665	3.72614	37.0999	27.3095	11.6907	0.63996	84.7997	0	200.836	0	210.778
ENSCAFG00000017655	ENSCAFT00000062392; ENSCAFT00000085184; ENSCAFT00000064310; ENSCAFT00000027992; ENSCAFT00000071979; ENSCAFT00000060499; ENSCAFT00000067446; ENSCAFT00000089522; ENSCAFT00000049154; ENSCAFT00000028032		protein_coding	protein_coding		0.5502	2484	GO:0006096; GO:0016310; GO:0008152; GO:0032869; GO:0006471	GO:0030955; GO:0004743; GO:0000287; GO:0003824; GO:0000166; GO:0005524; GO:0016301; GO:0016740; GO:0046872; GO:0003950; GO:0016757	GO:0005737		TRUE	1.08271	2.17481e-10	5.39772e-09	30	35712853	35771987	59135	-	918.272	2105.34	834.145	1999.38	673.816	1161.64	1074.89	2470.67	1360.74	1139.18	435.401	1610.93	601.36	1918.87	165.146	1149.97	429.119	1586.37	1708.77	2087.88	439.341	1501.37	1120.71	2395.25	758.316	2882.63	866.649	1787.73	891.402
ENSCAFG00000006128	ENSCAFT00000009942; ENSCAFT00000086085	SEMA3D	protein_coding	protein_coding	semaphorin 3D [Source:VGNC Symbol;Acc:VGNC:45990]	0.4283	1677	GO:0007411; GO:0001755; GO:0030335; GO:0048843; GO:0050919; GO:0071526	GO:0030215; GO:0005515; GO:0045499	GO:0016020; GO:0016021; GO:0005615; GO:0005887	475929	TRUE	-2.11663	2.25555e-10	5.58431e-09	18	24262125	24394155	132031	-	91.978	35.0378	457.832	18.4866	269.239	46.9606	196.8	46.1277	0	69.0411	0	91.2262	160.97	3.70438	338.308	18.6381	213.879	55.7368	80.8783	8.69433	691.23	35.7625	105.216	27.5183	228.166	71.3059	414.225	102.531	217.304
ENSCAFG00000006234	ENSCAFT00000010085; ENSCAFT00000010090; ENSCAFT00000038664	ADAM33	protein_coding	protein_coding	ADAM metallopeptidase domain 33 [Source:VGNC Symbol;Acc:VGNC:37585]	0.6547	2652	GO:0006508	GO:0004222; GO:0008237	GO:0016020; GO:0016021	485795	TRUE	-1.62788	2.30284e-10	5.68734e-09	24	17668500	17681209	12710	+	331.724	203.013	222.326	204.831	356.09	315.378	715.567	301.604	597.686	0	290.267	96.8691	713.736	62.9746	614.085	117.42	158.025	74.7689	695.783	545.259	761.523	156.055	504	378.216	398.986	465.243	725.848	205.832	384.36
ENSCAFG00000004032	ENSCAFT00000006454	TAL1	protein_coding	protein_coding	TAL bHLH transcription factor 1, erythroid differentiation factor [Source:VGNC Symbol;Acc:VGNC:47096]	0.5602	4618	GO:0006357	GO:0046983; GO:0003677; GO:0000981; GO:0000978		610331	TRUE	-2.24566	2.50156e-10	6.16294e-09	15	13449481	13462047	12567	+	30.1567	21.641	694.483	187.823	107.696	7.41484	96.2819	97.5778	165.368	34.5206	12.6203	7.52381	200.454	0	285.397	154.696	337.847	0	61.3757	32.2932	158.163	74.1259	255.897	65.9159	198.883	0	313.261	53.9634	235.576
ENSCAFG00000011012	ENSCAFT00000062842; ENSCAFT00000017538; ENSCAFT00000067636	PLA1A	protein_coding	protein_coding	phospholipase A1 member A [Source:VGNC Symbol;Acc:VGNC:44619]	0.5019	1946	GO:0006629; GO:0016042	GO:0052689; GO:0004806; GO:0046872; GO:0016298; GO:0008970	GO:0005576; GO:0005615; GO:0002080	100686158	TRUE	-2.34419	2.64216e-10	6.49337e-09	33	23236161	23288651	52491	+	27.5122	0	68.7947	0.760396	47.0237	63.2848	99.116	14.5624	226.541	0	61.1801	0	12.1945	3.7056	165.146	14.9105	238.085	90.2013	8.03047	17.4401	13.6684	0.650227	20.7835	0.656292	243.062	1.16895	108.468	3.08362	105.537
ENSCAFG00000014292	ENSCAFT00000022713; ENSCAFT00000048347	CDKL1	protein_coding	protein_coding	cyclin dependent kinase like 1 [Source:VGNC Symbol;Acc:VGNC:39064]	0.4998	1506	GO:0006468; GO:0051726	GO:0004672; GO:0005524; GO:0000166; GO:0004674; GO:0004693	GO:0005634; GO:0005654; GO:0043231	480317	TRUE	-1.63859	2.73757e-10	6.71139e-09	8	26773636	26828270	54635	-	12.0627	0	89.9619	0	1.73703	0	8.47281	0	0	0	0	0	0	0	203.626	7.45523	1.36228	0	6.88326	0	136.684	0	0	0.63996	33.5538	0	48.5718	0	9.78846
ENSCAFG00000020116	ENSCAFT00000068708; ENSCAFT00000032016; ENSCAFT00000073391; ENSCAFT00000082074; ENSCAFT00000092008; ENSCAFT00000088288; ENSCAFT00000064330; ENSCAFT00000073574	ARHGAP29	protein_coding	protein_coding	Rho GTPase activating protein 29 [Source:VGNC Symbol;Acc:VGNC:38056]	0.4236	3701	GO:0007165; GO:0035556; GO:0043547	GO:0030165; GO:0005096	GO:0005737; GO:0032991	479940	TRUE	-1.36	3.03725e-10	7.42792e-09	6	54959542	55024104	64563	+	609.165	142.212	1111.06	655.163	411.676	394.469	568.065	365.828	585.874	138.082	1107.43	559.584	555.803	96.3138	357.548	370.898	1096.64	2.71887	398.655	532.838	693.183	340.068	349.422	242.545	1055.42	454.722	1306.53	420.144	796.128
ENSCAFG00000010167	ENSCAFT00000080546; ENSCAFT00000060007; ENSCAFT00000073271; ENSCAFT00000073495; ENSCAFT00000016149; ENSCAFT00000016155	MX2	protein_coding	protein_coding	MX dynamin like GTPase 2 [Source:VGNC Symbol;Acc:VGNC:43512]	0.5322	2713	GO:0002376; GO:0051607; GO:0045087; GO:0009615; GO:0035455; GO:0046822; GO:0051726	GO:0003924; GO:0005525; GO:0000166	GO:0005737; GO:0005643	403744	TRUE	1.37584	3.21671e-10	7.83946e-09	31	35860590	35951350	90761	+	271.41	260.722	337.5	1009.37	201.622	329.713	1014.57	1159.94	540.988	345.206	1070.93	1255.68	200.454	522.318	376.785	465.952	321.029	761.285	267.873	1560.01	158.163	1795.93	45.4638	171.509	400.816	624.219	773.874	527.3	158.015
ENSCAFG00000002305	ENSCAFT00000049592	LRRC1	protein_coding	protein_coding	leucine rich repeat containing 1 [Source:VGNC Symbol;Acc:VGNC:42783]	0.5898	2752		GO:0005515	GO:0005829	481847	TRUE	-2.46364	3.22116e-10	7.83946e-09	12	21294757	21424521	129765	+	43.7272	3.09157	136.375	0	81.6403	0	43.1343	0	233.877	0	97.8075	13.1667	3.03717	25.9307	203.626	13.0467	100.809	2.71887	0	0	74.1999	14.305	0	0	102.492	0	88.4116	57.818	321.714
ENSCAFG00000000654	ENSCAFT00000001009	FZD6	protein_coding	protein_coding	frizzled class receptor 6 [Source:VGNC Symbol;Acc:VGNC:41034]	0.4044	3121	GO:0007166; GO:0016055; GO:0007275; GO:0060070; GO:0035567; GO:0043433; GO:0090090	GO:0042813; GO:0004888; GO:0005515; GO:0017147; GO:0031625	GO:0016020; GO:0016021; GO:0005886; GO:0030659; GO:0031410; GO:0009986	403610	TRUE	-2.15051	3.25029e-10	7.87667e-09	13	4733017	4772115	39099	+	275.934	37.0988	286.503	187.823	158.07	44.489	223.374	48.6115	59.0599	0	0	205.024	236.9	7.40876	218.056	123.011	166.199	0	93.4976	7.45229	140.589	63.7222	171.464	115.833	185.461	0	272.33	42.3998	308.01
ENSCAFG00000016656	ENSCAFT00000026381; ENSCAFT00000090246	AR	protein_coding	protein_coding	androgen receptor [Source:VGNC Symbol;Acc:VGNC:38023]	0.5332	2006	GO:0030521; GO:0006355; GO:0006357; GO:0008584; GO:0030518; GO:0000122; GO:0008284; GO:0008285; GO:0010628; GO:0030520; GO:0030522; GO:0042327; GO:0045597; GO:0045720; GO:0045726; GO:0045893; GO:0045944; GO:0045945; GO:0051092; GO:0071383; GO:0071391; GO:0071394; GO:1903076; GO:2001237	GO:0005496; GO:0004879; GO:0043565; GO:0003700; GO:0003677; GO:0008270; GO:0046872; GO:0000978; GO:0000976; GO:0001085; GO:0001091; GO:0001225; GO:0001228; GO:0003682; GO:0005102; GO:0005497; GO:0008013; GO:0008134; GO:0019899; GO:0051117	GO:0005634; GO:0000785; GO:0005737; GO:0005829; GO:0016607; GO:0032991	403588	TRUE	-2.41346	3.25216e-10	7.87667e-09	X	51969785	52151912	182128	+	162.373	58.2967	53.8625	1.47892	329.547	82.348	70.9062	6.03208	205.528	0	47.3262	132.209	19.4253	44.4525	144.302	24.2295	110.612	67.9719	19.5026	0	23.4315	27.9724	44.1649	0.744088	38.4344	8.18265	66.6383	1.54181	189.896
ENSCAFG00000004973	ENSCAFT00000086366; ENSCAFT00000071378; ENSCAFT00000092774; ENSCAFT00000083839; ENSCAFT00000008021; ENSCAFT00000085127	CELF2	protein_coding	protein_coding	CUGBP Elav-like family member 2 [Source:VGNC Symbol;Acc:VGNC:39094]	0.4925	2799	GO:0006376	GO:0003676; GO:0003723	GO:1990904; GO:0005737; GO:0005634; GO:0005654; GO:0043231; GO:0090543	607310	TRUE	-1.54205	3.34639e-10	8.08537e-09	2	25004580	25520136	515557	-	360.373	595.642	882.429	110.919	507.212	195.257	643.932	97.5778	307.111	0	249.251	28.2143	167.044	18.5219	410.459	232.975	316.051	294.998	330.396	27.325	130.826	304.306	429.959	187.509	513.678	63.1233	374.931	133.367	1125.67
ENSCAFG00000009056	ENSCAFT00000078276; ENSCAFT00000014470; ENSCAFT00000086567	ADAM28	protein_coding	protein_coding	ADAM metallopeptidase domain 28 [Source:VGNC Symbol;Acc:VGNC:37582]	0.421	3183	GO:0006508	GO:0004222; GO:0008237; GO:0004175	GO:0016020; GO:0016021; GO:0005886; GO:0005739	608753	TRUE	2.35294	3.60002e-10	8.67726e-09	25	33092628	33264710	172083	-	49.7586	316.37	0	278.038	43.4257	238.758	15.4051	182.382	0	932.055	0	63.9524	0	0	38.4805	82.0075	46.3177	92.4417	27.533	85.7013	0	187.915	14.2886	232.945	0.61007	167.16	6.00326	137.992	3.91538
ENSCAFG00000000885	ENSCAFT00000043181; ENSCAFT00000001377	DEPTOR	protein_coding	protein_coding	DEP domain containing MTOR interacting protein [Source:VGNC Symbol;Acc:VGNC:39900]	0.5352	1300	GO:0006469; GO:0032007; GO:0035556; GO:0045792; GO:2001236	GO:0005515		482028	TRUE	-2.32086	4.12182e-10	9.91114e-09	13	18859634	18988583	128950	+	69.3604	6.18314	471.011	58.4175	52.1108	22.7388	137.876	0	285.85	0	198.77	0.940477	100.227	0	158.732	1.86381	155.3	0	204.203	26.0831	46.8631	133.947	50.6598	5.11968	248.298	37.4064	208.477	30.8362	154.658
ENSCAFG00000019081	ENSCAFT00000081262; ENSCAFT00000030300; ENSCAFT00000090525; ENSCAFT00000073884	MYO10	protein_coding	protein_coding	myosin X [Source:VGNC Symbol;Acc:VGNC:43554]	0.5838	7906	GO:0008360; GO:0022409; GO:0051489	GO:0003774; GO:0005524; GO:0005515; GO:0000166; GO:0003779; GO:0030507	GO:0016459; GO:0005856; GO:0005737; GO:0005730; GO:0005829; GO:0005886; GO:0030175; GO:0043005; GO:0043025	489261	TRUE	1.35655	4.14109e-10	9.93367e-09	4	86596225	86792257	196033	+	462.905	568.848	148.409	1293.32	196.284	410.782	382.047	927.521	151.193	828.492	31.5508	913.203	291.569	281.533	285.397	369.034	257.471	390.158	452	726.598	404.194	444.105	502.701	1231.29	460.603	604.347	213.934	865.727	133.123
ENSCAFG00000013662	ENSCAFT00000021666	CDC42EP2	protein_coding	protein_coding	CDC42 effector protein 2 [Source:VGNC Symbol;Acc:VGNC:39001]	0.6403	645	GO:0043547; GO:0008360; GO:0030036; GO:0007266; GO:0030838; GO:0031274; GO:0071346	GO:0001515; GO:0005096; GO:0031267	GO:0016020; GO:0005737; GO:0005886; GO:0005856; GO:0012505; GO:0005829; GO:0015630; GO:0045335	483744	TRUE	-2.29722	4.4565e-10	1.06648e-08	18	51857367	51858011	645	-	57.2977	0	359.848	0	17.3703	0	12.7092	0.354828	264.588	0	0	0	39.4833	0	102.615	11.1828	42.2308	0	30.401	3.72614	115.205	55.9195	54.5567	0	67.7177	0	98.2351	0	26.7551
ENSCAFG00000009658	ENSCAFT00000089041; ENSCAFT00000015340; ENSCAFT00000085090; ENSCAFT00000048960; ENSCAFT00000091631	TFAP2A	protein_coding	protein_coding	transcription factor AP-2 alpha [Source:VGNC Symbol;Acc:VGNC:47283]	0.5696	2315	GO:0006355; GO:0006357; GO:0048856; GO:0042127	GO:0003700; GO:0000981; GO:0000977	GO:0005634	488213	TRUE	2.35238	4.64608e-10	1.1092e-08	35	10157882	10180270	22389	-	13.5705	55.6482	0.573006	139.019	10.4222	16.807	1.92564	57.837	0	0	3.15508	26.3334	18.223	129.653	22.447	33.5485	211.154	142.741	38.4315	4.96819	0	59.1706	1.29897	240.625	0.61007	238.466	0.545751	31.6072	0.652564
ENSCAFG00000030972	ENSCAFT00000043778	GYPC	protein_coding	protein_coding	glycophorin C (Gerbich blood group) [Source:NCBI gene (formerly Entrezgene);Acc:609898]	0.5461	716			GO:0016020; GO:0016021; GO:0030863	609898	TRUE	-2.37912	4.79872e-10	1.14292e-08	19	23946494	23988415	41922	-	22.6175	19.5799	97.411	4.43677	64.27	0.988645	69.7081	63.1595	191.354	0	290.267	0	21.2602	3.70438	333.498	20.5019	25.8834	0	90.6295	21.1148	417.862	12.3543	18.1856	0	110.423	0	55.6666	0	170.319
ENSCAFG00000007377	ENSCAFT00000011842; ENSCAFT00000092267; ENSCAFT00000091347; ENSCAFT00000085508	PEPD	protein_coding	protein_coding	peptidase D [Source:VGNC Symbol;Acc:VGNC:44419]	0.607	1920	GO:0006508	GO:0070006; GO:0030145; GO:0008233; GO:0046872; GO:0016787		476493	TRUE	-1.87396	5.37826e-10	1.27791e-08	1	118662626	118773153	110528	+	343.786	224.654	285.93	25.1417	310.928	94.91	766.789	95.8037	68.5094	69.0411	192.46	81.8215	212.602	0	24.0503	33.5485	276.544	0	727.329	49.6819	482.299	101.435	446.845	112.633	308.085	95.8539	170.274	63.9852	157.92
ENSCAFG00000031727	ENSCAFT00000044316	STC2	protein_coding	protein_coding	stanniocalcin 2 [Source:VGNC Symbol;Acc:VGNC:46896]	0.5809	909	GO:0007165; GO:0006874; GO:0010629; GO:0046885	GO:0005179; GO:0019899; GO:0020037; GO:0042803	GO:0005576; GO:0005615; GO:0005783; GO:0048471	489112	TRUE	2.22658	5.5732e-10	1.3211e-08	4	39152503	39162343	9841	+	0	37.0988	1.71902	14.7892	5.21108	145.331	0	68.8367	0	0	0	0	142.747	40.7482	1.60336	18.6381	1.36228	0	7.45686	26.083	0	54.619	6.49484	37.1177	0	15.1963	3.82025	43.9416	0
ENSCAFG00000011172	ENSCAFT00000046671; ENSCAFT00000017766	FSTL1	protein_coding	protein_coding	follistatin like 1 [Source:VGNC Symbol;Acc:VGNC:49898]	0.5097	1344	GO:0043066; GO:0043542; GO:0045446; GO:0061484; GO:0030154; GO:0030510; GO:0007275	GO:0005509; GO:0005515	GO:0005576	608384	TRUE	0.961546	5.63689e-10	1.33304e-08	33	23894573	23933779	39207	-	1135.4	1360.29	1641.66	3265.46	1163.81	2325.29	1482.36	3535.16	829.201	276.164	993.851	1334.54	549.728	2511.57	155.525	2219.8	1051.68	2190.06	2430.36	2949.86	1523.05	3001.45	2064.06	4088.06	1051.15	3393.46	1272.69	4907.59	1337.76
ENSCAFG00000000334	ENSCAFT00000000511; ENSCAFT00000090500; ENSCAFT00000073279; ENSCAFT00000070562	ADAMTS2	protein_coding	protein_coding	ADAM metallopeptidase with thrombospondin type 1 motif 2 [Source:VGNC Symbol;Acc:VGNC:37598]	0.5945	4573	GO:0006508; GO:0030198; GO:0007283; GO:0016485; GO:0030199; GO:0030324; GO:0043588	GO:0004222; GO:0008237; GO:0008270; GO:0046872; GO:0016787; GO:0008233	GO:0062023; GO:0005576; GO:0031012	481453	TRUE	1.29006	5.706e-10	1.34504e-08	11	2280108	2502635	222528	+	420.686	492.59	263.583	1240.07	802.506	680.188	428.647	1357.57	316.561	793.972	208.235	234.179	103.264	1118.72	46.4973	799.574	446.83	536.977	703.813	1374.94	402.241	1068.97	853.421	1244.72	239.757	1749.91	259.232	2344.33	333.46
ENSCAFG00000005595	ENSCAFT00000009016	FARP1	protein_coding	protein_coding	FERM, ARH/RhoGEF and pleckstrin domain protein 1 [Source:VGNC Symbol;Acc:VGNC:40730]	0.5299	4312	GO:0050790; GO:0010923	GO:0008092; GO:0005085	GO:0005856	476970	TRUE	1.44379	5.71445e-10	1.34504e-08	22	48342521	48573836	231316	+	177.925	285.455	194.249	597.485	350.88	466.146	190.638	847.33	132.294	241.644	921.284	563.345	142.747	614.927	0	529.321	208.43	309.951	267.873	627.234	152.305	604.711	163.67	1018.82	153.738	1204.02	225.395	1008.35	120.724
ENSCAFG00000012718	ENSCAFT00000083599; ENSCAFT00000020154; ENSCAFT00000046613; ENSCAFT00000020187	CPXM2	protein_coding	protein_coding	carboxypeptidase X, M14 family member 2 [Source:VGNC Symbol;Acc:VGNC:39586]	0.5532	3187	GO:0006508; GO:0006518; GO:0016485; GO:0019319	GO:0004181; GO:0008270; GO:0050659	GO:0016020; GO:0016021; GO:0005576; GO:0005615	486927	TRUE	1.33435	5.7717e-10	1.35534e-08	28	33220890	33467746	246857	-	355.849	149.425	429.181	358.639	194.547	2401.42	269.204	701.142	9.44958	34.5206	211.39	615.072	206.528	359.325	338.308	1560.01	149.851	391.518	144.548	1598.51	341.71	791.329	41.567	1690.77	385.564	1278.83	561.032	2577.14	544.89
ENSCAFG00000016302	ENSCAFT00000044932	VWCE	protein_coding	protein_coding	von Willebrand factor C and EGF domains [Source:VGNC Symbol;Acc:VGNC:48327]	0.6223	3889	GO:0098586	GO:0005509; GO:0005515	GO:0005737	483801	TRUE	-2.26738	6.08316e-10	1.42514e-08	18	55102452	55126040	23589	+	19.6019	5.15261	5.73006	0	92.0625	0	54.303	39.0311	0	34.5206	627.861	6.58334	176.156	3.70438	113.838	14.9105	76.288	118.271	4.58884	0	85.9156	0	0	0	134.215	4.6758	63.8528	0	215.999
ENSCAFG00000015892	ENSCAFT00000025177; ENSCAFT00000072332	CXCL16	protein_coding	protein_coding	C-X-C motif chemokine ligand 16 [Source:VGNC Symbol;Acc:VGNC:53326]	0.6251	1445	GO:0048247; GO:0034612; GO:0034341; GO:0034097; GO:0030307; GO:0030335; GO:0006898; GO:0006935; GO:0007165; GO:0010818	GO:0005041; GO:0008009; GO:0005044; GO:0005125	GO:0016020; GO:0016021; GO:0005615	607514	TRUE	2.21863	6.47378e-10	1.51311e-08	5	31816667	31820840	4174	+	93.4858	366.866	8.59509	41.4099	33.0035	171.53	39.283	206.155	25.9863	172.603	0	123.202	72.8922	259.307	0	11.1828	13.6228	159.054	86.0407	255.862	0	133.296	137.691	148.471	43.3149	19.8721	33.2908	114.865	9.78846
ENSCAFG00000017326	ENSCAFT00000027457	CNN1	protein_coding	protein_coding	calponin 1 [Source:VGNC Symbol;Acc:VGNC:57306]	0.6006	1064	GO:0031032; GO:1904706	GO:0003779; GO:0005515	GO:0005856	484937	TRUE	2.17541	7.32681e-10	1.70851e-08	20	49831265	49837385	6121	-	28.6489	9.2747	0	124.969	1.73703	87.9894	2.69589	23.0639	0	0	703.583	7.52381	0	7.40876	1.60336	54.0504	1.36228	29.9076	0	113.026	1.95263	107.287	10.3917	474.85	32.3337	370.557	52.3921	87.1124	0
ENSCAFG00000003087	ENSCAFT00000004951		protein_coding	protein_coding		0.6759	1080	GO:0010862; GO:0060395; GO:0030509	GO:0008083; GO:0005125; GO:0070700	GO:0005576; GO:0005615		TRUE	2.04525	7.49635e-10	1.74399e-08	15	3327526	3357832	30307	-	0	140.151	0	85.0381	0	106.025	77.0255	201.976	0	0	0	134.557	0	474.16	0	87.599	122.859	484.963	0.573605	1.24205	0	37.214	0	53.4912	0	4.6758	8.18626	53.0129	2.61026
ENSCAFG00000012433	ENSCAFT00000019727	PER2	protein_coding	protein_coding	period circadian regulator 2 [Source:VGNC Symbol;Acc:VGNC:44421]	0.5937	5612	GO:0048511; GO:0000122; GO:0032922; GO:0043153	GO:0005515; GO:0000976; GO:0001222	GO:0005737; GO:0005634; GO:0005654; GO:0005829	486180	TRUE	-1.53573	7.57058e-10	1.75718e-08	25	48717173	48758755	41583	-	351.326	322.554	1176.95	186.344	302.243	196.246	535.713	81.9654	474.841	34.5206	438.556	141.071	604.398	25.9307	218.056	216.202	452.279	31.267	94.6448	18.6307	396.384	150.853	57.1546	215.666	467.923	72.4749	630.888	75.5488	790.907
ENSCAFG00000009721	ENSCAFT00000090484; ENSCAFT00000015434; ENSCAFT00000087419	ALCAM	protein_coding	protein_coding	activated leukocyte cell adhesion molecule [Source:VGNC Symbol;Acc:VGNC:37779]	0.4591	4126	GO:0007157; GO:0007411; GO:0008045	GO:0042802	GO:0016020; GO:0016021; GO:0005886; GO:0030424; GO:0042995; GO:0030425; GO:0001772; GO:0009897; GO:0031226; GO:0042101; GO:0043025	478550	TRUE	1.6421	8.38434e-10	1.94157e-08	33	10983363	11370085	386723	+	152.291	415.301	334.062	644.071	112.907	459.226	86.5498	573.049	2.36239	2209.32	3.15508	348.917	15.1859	207.445	32.0671	328.03	108.983	398.315	284.508	190.033	0	533.836	71.4433	536.926	162.888	371.726	192.104	343.824	215.998
ENSCAFG00000002057	ENSCAFT00000092330; ENSCAFT00000066115; ENSCAFT00000003270	PDGFRA	protein_coding	protein_coding	platelet derived growth factor receptor alpha [Source:VGNC Symbol;Acc:VGNC:44372]	0.5195	3958	GO:0048008; GO:0007169; GO:0006468; GO:0016310; GO:0018108; GO:0007275; GO:0006935; GO:0035790; GO:0001553; GO:0001701; GO:0002244; GO:0007204; GO:0008210; GO:0008284; GO:0008585; GO:0009653; GO:0009887; GO:0010544; GO:0010863; GO:0016477; GO:0023019; GO:0030198; GO:0030324; GO:0030325; GO:0030335; GO:0030539; GO:0033327; GO:0034614; GO:0038091; GO:0042060; GO:0042475; GO:0043552; GO:0046777; GO:…	GO:0005018; GO:0004714; GO:0004713; GO:0004672; GO:0005524; GO:0000166; GO:0016301; GO:0016740; GO:0005021; GO:0005161; GO:0038085; GO:0042803; GO:0044877; GO:0048407; GO:0019838	GO:0016020; GO:0016021; GO:0005886; GO:0005634; GO:0005654; GO:0005737; GO:0005794; GO:0005887; GO:0005902; GO:0005929; GO:0009897; GO:0009986; GO:0030054; GO:0031226; GO:0032991; GO:0043235	442860	TRUE	-1.31682	8.56063e-10	1.97782e-08	13	46730703	46773278	42576	+	692.096	393.66	316.299	160.463	809.455	230.849	719.802	585.822	403.969	69.0411	542.674	191.857	880.781	70.3833	214.85	219.929	569.435	562.807	1475.89	598.667	277.273	217.826	1652.29	530.527	686.328	436.018	670.181	538.863	866.605
ENSCAFG00000030690	ENSCAFT00000046587	ZBED2	protein_coding	protein_coding	zinc finger BED-type containing 2 [Source:VGNC Symbol;Acc:VGNC:48513]	0.6193	654	GO:0000122; GO:0045618	GO:0003677; GO:0046872; GO:0000976		487971	TRUE	1.68287	8.60959e-10	1.98377e-08	33	16271121	16271774	654	-	24.1254	129.846	0	11.8314	3.47406	34.6026	0	57.1274	0	0	0	1.88095	0	0	12.8268	52.1866	0	88.3634	0	0	0	85.8299	0	0	0	53.7717	0	42.3998	0
ENSCAFG00000007036	ENSCAFT00000011287; ENSCAFT00000064366	CD22	protein_coding	protein_coding	CD22 molecule [Source:VGNC Symbol;Acc:VGNC:38939]	0.5574	3295	GO:0050859; GO:0030100; GO:0030888; GO:0042113	GO:0033691; GO:0019903; GO:0042609	GO:0016020; GO:0016021; GO:0005887; GO:0005769; GO:0009897; GO:0055037	476485	TRUE	2.19595	8.62596e-10	1.98377e-08	1	117261740	117284818	23079	-	0	116.449	1.71902	108.701	8.68514	48.9379	83.9578	44.3536	0	34.5206	0	105.333	69.855	33.3394	65.7376	14.9105	85.8239	660.686	15.4873	6.21024	0	81.9286	28.5773	328.939	0	51.4338	2.72875	166.516	0
ENSCAFG00000008525	ENSCAFT00000061251; ENSCAFT00000092568; ENSCAFT00000089614; ENSCAFT00000083507; ENSCAFT00000079389; ENSCAFT00000013614; ENSCAFT00000093188; ENSCAFT00000062321; ENSCAFT00000047353; ENSCAFT00000076918	CACNA1D	protein_coding	protein_coding	calcium voltage-gated channel subunit alpha1 D [Source:VGNC Symbol;Acc:VGNC:38634]	0.5035	6503	GO:0070588; GO:0006811; GO:0055085; GO:0006816; GO:0034765; GO:0007605; GO:0051928; GO:0070509; GO:0086002; GO:0086046; GO:0086091; GO:0099533; GO:0099703	GO:0005245; GO:0005216; GO:0046872; GO:0005262; GO:0005244; GO:0008331; GO:0051393; GO:0086059	GO:0005891; GO:0016020; GO:0016021; GO:1990454	484724	TRUE	2.31779	9.31572e-10	2.1375e-08	20	36191810	36613686	421877	-	19.6019	52.5567	0	211.486	46.8997	116.166	123.626	205.091	4.72479	34.5205	0	42.3214	179.193	0	149.112	63.3695	31.3326	70.6906	12.6193	140.351	0	109.888	14.2886	141.431	0	382.247	9.82351	401.642	21.5346
ENSCAFG00000004143	ENSCAFT00000006644	GATA2	protein_coding	protein_coding	GATA binding protein 2 [Source:VGNC Symbol;Acc:VGNC:41122]	0.6708	1698	GO:0030097; GO:0006357; GO:0006355; GO:0000122; GO:0001655; GO:0001709; GO:0001892; GO:0010628; GO:0010629; GO:0010725; GO:0021514; GO:0021533; GO:0021902; GO:0021954; GO:0021983; GO:0030154; GO:0030182; GO:0035019; GO:0035065; GO:0035854; GO:0042472; GO:0043536; GO:0045599; GO:0045638; GO:0045648; GO:0045650; GO:0045654; GO:0045746; GO:0045766; GO:0045944; GO:0048469; GO:0048663; GO:0048873; GO:…	GO:0043565; GO:0003700; GO:0000981; GO:0008270; GO:0000978; GO:0001228; GO:0003677; GO:0003682; GO:0008134; GO:0070742; GO:1990837	GO:0005634; GO:0005654; GO:0005667; GO:0005737	484626	TRUE	-2.30669	9.3447e-10	2.13925e-08	20	2473912	2480991	7080	-	48.2507	7.21366	237.224	8.13408	173.703	1.97729	35.8169	0	177.18	0	0	41.381	0	0	60.9275	7.45523	187.995	43.502	2.29442	52.166	13.6684	0	168.866	4.47972	82.9695	0	129.343	5.39634	79.6128
ENSCAFG00000024955	ENSCAFT00000082338; ENSCAFT00000038591	CFL1	protein_coding	protein_coding	cofilin 1 [Source:VGNC Symbol;Acc:VGNC:56088]	0.5593	1008	GO:0030042; GO:0007010; GO:0009615; GO:0022604; GO:0044794; GO:0061001; GO:0051014; GO:0048870; GO:0030043	GO:0003779; GO:0051015	GO:0015629; GO:0016020; GO:0005634; GO:0032587; GO:0031258; GO:0005737; GO:0005925; GO:0030479; GO:0030027	476022	TRUE	1.09589	9.73412e-10	2.22333e-08	18	51401659	51408212	6554	+	996.679	1347.84	861.799	1252.65	481.156	1548.22	821.907	2415.48	311.836	276.164	252.487	1593.17	528.468	1218.74	544.698	1252.47	525.413	1270.94	1447.08	1116.6	189.405	1774.35	939.154	1293.35	738.794	2100.18	594.321	1987.4	689.107
ENSCAFG00000000275	ENSCAFT00000091956; ENSCAFT00000043400; ENSCAFT00000000426; ENSCAFT00000084068; ENSCAFT00000045214	NHSL1	protein_coding	protein_coding	NHS like 1 [Source:VGNC Symbol;Acc:VGNC:43805]	0.5722	4771	GO:0030154			100856148	TRUE	-1.9759	1.03146e-09	2.35056e-08	1	30740449	30871878	131430	-	241.254	136.029	258.999	56.1991	135.488	40.5345	400.533	13.8383	219.703	34.5206	22.0856	124.143	115.413	55.5657	245.313	80.1437	220.69	70.6907	188.716	75.7649	281.178	72.1752	223.423	103.673	328.828	107.543	297.98	66.2979	235.576
ENSCAFG00000003962	ENSCAFT00000006363; ENSCAFT00000059626; ENSCAFT00000084540	FAT4	protein_coding	protein_coding	FAT atypical cadherin 4 [Source:VGNC Symbol;Acc:VGNC:40745]	0.4796	14840	GO:0007156; GO:0007155; GO:0098609	GO:0005509	GO:0005886; GO:0016020; GO:0016021	483834	TRUE	-1.06169	1.06929e-09	2.43125e-08	19	15158922	15332045	173124	-	1164.05	139.12	1274.94	1064.09	2664.6	1031.16	1350.26	765.364	949.683	138.082	3448.5	399.702	1460.88	348.211	1290.7	641.149	1521.68	214.791	1018.15	1515.3	656.083	1074.82	1656.18	1798.93	2389.64	1928.77	1903.58	1169.46	1808.25
ENSCAFG00000017455	ENSCAFT00000061517; ENSCAFT00000027655; ENSCAFT00000061241; ENSCAFT00000064468; ENSCAFT00000061774; ENSCAFT00000089210	GAS7	protein_coding	protein_coding	growth arrest specific 7 [Source:VGNC Symbol;Acc:VGNC:41119]	0.5671	1053		GO:0005515		608189	TRUE	-1.63207	1.09133e-09	2.47281e-08	5	34339098	34457164	118067	-	369.419	84.5028	267.021	49.5439	807.718	224.422	437.12	101.481	21.2616	34.5206	517.433	60.1905	121.487	33.3394	208.436	180.789	378.715	61.1746	530.584	63.3444	187.452	156.705	583.237	301.421	317.237	29.2237	389.12	108.698	338.681
ENSCAFG00000006209	ENSCAFT00000010036	HSPA12B	protein_coding	protein_coding	heat shock protein family A (Hsp70) member 12B [Source:VGNC Symbol;Acc:VGNC:53543]	0.6575	2803				485793	TRUE	-2.34286	1.0925e-09	2.47281e-08	24	17600889	17619978	19090	-	125.15	44.3125	369.016	31.7969	43.4257	13.3467	144.038	67.7722	186.629	0	230.321	1.88095	39.4833	0	115.442	5.59142	113.07	108.755	294.259	59.6183	115.205	144.35	64.9484	66.5558	95.1709	19.8721	289.794	51.6507	97.232
ENSCAFG00000001133	ENSCAFT00000001732; ENSCAFT00000048758; ENSCAFT00000070087	CCN4	protein_coding	protein_coding	cellular communication network factor 4 [Source:VGNC Symbol;Acc:VGNC:48414]	0.607	1121	GO:0007165; GO:0007155; GO:0060548; GO:0001649; GO:0001817; GO:0030177; GO:0030316; GO:0032331; GO:0042593; GO:0045599; GO:0045669; GO:0050729; GO:0060348; GO:0090303	GO:0005520; GO:0005515; GO:0005178; GO:0008201	GO:0005576; GO:0031012; GO:0005615; GO:0005737; GO:0005829	482048	TRUE	2.37061	1.30814e-09	2.95421e-08	13	29648639	29679732	31094	+	0	0	14.456	75.4251	1.75042	90.6377	0	238.453	4.78534	0	0	36.8275	9.11152	0	0	65.2333	0	177.798	1.23215	89.9716	0	91.0317	128.598	200.307	8.28761	176.511	19.1013	177.62	1.96554
ENSCAFG00000012556	ENSCAFT00000019916	HTRA1	protein_coding	protein_coding	HtrA serine peptidase 1 [Source:VGNC Symbol;Acc:VGNC:41835]	0.5226	1330	GO:0006508; GO:0001890; GO:0030512; GO:0030514; GO:0060718	GO:0004252; GO:0005515; GO:0016787; GO:0008233; GO:0008236; GO:0042802	GO:0005886	477852	TRUE	1.30742	1.32778e-09	2.99184e-08	28	32132547	32157409	24863	+	328.708	155.609	161.015	868.868	161.544	673.267	325.818	686.238	54.3351	1035.62	940.214	669.619	154.896	659.379	133.078	547.959	220.69	199.837	601.138	704.241	234.315	894.062	713.133	1630.62	379.463	1623.67	302.892	2596.41	237.533
ENSCAFG00000019552	ENSCAFT00000036204; ENSCAFT00000092467; ENSCAFT00000046170	ARHGAP45	protein_coding	protein_coding	Rho GTPase activating protein 45 [Source:VGNC Symbol;Acc:VGNC:38066]	0.7114	1956	GO:0007165; GO:0035556; GO:0090630; GO:0006957; GO:0007219; GO:0006508	GO:0005096; GO:0004252; GO:0016787; GO:0008233; GO:0008236	GO:0005615	612358	TRUE	-1.29005	1.37661e-09	3.0949e-08	20	57657154	57787713	130560	-	696.62	413.24	929.415	329.061	458.575	351.463	763.709	409.117	666.195	138.082	984.385	237.941	267.271	266.715	256.537	352.26	399.149	356.172	1056.58	218.601	300.705	216.525	969.03	267.503	780.889	114.557	648.897	193.497	541.628
ENSCAFG00000013368	ENSCAFT00000079273; ENSCAFT00000021217; ENSCAFT00000021221	APOD	protein_coding	protein_coding	apolipoprotein D [Source:VGNC Symbol;Acc:VGNC:38001]	0.502	1042	GO:0007568; GO:0006869; GO:0000302; GO:0006006; GO:0006629; GO:0010642; GO:0042308; GO:0048662; GO:0051895; GO:0060588; GO:0071638; GO:1900016; GO:2000098; GO:2000405; GO:0042493; GO:0007420; GO:0014012; GO:0042246; GO:0048678	GO:0008289; GO:0015485	GO:0005576; GO:0005615; GO:0048471; GO:0005737; GO:0005783; GO:0030425; GO:0043025; GO:0022626	478604	TRUE	-1.75696	1.43159e-09	3.21132e-08	33	30488135	30509289	21155	+	254.7	26.1873	643.039	96.6935	321.674	33.0319	267.203	157.859	675.474	153.164	33.3044	42.9558	497.185	0	405.652	166.464	273.609	15.8207	160.902	97.7207	120.202	50.9569	35.6494	2.93667	319.788	61.0533	415.618	106.517	160.608
ENSCAFG00000028947	ENSCAFT00000044007	ELN	protein_coding	protein_coding	elastin [Source:VGNC Symbol;Acc:VGNC:54018]	0.6511	1585	GO:0003151	GO:0005201	GO:0062023; GO:0005576; GO:0071953	607775	TRUE	-1.49493	1.44384e-09	3.23156e-08	6	6300727	6331325	30599	-	470.445	3.09157	242.954	2.95785	378.672	233.815	246.867	208.639	973.307	34.5206	211.39	1.88095	649.955	103.723	538.727	184.517	622.564	202.556	400.376	136.625	363.189	217.826	468.927	277.103	401.426	91.1781	694.195	550.427	345.206
ENSCAFG00000015654	ENSCAFT00000035245; ENSCAFT00000082662	PAPSS2	protein_coding	protein_coding	3'-phosphoadenosine 5'-phosphosulfate synthase 2 [Source:VGNC Symbol;Acc:VGNC:49936]	0.6065	1828	GO:0000103; GO:0008152; GO:0016310; GO:0050428; GO:0007596; GO:0060348	GO:0004781; GO:0004020; GO:0005524; GO:0000166; GO:0016740; GO:0016779; GO:0003824		486463	TRUE	2.28663	1.47847e-09	3.3017e-08	26	37725616	37743928	18313	+	21.1097	84.5028	42.9754	272.122	33.0035	128.03	23.4928	455.955	23.6239	103.562	0	265.214	3.03717	518.612	0	182.653	2.72457	216.15	36.1371	166.435	0	352.423	146.783	259.824	0	632.402	9.27774	358.471	8.48334
ENSCAFG00000017561	ENSCAFT00000027835; ENSCAFT00000048191	CCDC88C	protein_coding	protein_coding	coiled-coil domain containing 88C [Source:VGNC Symbol;Acc:VGNC:38869]	0.5872	4376	GO:0016055			480418	TRUE	-1.80086	1.49701e-09	3.33567e-08	8	62143029	62245491	102463	-	258.645	162.085	454.69	147.738	201.966	103.456	315.388	63.7815	700.963	144.614	864.075	101.94	346.101	9.16511	740.093	203.85	293.424	34.3322	385.917	92.4439	94.0821	159.51	416.651	127.879	330.721	30.3776	400.625	19.4277	544.202
ENSCAFG00000002923	ENSCAFT00000004673	CLEC11A	protein_coding	protein_coding	C-type lectin domain containing 11A [Source:VGNC Symbol;Acc:VGNC:49644]	0.6736	1302	GO:0007165; GO:0001503; GO:0008284	GO:0008083; GO:0030246	GO:0005615; GO:0005576	611817	TRUE	2.30239	1.53627e-09	3.41557e-08	1	106078291	106080517	2227	-	6.03134	58.7398	0	153.069	67.7441	356.407	23.4928	105.384	0	34.5206	0	49.8453	0	7.40876	11.2235	100.646	23.1588	46.2208	190.437	116.752	0	148.902	57.1546	186.228	6.1007	280.548	9.27776	256.712	0
ENSCAFG00000008358	ENSCAFT00000085332; ENSCAFT00000013310; ENSCAFT00000061060; ENSCAFT00000085210; ENSCAFT00000063268	LOXL3	protein_coding	protein_coding	lysyl oxidase like 3 [Source:VGNC Symbol;Acc:VGNC:42740]	0.5912	2730	GO:0055114; GO:0018215; GO:0006897; GO:0018057; GO:0001837; GO:0006954; GO:0021510; GO:0030324; GO:0045892; GO:0060021; GO:0061053; GO:1905590; GO:2000329; GO:2001046; GO:0030199	GO:0016641; GO:0005507; GO:0005044; GO:0046872; GO:0016491; GO:0004720; GO:0001968	GO:0016020; GO:0005576; GO:0005615; GO:0005634; GO:0005737	483101	TRUE	1.57202	1.68145e-09	3.73007e-08	17	48591768	48610392	18625	+	138.721	476.101	78.5018	221.099	187.599	435.992	278.832	344.893	14.1744	103.562	145.134	143.893	151.859	200.036	145.905	684.016	69.4765	697.39	340.721	762.617	0	386.234	153.278	533.087	110.423	534.211	118.974	703.066	126.597
ENSCAFG00000003873	ENSCAFT00000006231	METTL24	protein_coding	protein_coding	methyltransferase like 24 [Source:HGNC Symbol;Acc:HGNC:21566]	0.5016	1848				612293	TRUE	-2.17959	1.78696e-09	3.95538e-08	12	66958427	67104999	146573	-	123.642	0	0.573006	0	88.5884	135.939	244.556	14.1931	94.4958	34.5206	0	20.6905	9.11152	162.993	378.392	13.0467	173.01	0	55.6397	9.93638	66.3894	3.90136	1.29897	0	9.76111	0	67.1273	4.62544	0
ENSCAFG00000014388	ENSCAFT00000022878	PSAP	protein_coding	protein_coding	prosaposin [Source:VGNC Symbol;Acc:VGNC:45080]	0.5505	1713	GO:0006665; GO:0006629; GO:0019216; GO:0007193; GO:0007041; GO:0060736; GO:0060742; GO:1903771; GO:1905572	GO:0002020; GO:0005543; GO:0042803; GO:1905573; GO:1905574; GO:1905575; GO:1905576; GO:1905577	GO:0005764; GO:0005576; GO:0005615; GO:0005770; GO:0043231	479240	TRUE	0.910622	1.81274e-09	4.0036e-08	4	22572153	22603848	31696	-	2275.32	4920.75	1078.97	1813.9	1056.11	2264.49	1533.19	2439.45	1171.75	2554.52	760.375	4676.99	589.212	1407.66	227.676	1802.3	489.06	1476.35	1846.43	1556.29	1730.03	2682.84	1993.92	2274.42	1185.37	1588.6	950.152	2483.09	886.182
ENSCAFG00000043280	ENSCAFT00000031361		protein_coding	protein_coding		0.7149	2217	GO:0000187; GO:0035556	GO:0030971			TRUE	-1.65205	1.82381e-09	4.0192e-08	20	58001319	58023057	21739	+	6.03134	14.4273	127.207	74.6857	20.8443	0	5.00666	0	0	0	0	0	42.5204	0	282.19	0	28.608	12.2349	6.88326	0	269.463	0	29.8763	0	4.27049	0	80.7711	0	84.1807
ENSCAFG00000014805	ENSCAFT00000023561; ENSCAFT00000023557; ENSCAFT00000081331; ENSCAFT00000070844; ENSCAFT00000088258	DNM3	protein_coding	protein_coding	dynamin 3 [Source:VGNC Symbol;Acc:VGNC:40034]	0.4698	1817	GO:0002376; GO:0051607; GO:0045087; GO:0006897; GO:0000266; GO:0003374; GO:0061025; GO:0016185; GO:0050803; GO:0031623; GO:0098884	GO:0003924; GO:0005525; GO:0000166; GO:0016787; GO:0008017	GO:0005737; GO:0005886; GO:0005856; GO:0031410; GO:0005874; GO:0098793; GO:0016020; GO:0030424; GO:0015630; GO:0014069; GO:0031966; GO:0044327; GO:0098844	490341	TRUE	-2.249	2.0144e-09	4.42948e-08	7	26574453	27024759	450307	-	39.2037	0	11.4601	55.4596	133.751	0	85.4983	58.9015	101.583	69.0411	0	0	109.338	0	6.41342	0	43.5931	0	32.6955	7.45229	140.589	35.1122	0	0	89.0702	0	86.2284	20.0436	178.803
ENSCAFG00000019870	ENSCAFT00000031623; ENSCAFT00000031621	PIEZO1	protein_coding	protein_coding	piezo type mechanosensitive ion channel component 1 [Source:VGNC Symbol;Acc:VGNC:44528]	0.6278	8095	GO:0034220; GO:0006811; GO:0010831; GO:0033625; GO:0033634; GO:0098655; GO:0042391; GO:0050982; GO:0071260	GO:0008381; GO:0005261	GO:0016021; GO:0016020; GO:0005783; GO:0005886	489662	TRUE	-1.3142	2.09219e-09	4.59045e-08	5	64570035	64640375	70341	+	767.488	592.55	1122.52	687.7	526.319	115.177	935.858	284.572	420.506	69.0411	653.102	242.643	400.907	459.342	1178.47	223.657	527.204	179.446	590.239	136.625	888.446	371.93	1131.4	369.897	902.292	205.735	1101.32	201.207	542.281
ENSCAFG00000031848	ENSCAFT00000070513; ENSCAFT00000067185; ENSCAFT00000067156; ENSCAFT00000049593		protein_coding	protein_coding		0.4407	1623	GO:0007165; GO:0006406; GO:0032784	GO:0005515	GO:0005737; GO:0000445		TRUE	-2.18038	2.16081e-09	4.73067e-08	34	26141079	26163418	22340	-	49.7586	62.8619	269.886	84.2985	269.239	61.7903	286.15	85.1588	40.1606	0	561.606	126.964	267.271	0	242.106	0	104.896	1.35944	83.7463	0	68.342	22.1077	31.1752	11.5193	207.424	67.7991	245.588	2.31272	56.7731
ENSCAFG00000017910	ENSCAFT00000050174; ENSCAFT00000028425	CCDC69	protein_coding	protein_coding	coiled-coil domain containing 69 [Source:VGNC Symbol;Acc:VGNC:38852]	0.5636	1914	GO:0051255	GO:0008017	GO:0005634; GO:0005737; GO:0051233	489176	TRUE	-2.34837	2.19994e-09	4.80584e-08	4	58033553	58069245	35693	+	42.2194	89.6555	95.692	0	86.8514	0.494323	80.1066	0	103.945	0	0	77.1191	157.933	0	32.0671	20.5019	239.762	38.0642	10.3249	0	298.752	11.0539	45.4639	0	53.0761	0	81.8626	18.5017	76.35
ENSCAFG00000029966	ENSCAFT00000088371; ENSCAFT00000087432; ENSCAFT00000069924; ENSCAFT00000006109; ENSCAFT00000080281; ENSCAFT00000070033	ALDH1L1	protein_coding	protein_coding	aldehyde dehydrogenase 1 family member L1 [Source:HGNC Symbol;Acc:HGNC:3978]	0.5465	1630	GO:0055114	GO:0016620; GO:0016491	GO:0005829	476506	TRUE	-2.40341	2.49891e-09	5.44708e-08	20	61349	99160	37812	+	25.6332	0	38.9644	0	86.8514	1.97729	82.8025	0	0	0	0	6.58334	45.5576	0	237.297	11.1828	80.3748	0	80.3047	22.3569	27.3368	8.45295	2.59794	8.31948	114.693	0	31.6535	0	26.7551
ENSCAFG00000017093	ENSCAFT00000027074	CALR	protein_coding	protein_coding	calreticulin [Source:VGNC Symbol;Acc:VGNC:54585]	0.5269	1488	GO:0006457; GO:0000122; GO:0002502; GO:0006611; GO:0008284; GO:0010595; GO:0010628; GO:0017148; GO:0030866; GO:0033144; GO:0034504; GO:0040020; GO:0045665; GO:0045787; GO:0045892; GO:0048387; GO:0050766; GO:0050821; GO:0071157; GO:0090398; GO:1900026; GO:1901164; GO:1901224; GO:2000510	GO:0051082; GO:0005509; GO:0005515; GO:0046872; GO:0003729; GO:0005178; GO:0030246; GO:0031625; GO:0050681	GO:0005783; GO:0005788; GO:0005615; GO:0005634; GO:0005635; GO:0005737; GO:0005829; GO:0005844; GO:0009897; GO:0016020; GO:0042824; GO:0044322; GO:0048471	476694	TRUE	0.922993	2.55309e-09	5.5531e-08	20	49251777	49255245	3469	-	1384.19	2162.04	798.197	2483.11	974.473	2167.6	1682.17	3009.66	377.983	1208.22	1255.08	1908.23	595.286	1437.3	440.923	1537.64	775.14	2302.89	3577	2805.79	1109.09	1626.22	2690.16	3007.17	1419.63	2554.15	834.998	2542.45	982.761
ENSCAFG00000012293	ENSCAFT00000019560	ADCY4	protein_coding	protein_coding	adenylate cyclase 4 [Source:VGNC Symbol;Acc:VGNC:37621]	0.6146	4286	GO:0006171; GO:0009190; GO:0035556; GO:0007189; GO:0007188	GO:0004016; GO:0016849; GO:0000166; GO:0005524; GO:0046872; GO:0016829; GO:0005080	GO:0005886; GO:0016020; GO:0016021; GO:0005887; GO:0005737; GO:0030425	480271	TRUE	-1.81465	2.58333e-09	5.60672e-08	8	4288714	4304589	15876	-	212.605	0	398.812	98.3484	184.125	72.1711	443.667	0	266.951	34.5206	252.406	125.083	273.346	0	464.973	262.797	335.122	334.421	191.584	217.358	99.584	78.6774	442.948	71.0355	359.941	60.7854	522.829	76.3197	302.79
ENSCAFG00000019644	ENSCAFT00000065754; ENSCAFT00000031229; ENSCAFT00000078205	CNN2	protein_coding	protein_coding	calponin 2 [Source:VGNC Symbol;Acc:VGNC:57307]	0.6438	1616	GO:0007010; GO:0031032; GO:0032970; GO:0071260	GO:0003779; GO:0005515; GO:0005516	GO:0005856; GO:0001725	485091	TRUE	1.61055	2.6077e-09	5.64739e-08	20	57637796	57691896	54101	-	206.486	471.979	53.8626	373.428	74.6923	378.648	180.625	610.304	132.294	69.0411	277.647	194.678	88.0781	796.441	35.2738	363.442	106.181	353.453	293.112	575.068	56.6262	381.033	228.618	567.005	63.9889	653.437	82.9262	472.486	84.1807
ENSCAFG00000012206	ENSCAFT00000019378	ACKR3	protein_coding	protein_coding	atypical chemokine receptor 3 [Source:VGNC Symbol;Acc:VGNC:37509]	0.5333	2029	GO:0001570; GO:0001525; GO:0006935; GO:0007186; GO:0008285; GO:0031623; GO:0070098; GO:0070374; GO:1902230	GO:0019956; GO:0015026; GO:0004930; GO:0005044; GO:0016494; GO:0019958	GO:0016021; GO:0005768; GO:0005886; GO:0005905; GO:0009986; GO:0043231	403964	TRUE	-1.77292	2.72943e-09	5.89828e-08	25	47327963	47339622	11660	+	66.3448	307.096	593.061	46.5861	177.177	121.603	490.268	394.569	2.36239	34.5206	53.6364	5.64286	249.048	66.6788	464.973	203.155	224.777	290.919	258.696	122.963	244.079	89.0811	459.835	21.7586	251.349	10.5205	301.254	188.101	386.97
ENSCAFG00000030245	ENSCAFT00000006320; ENSCAFT00000086001; ENSCAFT00000069995	CA11	protein_coding	protein_coding	carbonic anhydrase 11 [Source:VGNC Symbol;Acc:VGNC:38606]	0.6137	1463	GO:0006730	GO:0004089; GO:0008270; GO:0016836	GO:0016323	484400	TRUE	-2.24564	2.9297e-09	6.31744e-08	1	107669419	107674792	5374	+	105.548	96.8691	171.902	33.2758	178.914	34.6026	152.896	0	16.5368	345.206	100.963	19.75	9.11152	0	591.638	154.696	49.0423	0	88.9087	9.93638	164.021	13.0045	150.68	7.03956	166.549	0	138.621	6.93815	169.667
ENSCAFG00000029278	ENSCAFT00000049386	SOX18	protein_coding	protein_coding	SRY-box transcription factor 18 [Source:VGNC Symbol;Acc:VGNC:46677]	0.7897	1569	GO:0030154; GO:0045944; GO:0006355; GO:0009653; GO:0001525; GO:0001570; GO:0000122; GO:0001568; GO:0001701; GO:0001942; GO:0001944; GO:0001945; GO:0001946; GO:0007507; GO:0022405; GO:0035050; GO:0043534; GO:0045892; GO:0045893; GO:0048469; GO:0048866; GO:0060214; GO:0060836; GO:0060956; GO:0061028; GO:0072091	GO:0003677; GO:0000978; GO:0000981; GO:0000976; GO:0001228; GO:0003700; GO:0043565; GO:1990837	GO:0000785; GO:0005634; GO:0005667	485984	TRUE	-1.99226	3.11333e-09	6.699e-08	24	47494902	47496970	2069	-	43.7272	0	182.789	34.0152	43.4257	0	17.3307	0	2.36239	0	0	0	97.1896	0	92.9946	0	4.08685	0	0	0	31.2421	9.7534	103.917	0	35.384	0	82.4083	0	47.6372
ENSCAFG00000009005	ENSCAFT00000014311; ENSCAFT00000089186; ENSCAFT00000081145	CYP26B1	protein_coding	protein_coding	cytochrome P450 family 26 subfamily B member 1 [Source:VGNC Symbol;Acc:VGNC:50344]	0.547	5009	GO:0055114; GO:0016125; GO:0001709; GO:0001768; GO:0006805; GO:0006954; GO:0007140; GO:0007283; GO:0009954; GO:0010628; GO:0030326; GO:0034653; GO:0042573; GO:0043587; GO:0045580; GO:0048384; GO:0048385; GO:0048387; GO:0060349; GO:0061436; GO:0070268; GO:0071300; GO:2001037	GO:0004497; GO:0020037; GO:0016705; GO:0005506; GO:0046872; GO:0016491; GO:0001972; GO:0008401; GO:0016709	GO:0016020; GO:0005783; GO:0043231; GO:0005737	483120	TRUE	2.14089	3.19273e-09	6.85514e-08	17	50633413	50653894	20482	+	25.6332	138.09	0	42.1493	6.94811	169.058	3.85128	127.383	2.36239	103.562	3.15508	255.81	57.7063	363.029	12.8268	503.227	66.752	6.79718	0	28.5671	1.95263	120.942	193.546	7.03956	3.05035	204.567	30.562	188.101	15.6615
ENSCAFG00000013241	ENSCAFT00000021001; ENSCAFT00000059678	APOLD1	protein_coding	protein_coding	apolipoprotein L domain containing 1 [Source:VGNC Symbol;Acc:VGNC:38007]	0.6404	1306	GO:0042157; GO:0006869; GO:0001525; GO:0045601	GO:0008289	GO:0005576; GO:0016020; GO:0016021	611186	TRUE	-2.16034	3.39648e-09	7.27703e-08	27	33545702	33604476	58775	-	125.15	0	708.808	181.168	149.384	66.2392	129.018	43.6439	165.368	34.5206	3.15508	0	294.606	0	118.648	1.86381	119.881	2.71887	149.137	18.6307	181.594	19.5068	101.32	23.0386	197.663	0	297.98	109.469	229.703
ENSCAFG00000016608	ENSCAFT00000082842; ENSCAFT00000062102; ENSCAFT00000090541; ENSCAFT00000076619; ENSCAFT00000044488; ENSCAFT00000026343	SLIT2	protein_coding	protein_coding	slit guidance ligand 2 [Source:VGNC Symbol;Acc:VGNC:46504]	0.5811	5699	GO:0030154; GO:0007275; GO:0007399; GO:0001657; GO:0001933; GO:0002042; GO:0002689; GO:0007411; GO:0008045; GO:0010593; GO:0010596; GO:0014912; GO:0021836; GO:0021972; GO:0030308; GO:0030336; GO:0030837; GO:0031290; GO:0032870; GO:0035385; GO:0043065; GO:0043116; GO:0048754; GO:0048846; GO:0050919; GO:0050929; GO:0051058; GO:0051414; GO:0061364; GO:0070100; GO:0071504; GO:0071672; GO:0071676; GO:…	GO:0005509; GO:0005515; GO:0005095; GO:0008201; GO:0042802; GO:0042803; GO:0043237; GO:0043394; GO:0048495	GO:0005576; GO:0005615; GO:0005737	595148	TRUE	-1.29283	3.55002e-09	7.58979e-08	3	88966232	89312955	346724	-	666.463	45.343	601.083	168.597	571.481	124.075	545.34	382.86	800.852	34.5206	668.877	265.215	768.406	863.119	256.537	82.0075	186.633	33.9859	750.846	122.963	843.536	401.84	883.298	154.87	772.348	341.332	803.891	456.377	420.251
ENSCAFG00000003910	ENSCAFT00000006284	RASIP1	protein_coding	protein_coding	Ras interacting protein 1 [Source:VGNC Symbol;Acc:VGNC:45374]	0.6187	4500	GO:0007165; GO:0001525; GO:0035024; GO:0043087; GO:0001570; GO:0010507; GO:0033625; GO:0048754; GO:1905709; GO:2000299	GO:0005515; GO:0042803; GO:0051020	GO:0016020; GO:0016021; GO:0005911; GO:0032991	484397	TRUE	-2.24511	3.61429e-09	7.71075e-08	1	107581424	107597682	16259	+	55.7899	189.616	222.326	38.452	29.5295	13.3467	165.99	2.83863	278.763	0	88.3423	1.88095	182.23	7.40876	517.884	48.459	212.516	20.3915	35.5635	31.0512	91.7735	40.9643	40.268	2.55984	122.014	0	255.411	17.7308	87.4436
ENSCAFG00000006151	ENSCAFT00000009952	CDC42EP3	protein_coding	protein_coding	CDC42 effector protein 3 [Source:VGNC Symbol;Acc:VGNC:39002]	0.5731	1368	GO:0008360; GO:0007266; GO:0030838; GO:0031274		GO:0005737; GO:0005886; GO:0012505; GO:0005856; GO:0015629	475726	TRUE	2.12834	3.85153e-09	8.19942e-08	17	29950210	29973008	22799	-	70.8683	138.09	0	100.567	26.0554	556.113	23.8779	261.863	2.36239	69.0411	205.08	93.1072	0	0	3.20671	67.0971	31.3326	46.2208	14.9137	347.773	0	280.248	7.79381	300.141	30.5035	309.772	42.0228	511.882	88.7487
ENSCAFG00000011039	ENSCAFT00000017565; ENSCAFT00000060545; ENSCAFT00000065034; ENSCAFT00000068935	ITGB2	protein_coding	protein_coding	integrin subunit beta 2 [Source:VGNC Symbol;Acc:VGNC:42139]	0.6322	2646	GO:0007160; GO:0007229; GO:0007155; GO:0006909; GO:0016477; GO:0033627	GO:0038023; GO:0046872; GO:0005178; GO:0001540	GO:0008305; GO:0016020; GO:0016021; GO:0005925	403770	TRUE	1.84987	3.92593e-09	8.34011e-08	31	38521103	38547018	25916	-	94.9936	836.784	11.4601	200.394	41.6887	222.939	150.2	318.991	99.2206	103.562	3.15508	180.572	30.3717	370.438	67.3409	149.105	193.444	39.4237	176.67	519.176	42.9578	290.651	189.649	243.825	57.3465	231.452	21.2843	309.133	10.441
ENSCAFG00000012065	ENSCAFT00000091101; ENSCAFT00000019153	PCK1	protein_coding	protein_coding	phosphoenolpyruvate carboxykinase 1 [Source:VGNC Symbol;Acc:VGNC:44307]	0.5282	2668	GO:0006094; GO:0006006; GO:0006107; GO:0006629; GO:0009617; GO:0018105; GO:0032868; GO:0032869; GO:0043382; GO:0046327; GO:0046890; GO:0051365; GO:0061402; GO:0071333; GO:0042594; GO:0070365; GO:0019543; GO:0033993; GO:0071549	GO:0004613; GO:0017076; GO:0004611; GO:0005525; GO:0000166; GO:0046872; GO:0016829; GO:0016831; GO:0000287; GO:0030145; GO:0031406; GO:0106264	GO:0005783; GO:0005829; GO:0005739	403560	TRUE	-1.52239	4.06877e-09	8.62528e-08	24	42538882	42544198	5317	+	10.5548	0	63.0306	0	0	0	27.7292	0	0	0	0	0	36.4461	0	9.62013	5.59142	38.144	19.0321	0	0	0	0	0	0	13.4215	0	117.336	0	52.2051
ENSCAFG00000015484	ENSCAFT00000024555; ENSCAFT00000075863	WSCD1	protein_coding	protein_coding	WSC domain containing 1 [Source:VGNC Symbol;Acc:VGNC:49863]	0.6771	2002		GO:0008146	GO:0016020	607122	TRUE	-1.99416	4.41205e-09	9.33326e-08	5	30995909	31023536	27628	-	0	0	172.475	16.2682	29.5295	0	42.7492	0	0	0	15.7754	0	75.9294	0	49.704	1.86381	4.08685	0	13.7665	1.24205	136.684	6.50227	18.1856	0	22.5726	0	88.4116	3.85453	70.4769
ENSCAFG00000015827	ENSCAFT00000025071	PFN1	protein_coding	protein_coding	profilin 1 [Source:VGNC Symbol;Acc:VGNC:53432]	0.6047	1151	GO:0030036; GO:0030833; GO:0032233	GO:0003779	GO:0005737	607397	TRUE	1.39061	4.86844e-09	1.0277e-07	5	31670194	31671895	1702	+	227.683	807.93	224.045	554.596	170.229	550.181	453.295	516.985	2.36239	483.288	129.358	302.833	63.7807	488.978	44.8939	246.023	226.139	709.626	591.386	403.665	25.3842	700.294	409.175	740.434	210.474	386.922	175.186	703.066	112.894
ENSCAFG00000016621	ENSCAFT00000062388; ENSCAFT00000093433; ENSCAFT00000026348; ENSCAFT00000026346	UNC5A	protein_coding	protein_coding	unc-5 netrin receptor A [Source:VGNC Symbol;Acc:VGNC:48139]	0.6376	2888	GO:0038007; GO:0007165; GO:0007275; GO:0006915; GO:0033564	GO:0005042; GO:0005515	GO:0016021; GO:0016020; GO:0005886	489097	TRUE	-2.23026	5.33552e-09	1.12393e-07	4	36490578	36551935	61358	-	1.50784	0	128.926	31.7969	24.3184	3.95458	98.2074	0	370.896	0	31.5508	38.5595	160.97	0	0	22.3657	28.608	0	51.6244	13.6625	0	33.1616	46.7628	65.9158	146.417	0	41.477	6.93815	58.7307
ENSCAFG00000007154	ENSCAFT00000011515	KRT18	protein_coding	protein_coding	keratin 18 [Source:NCBI gene (formerly Entrezgene);Acc:477601]	0.6117	1437	GO:0033209; GO:0097191; GO:0097284	GO:0005198	GO:0005882; GO:0045095; GO:0071944	477601	TRUE	1.93237	5.44868e-09	1.14536e-07	27	2189269	2193368	4100	-	199.034	76.2587	198.26	218.141	20.8443	82.5519	0.385128	483.276	231.515	172.603	3.15508	155.179	251.299	1385.44	136.285	177.062	91.2731	292.137	1.83562	59.6183	0	124.844	0	314.22	0	14.0274	8.73201	58.5889	1.30513
ENSCAFG00000005870	ENSCAFT00000009462; ENSCAFT00000084238	RASGRP3	protein_coding	protein_coding	RAS guanyl releasing protein 3 [Source:VGNC Symbol;Acc:VGNC:45373]	0.4782	2729	GO:0007265; GO:0043087; GO:0035556; GO:0007264; GO:0043547	GO:0005085; GO:0005096; GO:0005509; GO:0019900; GO:0031267	GO:0005737; GO:0032045; GO:0048471	611329	TRUE	-2.15021	5.5892e-09	1.17245e-07	17	26569488	26655361	85874	+	113.088	88.6249	125.488	218.141	78.1663	65.7449	202.962	20.9349	196.079	0	6.31016	0	270.309	0	365.565	13.0467	58.5782	1.35944	106.117	116.752	138.637	40.9643	252	0	124.454	0	262.506	30.8362	91.3589
ENSCAFG00000010911	ENSCAFT00000012887; ENSCAFT00000017350	NR2F2	protein_coding	protein_coding	nuclear receptor subfamily 2 group F member 2 [Source:VGNC Symbol;Acc:VGNC:43950]	0.5522	1330	GO:0006355; GO:0000122; GO:0001701; GO:0001764; GO:0001893; GO:0001937; GO:0001945; GO:0006357; GO:0007519; GO:0008585; GO:0009566; GO:0009952; GO:0009956; GO:0010596; GO:0030900; GO:0045736; GO:0045892; GO:0045893; GO:0045944; GO:0048514; GO:0060173; GO:0060674; GO:0060707; GO:0060838	GO:0043565; GO:0003700; GO:0008270; GO:0001972; GO:0003677; GO:0004879; GO:0042803	GO:0005634; GO:0005654; GO:0005829	479026	TRUE	-1.43027	5.66221e-09	1.18528e-07	3	44136463	44148524	12062	-	624.244	17.5189	730.582	104.264	361.301	530.408	268.049	126.674	999.293	69.0411	350.213	154.238	431.279	85.2007	631.722	298.209	459.09	84.285	334.985	249.652	326.089	279.598	348.123	131.192	934.627	43.2511	695.414	154.181	509.652
ENSCAFG00000006777	ENSCAFT00000010923; ENSCAFT00000081507; ENSCAFT00000063713; ENSCAFT00000080984; ENSCAFT00000091309; ENSCAFT00000063824	ADAMTS9	protein_coding	protein_coding	ADAM metallopeptidase with thrombospondin type 1 motif 9 [Source:VGNC Symbol;Acc:VGNC:37605]	0.5421	6684	GO:0006508; GO:0030198; GO:0009617; GO:0045636; GO:0048070	GO:0004222; GO:0008237; GO:0008270; GO:0046872; GO:0016787; GO:0008233; GO:0004175	GO:0005576; GO:0031012; GO:0005615; GO:0005783; GO:0009986; GO:0043231	606847	TRUE	-1.54036	5.7174e-09	1.19434e-07	20	26588654	26748604	159951	+	304.582	225.684	390.217	1032.44	303.98	67.4894	398.607	345.958	770.141	69.0411	296.578	142.012	179.193	11.1131	537.124	20.5019	858.622	50.2992	383.742	126.689	195.263	229.929	600.533	305.427	624.428	46.758	682.562	400.823	226.44
ENSCAFG00000006740	ENSCAFT00000070745; ENSCAFT00000084281; ENSCAFT00000062289; ENSCAFT00000010831; ENSCAFT00000010851	OLFML1	protein_coding	protein_coding	olfactomedin like 1 [Source:VGNC Symbol;Acc:VGNC:44115]	0.4888	2310	GO:0050796; GO:0017158; GO:0016192; GO:0071277; GO:0014059; GO:0017156	GO:0005509; GO:0000149; GO:0030276; GO:0019905; GO:0005544; GO:0001786	GO:0016020; GO:0016021; GO:0005886; GO:0070382; GO:0031045	476839	TRUE	-1.89191	5.86124e-09	1.22184e-07	21	30986521	31162414	175894	+	496.078	41.2209	150.7	163.421	170.229	82.0575	261.117	79.4814	51.9727	0	59.9465	11.2857	157.933	0	149.112	85.7352	207.067	108.755	333.264	89.4274	23.4315	244.485	277.979	222.066	309.305	106.374	118.428	154.952	222.524
ENSCAFG00000018303	ENSCAFT00000076991; ENSCAFT00000077941; ENSCAFT00000029078; ENSCAFT00000065875; ENSCAFT00000072545; ENSCAFT00000089658	AFAP1L1	protein_coding	protein_coding	actin filament associated protein 1 like 1 [Source:VGNC Symbol;Acc:VGNC:37684]	0.5762	2702			GO:0005737; GO:0042995; GO:0002102	489196	TRUE	-2.30943	5.96693e-09	1.24129e-07	4	59618523	59678988	60466	-	43.7272	9.2747	45.8405	23.6628	41.6886	160.161	189.868	0	141.744	0	195.615	0	33.4089	0	368.772	18.6381	61.3028	16.3132	84.3199	16.1466	0	6.50227	25.9794	35.1978	71.3782	2.3379	247.771	8.47997	282.56
ENSCAFG00000030055	ENSCAFT00000085063; ENSCAFT00000045285	FCER2	protein_coding	protein_coding	Fc fragment of IgE receptor II [Source:VGNC Symbol;Acc:VGNC:49895]	0.5729	2838	GO:0002925; GO:0051000; GO:0051712; GO:0051770	GO:0030246	GO:0016020; GO:0016021; GO:0009897	484998	TRUE	-2.21166	6.00163e-09	1.24593e-07	20	52449922	52457805	7884	-	69.3604	0	216.023	31.0574	26.0554	3.46026	318.501	13.4835	255.139	0	31.5508	0	33.4089	3.70438	1.60336	175.198	39.5063	21.751	77.4366	0	44.9104	18.8566	264.989	0.63996	130.555	1.16895	98.2351	2.31272	100.495
ENSCAFG00000000683	ENSCAFT00000001065		protein_coding	protein_coding		0.4814	1506	GO:0000398	GO:0003676; GO:0003723; GO:0008270; GO:0046872	GO:0005681; GO:0005634		TRUE	1.9716	6.02867e-09	1.24896e-07	13	7762200	7763705	1506	-	75.3918	167.975	4.58405	251.417	241.581	201.583	86.3302	173.511	4.72479	0	0	183.688	0	835.519	160.336	72.6885	186.693	300.435	63.3902	219.09	0	196.917	0	0	105.537	80.0797	2.00236	104.85	0
ENSCAFG00000010853	ENSCAFT00000061833; ENSCAFT00000017276	FBLN5	protein_coding	protein_coding	fibulin 5 [Source:VGNC Symbol;Acc:VGNC:40752]	0.5562	1434	GO:0048251; GO:0046903	GO:0005509; GO:0008022; GO:0042803	GO:0005615; GO:0062023	480227	TRUE	-1.5127	6.28579e-09	1.29954e-07	8	1162923	1231719	68797	-	517.188	172.097	460.697	166.379	349.143	237.769	713.641	74.8688	77.959	69.0411	583.689	43.2619	495.059	0	168.352	119.284	626.651	184.883	440.528	573.826	226.505	243.185	377.999	154.87	727.811	95.8538	415.316	174.224	293.654
ENSCAFG00000006971	ENSCAFT00000011269; ENSCAFT00000066929; ENSCAFT00000083653	EPHB1	protein_coding	protein_coding	EPH receptor B1 [Source:VGNC Symbol;Acc:VGNC:49889]	0.5789	2550	GO:0007169; GO:0006468; GO:0018108; GO:0007155; GO:0007411; GO:0007275; GO:0033674; GO:0001525; GO:0014719; GO:0021545; GO:0021631; GO:0021952; GO:0022008; GO:0030010; GO:0031290; GO:0031589; GO:0046328; GO:0046777; GO:0048013; GO:0048593; GO:0050804; GO:0050965; GO:0051965; GO:0060326; GO:0060996; GO:0060997; GO:0061351; GO:0070372; GO:1901214; GO:1902723; GO:1902725	GO:0005003; GO:0004713; GO:0004672; GO:0005524; GO:0005515; GO:0000166; GO:0004714; GO:0005005; GO:0008046; GO:0044877	GO:0005887; GO:0016021; GO:0016020; GO:0005886; GO:0030425; GO:0043005; GO:0043235; GO:0005737; GO:0005783; GO:0005829; GO:0030424; GO:0031901; GO:0032433; GO:0045121; GO:0098978	485671	TRUE	-2.25871	6.41098e-09	1.32269e-07	23	31485534	31917393	431860	+	113.088	78.3197	135.802	22.9233	6.94811	0	132.099	0	9.44958	0	56.7915	0	103.264	0	165.146	113.692	192.082	59.8152	118.162	0	167.926	30.5607	3.8969	7.67952	155.568	3.50685	188.284	63.9852	41.7641
ENSCAFG00000001007	ENSCAFT00000038804; ENSCAFT00000078879	FBXO32	protein_coding	protein_coding	F-box protein 32 [Source:VGNC Symbol;Acc:VGNC:40774]	0.503	1426	GO:0016567; GO:0014894; GO:0071549	GO:0005515	GO:0005634; GO:0005654; GO:0005737; GO:0005829; GO:0019005; GO:0030018	475091	TRUE	1.91883	6.7702e-09	1.39394e-07	13	21809292	21838169	28878	-	76.8996	84.5028	33.2343	191.521	43.4258	434.015	12.3241	521.243	47.2479	34.5206	50.4813	289.667	9.11152	348.212	206.833	568.461	29.9703	451.333	24.0914	350.257	42.9578	186.615	54.5567	616.281	222.065	261.845	134.8	326.864	38.5013
ENSCAFG00000015250	ENSCAFT00000024201; ENSCAFT00000065624; ENSCAFT00000074291; ENSCAFT00000065879	SPNS3	protein_coding	protein_coding	sphingolipid transporter 3 (putative) [Source:VGNC Symbol;Acc:VGNC:53449]	0.6401	2506	GO:0055085	GO:0022857	GO:0016020; GO:0016021	606839	TRUE	-2.10787	6.82479e-09	1.4023e-07	5	30464513	30526882	62370	+	180.94	82.4418	5.73006	39.1915	26.0554	48.4436	51.9922	1.41931	0	0	97.8075	11.2857	0	0	416.872	76.4161	111.707	0	11.4721	0	267.51	72.1752	44.1649	8.31948	51.2459	0	96.0521	0	49.5949
ENSCAFG00000022723	ENSCAFT00000034830	MT-CO1	protein_coding	protein_coding	mitochondrially encoded cytochrome c oxidase I [Source:VGNC Symbol;Acc:VGNC:53136]	0.4078	1545	GO:0009060; GO:0055114	GO:0020037; GO:0004129	GO:0045277; GO:0016021; GO:0005739; GO:0005743; GO:0005750; GO:0005751		TRUE	0.662225	6.88086e-09	1.41093e-07	MT	5349	6893	1545	+	3881.17	7733.04	3300.51	10362.8	4465.9	5633.3	3625.59	5644.61	3777.47	8353.97	2773.32	4298.92	2715.23	6171.5	3419.96	4722.89	2710.95	7916	7015.76	5535.81	2124.46	6019.15	8074.39	6806.61	5461.34	7934.83	9490.6	6956.66	3773.78
ENSCAFG00000004820	ENSCAFT00000007774; ENSCAFT00000049270	ITGA9	protein_coding	protein_coding	integrin subunit alpha 9 [Source:VGNC Symbol;Acc:VGNC:49914]	0.5352	3638	GO:0007155; GO:0007229		GO:0008305; GO:0016020; GO:0016021	477021	TRUE	-1.47512	6.92871e-09	1.41784e-07	23	7281378	7613899	332522	+	761.457	250.417	764.963	65.0727	455.101	352.946	513.76	140.512	323.648	69.0411	306.043	624.476	391.795	377.847	620.498	281.435	574.884	152.257	369.975	156.498	484.252	136.548	303.959	129.272	440.47	31.5616	571.947	62.4434	472.456
ENSCAFG00000009481	ENSCAFT00000015081; ENSCAFT00000080708	SEMA3G	protein_coding	protein_coding	semaphorin 3G [Source:VGNC Symbol;Acc:VGNC:45993]	0.6216	3342	GO:0007411; GO:0001755; GO:0030335; GO:0048843; GO:0050919; GO:0071526; GO:0030517	GO:0030215; GO:0005515; GO:0045499; GO:0005102	GO:0005615; GO:0005887	484736	TRUE	-1.98596	7.19396e-09	1.46912e-07	20	37322565	37332818	10254	+	281.965	70.0755	13.1791	14.7892	57.3219	0	79.3363	0	80.3214	0	0	14.1071	33.4089	0	224.47	22.3657	98.0845	202.556	71.1268	0	60.5315	13.0045	18.1856	0.63996	66.4976	0	193.196	5.39634	13.7038
ENSCAFG00000024748	ENSCAFT00000086347; ENSCAFT00000042781; ENSCAFT00000084087; ENSCAFT00000049361; ENSCAFT00000078474; ENSCAFT00000084505; ENSCAFT00000018550	CD55	protein_coding	protein_coding	CD55 molecule [Source:VGNC Symbol;Acc:VGNC:53335]	0.4605	1547			GO:0016020; GO:0016021	609307	TRUE	-2.0191	7.5173e-09	1.53203e-07	7	6360964	6386226	25263	+	107.056	13.3968	0.573006	0	57.322	15.324	70.8635	0	0	0	3.15508	0	12.1487	3.70438	48.1007	14.9105	51.7668	0	130.782	0	0	7.80272	12.9897	0.63996	53.0761	15.1963	32.1993	9.25087	383.056
ENSCAFG00000019717	ENSCAFT00000031352; ENSCAFT00000082041	BSG	protein_coding	protein_coding	basigin [Source:VGNC Symbol;Acc:VGNC:54577]	0.599	1068	GO:0007411; GO:0007155	GO:0005515	GO:0005886	476758	TRUE	1.2929	8.16781e-09	1.65671e-07	20	57943276	57951061	7786	-	223.16	375.11	126.061	491.742	208.443	765.211	285.765	948.101	205.528	172.603	25.2406	541.715	261.197	1448.41	70.5476	260.933	129.417	696.032	636.701	1084.31	97.6314	609.262	232.515	1276.72	380.073	999.452	228.124	1097	315.841
ENSCAFG00000019835	ENSCAFT00000031550; ENSCAFT00000085795; ENSCAFT00000089420; ENSCAFT00000069491	SORT1	protein_coding	protein_coding	sortilin 1 [Source:VGNC Symbol;Acc:VGNC:46664]	0.5404	2828	GO:0006897; GO:0006895; GO:0006892; GO:0016050; GO:0006622; GO:0007186; GO:0007218; GO:0008333; GO:0008625; GO:0010468; GO:0014902; GO:0032509; GO:0032868; GO:0038180; GO:0045599; GO:0046323; GO:0048011; GO:0048227; GO:0051005; GO:0090160	GO:0005515; GO:0010465; GO:0019899; GO:0030379; GO:0048406; GO:1905394	GO:0016021; GO:0016020; GO:0005829; GO:0005794; GO:0005764; GO:0005769; GO:0005886; GO:0005905; GO:0009986; GO:0010008; GO:0030136; GO:0030140; GO:0030659; GO:0031410; GO:0048471	479915	TRUE	1.99113	8.1763e-09	1.65671e-07	6	42453942	42516740	62799	+	99.5171	249.386	0.573006	68.77	55.5849	173.013	30.04	405.925	35.4359	34.5206	157.754	15.9881	6.07435	88.905	8.01678	85.7352	8.17371	110.114	58.5077	144.078	19.5263	171.01	71.4432	264.303	20.7424	225.607	36.5653	303.737	13.0513
ENSCAFG00000011383	ENSCAFT00000018084	CMKLR1	protein_coding	protein_coding	chemerin chemokine-like receptor 1 [Source:VGNC Symbol;Acc:VGNC:39378]	0.5883	1098	GO:0007186; GO:0006935; GO:0010759; GO:0032088; GO:0032695; GO:0045600; GO:0050848; GO:0120162	GO:0004930	GO:0016021; GO:0005886	486321	TRUE	2.28806	8.17863e-09	1.65671e-07	26	18532479	18533576	1098	+	49.7586	51.5261	5.15705	204.831	102.485	203.167	19.6415	243.412	0	34.5206	217.701	100.631	24.2974	107.427	0	186.381	29.9703	8.15662	24.665	44.7137	1.95263	126.144	24.6804	64.6359	20.7424	215.087	6.00326	222.021	27.4077
ENSCAFG00000023249	ENSCAFT00000049360; ENSCAFT00000022571; ENSCAFT00000022603; ENSCAFT00000047251	CILP2	protein_coding	protein_coding	cartilage intermediate layer protein 2 [Source:VGNC Symbol;Acc:VGNC:39275]	0.6504	3050		GO:0052856; GO:0052857	GO:0005576; GO:0005739	484804	TRUE	2.19574	8.23855e-09	1.66548e-07	20	43703274	43722505	19232	-	0	1.03052	21.2012	25.1417	13.8962	28.1764	3.85128	24.1283	0	0	0	3.76191	0	0	19.2403	1.86381	14.9851	145.46	1.14721	4.96819	29.2894	46.1661	86.5167	51.3849	0	59.6164	20.3672	403.444	0.652564
ENSCAFG00000001480	ENSCAFT00000002299	TRIOBP	protein_coding	protein_coding	TRIO and F-actin binding protein [Source:VGNC Symbol;Acc:VGNC:47843]	0.6225	6585	GO:0007015; GO:0007605; GO:0060088; GO:1900026	GO:0051015; GO:0031625	GO:0015629; GO:0120044	481263	TRUE	-1.51103	8.73045e-09	1.76137e-07	10	26857678	26911083	53406	-	274.426	221.562	778.142	155.287	340.457	145.825	228.766	185.93	170.092	34.5206	681.498	94.9881	179.193	0	368.772	411.902	373.266	87.0039	249.518	199.97	302.657	153.454	335.134	273.903	294.664	88.8402	508.64	75.5488	366.741
ENSCAFG00000000326	ENSCAFT00000044228; ENSCAFT00000077376; ENSCAFT00000000501; ENSCAFT00000075281; ENSCAFT00000091864; ENSCAFT00000047082; ENSCAFT00000066270	UTRN	protein_coding	protein_coding	utrophin [Source:VGNC Symbol;Acc:VGNC:48215]	0.4513	6424	GO:0001954	GO:0008270; GO:0005515; GO:0046872; GO:0003779; GO:0005178; GO:0017166; GO:0019901	GO:0016020; GO:0005737; GO:0005886; GO:0030054; GO:0005856; GO:0045202; GO:0045211; GO:0005654; GO:0016010; GO:0030175; GO:0031527; GO:0031594; GO:0032991; GO:0042383; GO:0070938	442965	TRUE	-0.781351	9.26439e-09	1.86534e-07	1	35677814	36224065	546252	+	2243.67	1698.3	4894.04	2841.01	2952.95	2277.84	4197.53	2468.9	3262.48	310.685	3457.97	2550.57	2408.48	1800.33	3411.94	2178.79	2525.68	1154.16	1993.85	1938.84	4250.88	1340.76	3046.09	2876.62	3700.07	2288.8	5995.07	2194	5736.04
ENSCAFG00000016055	ENSCAFT00000025466	ITPKB	protein_coding	protein_coding	inositol-trisphosphate 3-kinase B [Source:VGNC Symbol;Acc:VGNC:42155]	0.6764	3118	GO:0032958; GO:0016310; GO:0046854; GO:0000165; GO:0001932; GO:0002262; GO:0007166; GO:0030217; GO:0032957; GO:0033030; GO:0035726; GO:0045059; GO:0045061; GO:0045638; GO:0046579; GO:0046638; GO:0071277	GO:0016301; GO:0016740; GO:0000828; GO:0008440	GO:0005634; GO:0005737; GO:0005829; GO:0016020	490383	TRUE	-1.4538	9.3874e-09	1.88632e-07	7	38253407	38343345	89939	+	230.699	256.6	1167.79	242.544	312.665	134.456	239.549	28.7411	87.4086	0	542.674	217.25	935.45	274.124	958.806	141.649	286.08	247.417	129.635	106.816	201.121	211.974	328.639	159.99	351.4	104.037	788.953	38.5453	771.33
ENSCAFG00000015978	ENSCAFT00000090866; ENSCAFT00000035726; ENSCAFT00000068364; ENSCAFT00000083241; ENSCAFT00000025350; ENSCAFT00000081641	UGDH	protein_coding	protein_coding	UDP-glucose 6-dehydrogenase [Source:VGNC Symbol;Acc:VGNC:48117]	0.4652	1304	GO:0055114; GO:0006065; GO:0001702; GO:0015012; GO:0030206; GO:0034214; GO:0048666; GO:0006024	GO:0003979; GO:0051287; GO:0016616; GO:0016491; GO:0042802	GO:0005654; GO:0005634; GO:0005829	479107	TRUE	1.47461	9.66118e-09	1.93745e-07	3	72839920	72963208	123289	+	87.4544	525.566	144.397	570.125	147.647	496.3	81.6469	639.046	9.44958	207.123	113.583	183.393	75.9294	759.396	27.257	342.941	96.7222	1551.12	658.498	462.042	197.215	405.091	359.814	520.287	147.027	563.434	79.1338	714.63	323.672
ENSCAFG00000009901	ENSCAFT00000049341; ENSCAFT00000065053; ENSCAFT00000015800; ENSCAFT00000046245; ENSCAFT00000064469; ENSCAFT00000062140; ENSCAFT00000071060; ENSCAFT00000068145; ENSCAFT00000086873; ENSCAFT00000075971	NFASC	protein_coding	protein_coding	neurofascin [Source:VGNC Symbol;Acc:VGNC:43764]	0.5938	5911	GO:0050808; GO:0042552; GO:0019226; GO:0007422; GO:0007411; GO:0007155; GO:0007156; GO:0070593	GO:0005515; GO:0098632	GO:0005886; GO:0016020; GO:0016021; GO:0030424	488565	TRUE	-1.70453	9.95271e-09	1.99193e-07	38	1366251	1543630	177380	+	269.726	32.386	269.069	25.4333	494.183	142.66	227.643	32.2606	348.238	0	248.019	366.83	252.442	911.004	487.992	519.41	350.97	359.601	284.614	71.6158	312.481	126.357	122.167	51.7024	127.051	34.0519	241.397	68.2783	299.474
ENSCAFG00000013495	ENSCAFT00000021398; ENSCAFT00000062083; ENSCAFT00000085788; ENSCAFT00000090195	OLR1	protein_coding	protein_coding	oxidized low density lipoprotein receptor 1 [Source:VGNC Symbol;Acc:VGNC:44120]	0.3868	1986	GO:0006897; GO:0006954; GO:0007159; GO:0008219; GO:0042157	GO:0005041; GO:0042802	GO:0016020; GO:0016021; GO:0005886; GO:0043235; GO:0005654; GO:0043231	486694	TRUE	1.72755	1.01999e-08	2.03733e-07	27	35828029	35838754	10726	+	0	27.8241	0	68.0305	0	30.1537	4.62153	174.221	0	0	0	14.1071	0	0	9.62013	13.0467	0	17.6727	0	70.7967	0	22.7579	0	31.998	0	53.7717	0	0	0
ENSCAFG00000014645	ENSCAFT00000023259	SLC11A1	protein_coding	protein_coding	solute carrier family 11 member 1 [Source:VGNC Symbol;Acc:VGNC:46216]	0.6142	1895	GO:0030001; GO:0001818; GO:0001819; GO:0002309; GO:0002606; GO:0002827; GO:0006826; GO:0006828; GO:0006876; GO:0006879; GO:0006909; GO:0006954; GO:0007035; GO:0009617; GO:0010628; GO:0015707; GO:0032147; GO:0032496; GO:0032729; GO:0034341; GO:0042060; GO:0042116; GO:0042742; GO:0042832; GO:0045342; GO:0045730; GO:0045944; GO:0048002; GO:0048255; GO:0050766; GO:0050829; GO:0055072; GO:0060586; GO:…	GO:0046873; GO:0005384; GO:0042803; GO:0046915; GO:0051139	GO:0016020; GO:0005764; GO:0005770; GO:0005886; GO:0010008; GO:0030670; GO:0070821	478909	TRUE	2.20754	1.03584e-08	2.06487e-07	37	25038360	25047282	8923	+	45.2351	416.331	0	170.816	0	87.9894	77.0255	198.349	77.959	34.5206	0	214.429	3.03717	255.602	0	199.427	69.4765	243.339	207.071	136.625	83.963	176.211	16.8866	103.673	0	122.74	1.63725	21.5854	0
ENSCAFG00000031869	ENSCAFT00000048342		protein_coding	protein_coding		0.4613	620	GO:0006955; GO:0006935; GO:0007186; GO:0006954; GO:0070374; GO:0043547; GO:0071346; GO:0002548; GO:0030593; GO:0048247; GO:0070098; GO:0071347; GO:0071356	GO:0008009; GO:0005125; GO:0048020	GO:0005576; GO:0005615		TRUE	2.23376	1.04242e-08	2.07389e-07	9	37763399	37767011	3613	+	12.0627	306.065	1.71902	201.873	5.21108	103.808	311.183	98.2875	0	69.0411	3.15508	197.5	0	0	0	152.832	1.36228	115.552	248.944	75.7649	11.7158	113.139	159.773	277.743	39.0445	162.484	2.72875	66.2979	0
ENSCAFG00000014067	ENSCAFT00000022336; ENSCAFT00000084581; ENSCAFT00000080112; ENSCAFT00000085279	PALD1	protein_coding	protein_coding	phosphatase domain containing paladin 1 [Source:VGNC Symbol;Acc:VGNC:44246]	0.6671	3672	GO:0035335	GO:0004725	GO:0005737; GO:0005829	489029	TRUE	-2.16342	1.07068e-08	2.12587e-07	4	21403926	21479704	75779	+	58.8056	10.3052	229.775	90.9542	95.5365	73.6541	159.443	18.0963	94.4958	0	53.6364	1.88095	127.561	3.70438	529.107	35.4123	92.6354	4.07831	83.1724	49.6819	150.352	13.0045	28.5773	25.5984	348.35	21.0411	226.098	1.54181	65.2564
ENSCAFG00000006908	ENSCAFT00000070158; ENSCAFT00000011095; ENSCAFT00000043259	ANKRD55	protein_coding	protein_coding	ankyrin repeat domain 55 [Source:VGNC Symbol;Acc:VGNC:37911]	0.4872	2236		GO:0005515		487214	TRUE	-1.6603	1.0827e-08	2.14549e-07	2	43339179	43488840	149662	-	31.6645	1.03052	282.492	0.739462	15.6333	0	5.00666	0	25.9863	0	0	81.8215	0	0	89.7879	5.59142	51.7668	0	9.17768	0	0	0	0	0	125.674	0	61.6698	0	80.9179
ENSCAFG00000012443	ENSCAFT00000019746	CMA1	protein_coding	protein_coding	chymase 1 [Source:VGNC Symbol;Acc:VGNC:49768]	0.5377	956	GO:0006508; GO:0022617; GO:0034769; GO:0050727; GO:0140447	GO:0004252	GO:0005829; GO:0030141; GO:0036464	490628	TRUE	-1.68494	1.17088e-08	2.31565e-07	8	4438244	4441189	2946	-	58.8056	0	13.1791	0	33.0035	0	42.7492	0	23.6239	0	63.1016	0	0	0	0	0	0	0	35.5635	16.1466	0	0	118.206	0	10.3712	0	19.647	1.54181	43.7218
ENSCAFG00000000178	ENSCAFT00000078799; ENSCAFT00000049824; ENSCAFT00000000295; ENSCAFT00000060767	LRP1	protein_coding	protein_coding	LDL receptor related protein 1 [Source:VGNC Symbol;Acc:VGNC:42771]	0.6028	10420	GO:0006897; GO:0006898; GO:0006909; GO:0010942; GO:0032092; GO:0045807; GO:0150093; GO:0150094; GO:1903078; GO:1905167	GO:0005509; GO:0005515; GO:0016964; GO:0032050; GO:0034185; GO:0038024; GO:0044877	GO:0016020; GO:0016021; GO:0005769; GO:0016323; GO:0043235	481124	TRUE	0.520348	1.20339e-08	2.37527e-07	10	1260719	1352271	91553	+	9487.3	8506.97	8941.74	7543.99	10059.1	20773.4	10722.3	17974.2	6834.4	8181.36	6701.39	6814.69	7337.8	11509.5	4494.2	11734.5	4580	13425.8	14647.6	17098	9780.72	13468.2	12224.6	17813.3	9659.83	14629.3	6914.65	20497.6	8299.94
ENSCAFG00000008744	ENSCAFT00000013919; ENSCAFT00000046252; ENSCAFT00000045891; ENSCAFT00000087034; ENSCAFT00000044935	RASGRF2	protein_coding	protein_coding	Ras protein specific guanine nucleotide releasing factor 2 [Source:VGNC Symbol;Acc:VGNC:45371]	0.485	4054	GO:0046578; GO:0035023; GO:0007264; GO:0050790; GO:0034976; GO:0060291; GO:2000310	GO:0005085; GO:0005515	GO:0005737; GO:0005783	610203	TRUE	-1.87489	1.22032e-08	2.40395e-07	3	26050260	26286819	236560	-	179.432	4.12209	298.536	3.69731	291.431	61.168	153.671	43.6494	103.945	922.762	25.8669	76.7837	179.571	633.449	343.609	46.9993	204.544	96.8116	88.3971	6.21024	15.742	146.301	44.3005	120.312	513.293	92.347	482.546	182.724	200.591
ENSCAFG00000006212	ENSCAFT00000010060; ENSCAFT00000074540	SEMA3A	protein_coding	protein_coding	semaphorin 3A [Source:VGNC Symbol;Acc:VGNC:45987]	0.483	2977	GO:0007411; GO:0008045; GO:0001755; GO:0001764; GO:0002027; GO:0007413; GO:0010633; GO:0010977; GO:0021612; GO:0021637; GO:0021675; GO:0021772; GO:0021785; GO:0021828; GO:0030335; GO:0030517; GO:0036486; GO:0048813; GO:0048841; GO:0048843; GO:0048846; GO:0050919; GO:0060385; GO:0060666; GO:0061549; GO:0061551; GO:0071526; GO:0097490; GO:0097491; GO:0150020; GO:1901166; GO:1902285; GO:1902287; GO:…	GO:0030215; GO:0005515; GO:0038191; GO:0045499	GO:0005615; GO:0005887; GO:0030424	483386	TRUE	-2.21222	1.24438e-08	2.44655e-07	18	23414576	23867098	452523	-	75.3918	0	83.0858	0	55.5849	0	163.679	30.8701	0	0	195.615	0	21.2602	0	1.60336	0	28.608	100.598	105.543	8.69433	0	10.4036	51.9587	8.31948	91.5104	63.1233	91.1403	0	118.114
ENSCAFG00000009343	ENSCAFT00000076085; ENSCAFT00000014878	SLC40A1	protein_coding	protein_coding	solute carrier family 40 member 1 [Source:VGNC Symbol;Acc:VGNC:46411]	0.5147	2040	GO:0034755; GO:0006811; GO:0006879	GO:0005381; GO:0017046	GO:0016021; GO:0016020; GO:0005654; GO:0005829; GO:0005886; GO:0016323	478837	TRUE	-1.89694	1.26498e-08	2.48217e-07	37	303104	368865	65762	-	193.003	5.15261	776.423	63.5937	194.547	25.2105	121.315	18.0963	25.9863	69.0411	15.7754	94.9881	30.3717	0	4.81007	24.2295	66.752	0	189.863	0	410.052	33.1616	137.691	28.1582	54.2962	26.8858	206.294	93.2794	244.711
ENSCAFG00000031290	ENSCAFT00000087868; ENSCAFT00000048751	C1QA	protein_coding	protein_coding	complement C1q A chain [Source:VGNC Symbol;Acc:VGNC:38576]	0.6539	877	GO:0006958; GO:0001774; GO:0007568; GO:0016322; GO:0048143; GO:0050808; GO:0098883; GO:0150062; GO:0150064; GO:1901216	GO:0005515	GO:0005576; GO:0045202; GO:0098794	478194	TRUE	1.82915	1.35668e-08	2.65692e-07	2	76668217	76670977	2761	-	173.401	901.707	5.15705	300.222	66.0071	264.463	333.135	213.607	0	34.5206	22.0856	721.346	36.4461	44.4525	1.60336	249.75	58.5782	40.7831	213.381	171.403	13.6684	625.518	240.309	405.095	121.404	251.324	12.5523	107.927	99.1897
ENSCAFG00000015324	ENSCAFT00000024328	TNFAIP8L3	protein_coding	protein_coding	TNF alpha induced protein 8 like 3 [Source:VGNC Symbol;Acc:VGNC:49759]	0.4831	561	GO:0042981		GO:0005737; GO:0005654; GO:0005829	487552	TRUE	-2.05156	1.39911e-08	2.73467e-07	30	16822969	16823529	561	-	28.6489	0	0	0	3.47406	8.89781	44.6748	0	0	0	160.909	0	54.6691	0	125.062	39.14	76.288	20.3915	74.5686	2.4841	126.921	27.9598	6.49484	0	286.123	1.16895	103.147	0.770906	107.02
ENSCAFG00000012998	ENSCAFT00000020636; ENSCAFT00000078864; ENSCAFT00000062288	ACE	protein_coding	protein_coding	angiotensin I converting enzyme [Source:VGNC Symbol;Acc:VGNC:97183]	0.5905	3039	GO:0006508; GO:0001822; GO:0002446; GO:0003081; GO:0003084; GO:0007283; GO:0008217; GO:0010608; GO:0010629; GO:0032091; GO:0032092; GO:0042447; GO:0043171; GO:0050435; GO:0050482; GO:0060047; GO:0060177; GO:0061098; GO:0071838; GO:1900086; GO:1902033; GO:1903597; GO:2000170	GO:0008241; GO:0008237; GO:0046872; GO:0016787; GO:0004180; GO:0008233; GO:0004175; GO:0008238; GO:0008240; GO:0008270; GO:0031404; GO:0031434; GO:0031711; GO:0051019	GO:0016020; GO:0016021; GO:0005886; GO:0005615; GO:0005737; GO:0005764; GO:0005768; GO:0009897; GO:0070062	610668	TRUE	-2.15784	1.42591e-08	2.78163e-07	9	11497182	11516358	19177	+	170.385	6.18314	280.773	222.578	140.699	19.7729	103.214	2.12897	85.0462	0	0	11.2857	157.933	103.723	628.515	143.513	250.661	70.6907	57.3605	26.083	419.816	2.60091	368.907	27.5183	250.739	0	321.447	6.93815	133.775
ENSCAFG00000000493	ENSCAFT00000000778	OSR2	protein_coding	protein_coding	odd-skipped related transciption factor 2 [Source:VGNC Symbol;Acc:VGNC:44169]	0.6301	1614	GO:0000122; GO:0001656; GO:0001823; GO:0002062; GO:0008284; GO:0009792; GO:0010628; GO:0030154; GO:0030501; GO:0033687; GO:0035115; GO:0035116; GO:0036023; GO:0042474; GO:0042476; GO:0042733; GO:0045893; GO:0045944; GO:0048704; GO:0050679; GO:0060021; GO:0060272; GO:0060322; GO:0060349; GO:0061029; GO:0072498	GO:0000977; GO:0001228; GO:0043565; GO:1990837	GO:0005634	481980	TRUE	-1.63449	1.44461e-08	2.81264e-07	13	1023879	1031225	7347	+	27.141	0	8.02208	0	67.7441	0	9.24306	0	0	0	0	0	0	0	272.57	0	1.36228	0	45.3148	0	0	0	0	0	14.0316	0	0.545751	0.770906	52.8577
ENSCAFG00000009401	ENSCAFT00000092635; ENSCAFT00000014966; ENSCAFT00000070435; ENSCAFT00000077155	DLL4	protein_coding	protein_coding	delta like canonical Notch ligand 4 [Source:VGNC Symbol;Acc:VGNC:39987]	0.6043	2746	GO:0007154; GO:0007275; GO:0007219; GO:0000122; GO:0001525; GO:0001569; GO:0001974; GO:0003208; GO:0003209; GO:0003222; GO:0003344; GO:0008285; GO:0010596; GO:0010628; GO:0010629; GO:0030217; GO:0035912; GO:0035924; GO:0043537; GO:0044344; GO:0045746; GO:0045747; GO:0050767; GO:0060579; GO:0061074; GO:0061314; GO:0072554; GO:0090051; GO:1903588; GO:2000179	GO:0005509; GO:0005112	GO:0016020; GO:0016021	607575	TRUE	-2.14358	1.4531e-08	2.82369e-07	30	8059512	8067940	8429	+	95.1703	28.0313	269.313	193.151	146.643	77.6561	261.552	75.2609	8.97911	0	113.583	42.312	202.773	0	479.745	95.4635	152.772	4.07831	50.2893	3.72614	232.363	12.4109	2.69684	13.5912	105.387	0	251.711	39.3162	103.968
ENSCAFG00000006897	ENSCAFT00000068395; ENSCAFT00000067674; ENSCAFT00000081092; ENSCAFT00000077789; ENSCAFT00000011081; ENSCAFT00000071821	IL6ST	protein_coding	protein_coding	interleukin 6 signal transducer [Source:VGNC Symbol;Acc:VGNC:41994]	0.3741	5074	GO:0005977; GO:0007165; GO:0008284; GO:0008593; GO:0019221; GO:0034097; GO:0038154; GO:0038165; GO:0042102; GO:0042531; GO:0045669; GO:0045747; GO:0048711; GO:0048861; GO:0060576; GO:0070102; GO:0070106; GO:0070120	GO:0004896; GO:0005515; GO:0004897; GO:0004915; GO:0004921; GO:0004923; GO:0004924; GO:0005127; GO:0005138; GO:0019838; GO:0019970; GO:0019981; GO:0042802	GO:0016020; GO:0016021; GO:0005896; GO:0005900; GO:0009897; GO:0030425; GO:0043025; GO:0044297; GO:0070110	403545	TRUE	-0.963684	1.46058e-08	2.83273e-07	2	43214050	43248124	34075	-	2147.16	746.098	1529.92	678.087	1203.76	1062.3	1693.79	780.623	1403.26	2278.36	1189.47	392.178	841.299	563.064	917.118	369.034	1216.52	526.101	1701.89	1212.24	972.409	860.9	1847.13	572.764	2162.09	901.26	1232.85	895.792	1430.42
ENSCAFG00000003293	ENSCAFT00000005279	RSAD2	protein_coding	protein_coding	radical S-adenosyl methionine domain containing 2 [Source:VGNC Symbol;Acc:VGNC:45770]	0.4804	2939	GO:0051607; GO:0009615; GO:0034157; GO:0034165; GO:0035710; GO:0043367; GO:0045071; GO:0050709; GO:0050778; GO:2000553	GO:0051536; GO:0003824; GO:0046872; GO:0051539; GO:0043621	GO:0005739; GO:0005783; GO:0001650; GO:0005741; GO:0005743; GO:0005789; GO:0005811	609005	TRUE	2.11493	1.48087e-08	2.86654e-07	17	4487957	4507181	19225	+	54.2821	208.166	0	190.149	0	29.7229	48.141	125.964	0	0	3.15508	569.929	9.11152	70.3832	110.631	134.194	53.1291	138.663	1.72081	1.24205	0	184.014	6.49484	1.91988	26.233	180.363	123.34	37.7744	15.009
ENSCAFG00000003745	ENSCAFT00000006074	EPHB6	protein_coding	protein_coding	EPH receptor B6 [Source:VGNC Symbol;Acc:VGNC:40414]	0.6219	3914	GO:0007169; GO:0006468; GO:0018108; GO:0048013; GO:0007411; GO:0007275; GO:0033674; GO:0021952; GO:0001806; GO:0002456; GO:0032092; GO:0050798; GO:2000525	GO:0005003; GO:0004672; GO:0005524; GO:0005515; GO:0000166; GO:0004714; GO:0005005	GO:0005887; GO:0016021; GO:0016020; GO:0043005; GO:0043235; GO:0009986	119874627	TRUE	2.09481	1.49521e-08	2.88873e-07	16	6706313	6718566	12254	-	0	0	72.1987	106.483	0	144.837	0	136.254	0	0	50.4813	3.76191	36.4461	59.2701	1.60336	154.696	2.72457	13.5944	10.3249	252.136	0	64.3724	0	200.307	17.692	93.516	9.27776	245.148	0
ENSCAFG00000017916	ENSCAFT00000088363; ENSCAFT00000028433	SEMA7A	protein_coding	protein_coding	semaphorin 7A [Source:VGNC Symbol;Acc:VGNC:59128]	0.6265	3494	GO:0030154; GO:0007275; GO:0007399; GO:0007411; GO:0070374; GO:0001755; GO:0030335; GO:0048843; GO:0050919; GO:0071526; GO:0007229; GO:0050727; GO:0060907; GO:0001934; GO:0021988; GO:0031175; GO:0045773; GO:0048675	GO:0030215; GO:0005515; GO:0005178; GO:0045499	GO:0016020; GO:0005615; GO:0005887; GO:0009897	487644	TRUE	1.99673	1.50518e-08	2.9024e-07	30	37531971	37566645	34675	-	37.6959	279.271	0.573006	713.581	3.47406	95.8986	32.7359	619.531	0	69.0411	3.15508	137.31	0	311.168	52.9107	100.646	31.3326	85.6445	93.4978	130.415	7.81051	187.915	172.762	83.8349	42.7049	294.575	70.402	107.156	11.7461
ENSCAFG00000002065	ENSCAFT00000003274; ENSCAFT00000049830	KIT	protein_coding	protein_coding	KIT proto-onco, receptor tyrosine kinase [Source:VGNC Symbol;Acc:VGNC:42422]	0.4713	3042	GO:0038109; GO:0038093; GO:0007169; GO:0006468; GO:0016310; GO:0006954; GO:0007283; GO:0030218; GO:0008360; GO:0043303; GO:0001541; GO:0007275; GO:0043406; GO:0030335; GO:0033674; GO:0030318; GO:0018108; GO:0046427; GO:0030183; GO:0031532; GO:0002244; GO:0050910; GO:0019221; GO:0030032; GO:0002327; GO:0000187; GO:0002318; GO:0002320; GO:0002551; GO:0002573; GO:0002732; GO:0006687; GO:0007286; GO:…	GO:0019955; GO:0004714; GO:0004713; GO:0004672; GO:0005524; GO:0000166; GO:0016301; GO:0016740; GO:0046872; GO:0002020; GO:0005020; GO:0042169; GO:0042803	GO:0016020; GO:0016021; GO:0005886; GO:0005887; GO:0043235; GO:0001650; GO:0005615; GO:0005911; GO:0009897; GO:0009986	403811	TRUE	-2.07816	1.56522e-08	3.01237e-07	13	47108504	47190029	81526	+	206.573	81.4113	305.985	145.674	152.858	4.94323	188.327	5.67726	18.8992	0	296.578	94.9881	54.6692	37.0438	303.034	96.918	219.328	53.018	141.107	101.848	0	14.305	323.443	3.1998	226.336	11.6895	149.536	20.0436	148.132
ENSCAFG00000009386	ENSCAFT00000081301; ENSCAFT00000090503; ENSCAFT00000084866; ENSCAFT00000014941; ENSCAFT00000060220; ENSCAFT00000043217	HPSE2	protein_coding	protein_coding	heparanase 2 (inactive) [Source:HGNC Symbol;Acc:HGNC:18374]	0.511	1434	GO:0008284; GO:0030198	GO:0016798; GO:0043395	GO:0016020; GO:0031012	486831	TRUE	-1.84703	1.6269e-08	3.12508e-07	28	11585807	12215614	629808	-	69.4979	0	11.807	0	138.342	36.9531	16.0935	31.4416	258.879	34.5206	896.086	2.95945	99.103	0	22.3197	43.8312	15.8898	0	10.9032	0	0	25.6752	89.7751	2.4735	50.09	0	19.3437	0	15.8233
ENSCAFG00000010211	ENSCAFT00000016208; ENSCAFT00000086127; ENSCAFT00000083481	MBOAT1	protein_coding	protein_coding	membrane bound O-acyltransferase domain containing 1 [Source:VGNC Symbol;Acc:VGNC:43060]	0.4982	2274	GO:0036150	GO:0106263	GO:0016020; GO:0016021	488238	TRUE	-1.8526	1.72012e-08	3.29782e-07	35	18713654	18836142	122489	-	205.066	54.6177	265.302	19.226	144.173	40.5345	236.084	23.4187	2.36239	0	66.2567	5.64286	82.0037	174.106	51.3074	42.8677	100.809	17.6727	216.249	2.4841	376.857	163.207	166.268	44.1572	186.071	150.794	251.591	77.0906	407.852
ENSCAFG00000019697	ENSCAFT00000031335	ENO1	protein_coding	protein_coding	enolase 1 [Source:VGNC Symbol;Acc:VGNC:56009]	0.5521	969	GO:0006096; GO:0032889	GO:0004634; GO:0000287; GO:0016829	GO:0000015	479597	TRUE	1.40223	1.77497e-08	3.3965e-07	5	62300808	62304093	3286	-	170.385	813.172	16.0442	342.902	221.601	253.312	253.799	381.008	151.193	1898.63	176.498	512.923	54.6691	955.73	64.1342	418.197	190.6	179.446	447.845	932.778	382.715	263.823	481.917	1324.72	138.486	1234.29	87.8658	365.409	95.2743
ENSCAFG00000032756	ENSCAFT00000045012; ENSCAFT00000087513	GASK1B	protein_coding	protein_coding	golgi associated kinase 1B [Source:VGNC Symbol;Acc:VGNC:40646]	0.3828	2176			GO:0016020; GO:0005794	100685456	TRUE	1.81403	1.80618e-08	3.44963e-07	15	55340058	55385857	45800	-	57.2977	45.343	13.7521	182.647	128.54	715.287	44.2897	579.435	158.28	69.0411	85.1872	207.845	18.223	270.42	32.0671	341.078	54.4914	664.764	44.7412	665.738	27.3368	369.329	301.36	350.058	114.693	330.813	117.337	873.437	73.0872
ENSCAFG00000014846	ENSCAFT00000066585; ENSCAFT00000023563	SKIL	protein_coding	protein_coding	SKI like proto-onco [Source:VGNC Symbol;Acc:VGNC:46199]	0.4426	3299	GO:0000122; GO:0030512; GO:0001825; GO:0002260; GO:0007050; GO:0007179; GO:0045596; GO:0070306; GO:1902043; GO:1902231; GO:0030514	GO:0046332; GO:0000978; GO:0001227; GO:0003682; GO:0000981	GO:0005634; GO:0032991; GO:0005667	488159	TRUE	1.45674	1.83907e-08	3.50578e-07	34	34871574	34894854	23281	+	84.4388	953.233	23.4932	607.838	85.1144	593.187	218.753	931.425	278.763	138.082	3.15508	206.905	246.011	174.106	84.9778	434.267	344.658	1030.45	190.437	380.067	0	501.975	126	623.321	150.077	700.201	199.199	415.518	212.736
ENSCAFG00000032120	ENSCAFT00000047867	C1QTNF6	protein_coding	protein_coding	C1q and TNF related 6 [Source:VGNC Symbol;Acc:VGNC:38584]	0.6213	2012		GO:0005515; GO:0042802	GO:0005615; GO:0032991	481273	TRUE	1.9661	1.9132e-08	3.64016e-07	10	27340623	27348494	7872	+	49.7586	216.41	0	582.696	41.6887	29.165	64.7014	262.573	1027.64	0	0	27.2738	33.4089	3.70438	295.017	35.4123	92.6354	129.146	16.6345	93.1536	0	306.907	84.4329	467.811	4.88056	821.772	6.54901	456.376	4.56795
ENSCAFG00000044248	ENSCAFT00000069838		protein_coding	protein_coding		0.4081	2046					TRUE	-1.22796	1.98507e-08	3.76975e-07	1	59629820	59631865	2046	-	424.285	23.0971	9.62254	43.3388	338.354	28.6921	291.101	33.8898	3010.4	452.406	1208.02	1706.33	2115.12	1300.48	3168.47	1791.92	2178.58	2741.89	127.383	183.29	69.7457	105.118	274	77.8754	270.245	52.6519	115.253	37.1863	172.617
ENSCAFG00000001462	ENSCAFT00000002282; ENSCAFT00000089048	TLE1	protein_coding	protein_coding	TLE family member 1, transcriptional corepressor [Source:VGNC Symbol;Acc:VGNC:47396]	0.5614	2360	GO:0006355; GO:0016055; GO:0090090; GO:0010628; GO:0043124; GO:0045892; GO:2000811	GO:0005515; GO:0003714; GO:0070491; GO:0008134; GO:0042802	GO:0005634; GO:0005667; GO:0005654; GO:0005829; GO:1990907	476314	TRUE	-2.12545	1.9952e-08	3.78182e-07	1	77554717	77639219	84503	+	141.737	74.2944	181.07	31.9688	165.018	15.8183	62.2759	0	44.8855	0	337.594	112.857	0	0	19.4043	172.94	103.534	25.8293	60.8537	72.0388	218.694	36.7136	27.1138	14.7778	205.568	10.5205	270.217	54.7343	241.565
ENSCAFG00000030619	ENSCAFT00000081605; ENSCAFT00000048851	DSTN	protein_coding	protein_coding	destrin, actin depolymerizing factor [Source:VGNC Symbol;Acc:VGNC:40111]	0.4566	712	GO:0051014; GO:0030836; GO:0030042; GO:0030043; GO:0048870	GO:0003779; GO:0051015	GO:0015629; GO:0005737; GO:0030864; GO:0030479	477147	TRUE	1.2401	2.01533e-08	3.81277e-07	24	5356464	5432574	76111	-	223.16	180.341	96.265	756.47	224.076	894.23	235.698	1366.8	387.433	34.5206	1927.75	474.941	197.416	274.124	24.0503	684.017	70.8388	792.551	82.5991	1135.23	287.036	674.285	228.618	993.219	237.317	1149.08	403.31	1280.47	234.27
ENSCAFG00000016107	ENSCAFT00000025565	NOTCH3	protein_coding	protein_coding	notch receptor 3 [Source:VGNC Symbol;Acc:VGNC:43899]	0.6398	6447	GO:0050793; GO:0007275; GO:0030154; GO:0007219; GO:0006355; GO:0007157; GO:0045197	GO:0038023; GO:0005509; GO:0005515; GO:0046872; GO:0042802	GO:0016021; GO:0016020; GO:0005634; GO:0005886; GO:0032991; GO:0005654; GO:0005829; GO:0015629; GO:0043235	610439	TRUE	1.19452	2.05981e-08	3.88959e-07	20	46937485	46978219	40735	+	171.893	408.087	317.445	977.569	231.025	846.775	155.977	1219.9	106.308	793.973	479.572	428.857	236.9	814.963	1019.73	1660.65	584.42	610.387	270.168	586.246	232.363	796.528	305.257	556.125	225.116	782.027	899.397	821.015	126.597
ENSCAFG00000029227	ENSCAFT00000079757; ENSCAFT00000049230; ENSCAFT00000084969	CSRP1	protein_coding	protein_coding	cysteine and glycine rich protein 1 [Source:VGNC Symbol;Acc:VGNC:39675]	0.5815	995	GO:0030036; GO:0045214; GO:0060537	GO:0046872; GO:0008307; GO:0042805	GO:0005634; GO:0005737; GO:0030018	607054	TRUE	1.07597	2.12817e-08	4.01112e-07	7	1397912	1421007	23096	+	708.682	478.162	215.468	553.046	225.142	1628.79	771.505	1323.53	302.399	414.245	2732.3	839.315	866.127	914.982	261.346	1830.14	1066.9	1330.76	452.574	1696.5	529.162	956.833	584.536	2173.69	435.433	1983.71	788.148	1606.57	204.613
ENSCAFG00000028879	ENSCAFT00000043084	CAVIN1	protein_coding	protein_coding	caveolae associated protein 1 [Source:VGNC Symbol;Acc:VGNC:38754]	0.6362	1927	GO:0006363; GO:0006361; GO:0009303; GO:0009306; GO:2000147	GO:0042134; GO:0042802	GO:0005901; GO:0016020; GO:0005737; GO:0005634; GO:0005739; GO:0005783; GO:0005886; GO:0032991; GO:0043231; GO:0045121	100855435	TRUE	-0.958462	2.17688e-08	4.09522e-07	9	20511089	20524794	13706	+	1023.82	356.561	2503.46	664.776	964.051	1356.92	1209.69	1070.16	980.394	103.562	1530.21	330.107	1063.01	574.179	1776.52	710.111	980.845	1154.16	1346.25	876.886	1093.47	797.178	675.463	750.033	1766.15	876.712	2255.59	1019.91	1969.44
ENSCAFG00000017786	ENSCAFT00000044593; ENSCAFT00000028200; ENSCAFT00000049835	FHOD3	protein_coding	protein_coding	formin homology 2 domain containing 3 [Source:VGNC Symbol;Acc:VGNC:40876]	0.5782	4165	GO:0055003; GO:0051639; GO:0045214; GO:0030866; GO:0030837	GO:0051015	GO:0005737; GO:0005856; GO:0005865	480157	TRUE	2.01703	2.34194e-08	4.39749e-07	7	53478930	53934331	455402	-	70.8682	53.5872	0.573006	238.846	15.6333	103.808	0	224.606	172.455	345.206	94.6524	64.8929	45.5576	459.342	46.4973	76.4161	88.5485	66.6124	6.88326	166.435	347.568	177.512	1.29897	661.718	104.932	481.607	49.6633	309.904	75.0448
ENSCAFG00000017665	ENSCAFT00000028015; ENSCAFT00000078851	VMP1	protein_coding	protein_coding	vacuole membrane protein 1 [Source:VGNC Symbol;Acc:VGNC:49873]	0.4244	1630	GO:0007030; GO:0006914; GO:0000045; GO:0007566; GO:0016240; GO:0034329; GO:0042953; GO:0098609; GO:0140056; GO:1901896; GO:1990456		GO:0016020; GO:0016021; GO:0012505; GO:0005783; GO:0000407; GO:0005730; GO:0005789	119881609	TRUE	1.3309	2.38739e-08	4.47445e-07	9	34197133	34339597	142465	+	435.764	800.716	172.475	719.496	177.177	548.698	335.061	627.692	63.7847	1933.15	28.3957	237.941	176.156	177.81	118.648	680.289	168.923	318.108	423.894	1009.78	74.1999	803.03	1119.71	1217.2	314.796	1709	112.425	1097.77	207.515
ENSCAFG00000042598	ENSCAFT00000069509; ENSCAFT00000078758; ENSCAFT00000035492; ENSCAFT00000069303; ENSCAFT00000029383		protein_coding	protein_coding		0.4928	843		GO:0005509			TRUE	0.942894	2.4216e-08	4.53011e-07	7	69860476	69895196	34721	+	683.904	1101.63	573.006	1303.72	710.444	1823.84	625.719	2586.67	1197.74	621.37	1138.98	1681.57	493.762	2976.95	472.892	1325.91	450.055	1551.22	979.491	1639.5	716.614	1695.87	570.246	1516.5	730.385	2005.83	680.538	2943.6	1012.78
ENSCAFG00000008999	ENSCAFT00000014302; ENSCAFT00000067342	PROS1	protein_coding	protein_coding	protein S [Source:VGNC Symbol;Acc:VGNC:53085]	0.5281	2574	GO:0030195; GO:0042730	GO:0005509	GO:0005576; GO:0005615	478529	TRUE	-1.82419	2.44218e-08	4.5601e-07	33	1628105	1692058	63954	-	102.533	115.419	89.389	36.2336	255.343	177.462	208.354	22.709	101.583	34.5206	233.476	15.0476	242.974	0	277.38	178.926	32.6949	0	92.924	53.408	259.7	83.8793	285.773	142.711	303.205	144.95	91.6862	182.705	234.923
ENSCAFG00000019237	ENSCAFT00000044604; ENSCAFT00000030530; ENSCAFT00000085189; ENSCAFT00000085807	ADCY9	protein_coding	protein_coding	adenylate cyclase 9 [Source:VGNC Symbol;Acc:VGNC:37626]	0.5598	4170	GO:0009190; GO:0035556; GO:0001701; GO:0006171; GO:0007189; GO:0071880	GO:0016849; GO:0016829; GO:0004016	GO:0016020; GO:0016021; GO:0005887	490031	TRUE	-1.51118	2.52187e-08	4.70014e-07	6	37213227	37331563	118337	+	143.244	59.7703	971.818	279.517	260.555	217.008	351.622	128.448	262.226	34.5206	160.909	126.964	531.506	162.993	431.303	178.926	256.11	69.3313	242.061	75.7649	398.336	237.333	452.042	214.386	473.414	202.228	472.62	93.2797	366.741
ENSCAFG00000017486	ENSCAFT00000064172; ENSCAFT00000027709		protein_coding	protein_coding		0.5671	1567	GO:0006355	GO:0043565; GO:0003700; GO:0003677; GO:0000987	GO:0005634		TRUE	-1.71348	2.59725e-08	4.83165e-07	8	60331172	60605478	274307	-	182.814	84.5028	169.009	266.945	367.214	149.814	453.295	200.833	0	0	268.182	148.595	31.1234	18.5219	256.415	44.6652	380.561	0	234.604	223.569	307.49	150.555	268.886	206.067	165.731	212.715	423.35	208.07	410.653
ENSCAFG00000011984	ENSCAFT00000019039	SPP2	protein_coding	protein_coding	secreted phosphoprotein 2 [Source:VGNC Symbol;Acc:VGNC:46757]	0.5082	793	GO:0046849		GO:0005576	610394	TRUE	-1.74134	2.62101e-08	4.86683e-07	25	45372254	45395082	22829	+	42.2194	0	0	19.226	107.696	0	0	0	137.019	0	378.61	0	63.7807	37.0438	1.60336	0	34.0571	0	0.573605	3.72614	103.489	0	0	0	52.466	0	3.82025	0	13.0513
ENSCAFG00000003233	ENSCAFT00000076905; ENSCAFT00000075410; ENSCAFT00000070572; ENSCAFT00000089018; ENSCAFT00000005191; ENSCAFT00000085620	MEIS1	protein_coding	protein_coding	Meis homeobox 1 [Source:VGNC Symbol;Acc:VGNC:43153]	0.503	1649	GO:0006355; GO:0001525; GO:0002089; GO:0007626; GO:0030097; GO:0035855; GO:0045638; GO:0045665; GO:0045944; GO:0048514; GO:0060216; GO:0008284; GO:0009887; GO:0006357; GO:0007420; GO:0001654; GO:0009880	GO:0003677; GO:0000978; GO:0000981; GO:0001228; GO:0003682; GO:0043565	GO:0005634; GO:0005667	474619	TRUE	-2.0038	2.7594e-08	5.11432e-07	10	65683560	65897573	214014	+	57.2977	15.4578	55.0086	140.498	543.689	46.4664	252.259	23.7735	219.703	0	504.813	16.9286	48.5948	3.70438	49.704	154.696	159.387	39.4237	211.087	31.0511	1.95263	151.503	94.8247	75.5153	57.9566	176.511	211.205	46.2544	270.814
ENSCAFG00000018960	ENSCAFT00000030119; ENSCAFT00000063255; ENSCAFT00000030118; ENSCAFT00000070512	CORO6	protein_coding	protein_coding	coronin 6 [Source:VGNC Symbol;Acc:VGNC:39531]	0.6294	1912		GO:0005515		491182	TRUE	-2.20278	2.81271e-08	5.20351e-07	9	43715393	43722991	7599	-	134.197	42.2514	654.373	0	187.599	38.5572	179.855	0	2.36239	34.5206	0	63.0119	419.13	0	1107.92	16.7743	65.3897	16.3132	4.58884	1.24205	31.242	21.4575	1.29897	27.5183	94.5607	37.4064	473.711	3.08362	230.355
ENSCAFG00000005003	ENSCAFT00000008040; ENSCAFT00000061897; ENSCAFT00000063443; ENSCAFT00000080714; ENSCAFT00000062902; ENSCAFT00000075658; ENSCAFT00000083502; ENSCAFT00000075054; ENSCAFT00000070389	NCKAP5	protein_coding	protein_coding	NCK associated protein 5 [Source:VGNC Symbol;Acc:VGNC:43654]	0.4967	6171	GO:0007019; GO:0001578		GO:0035371	483893	TRUE	2.1641	3.04185e-08	5.61705e-07	19	35632939	36449082	816144	-	16.5862	48.4346	0	246.98	5.21108	145.825	0	58.1918	134.656	0	0	79	0	707.536	0	44.7313	73.5634	93.8011	25.2386	23.5989	0	246.436	1.29897	5.75964	36.6042	0	49.1175	93.2796	140.301
ENSCAFG00000024806	ENSCAFT00000027629		protein_coding	protein_coding		0.4759	1305	GO:0006414; GO:0006412	GO:0003746; GO:0003924; GO:0005525; GO:0000166			TRUE	-1.40857	3.10982e-08	5.73202e-07	31	13891425	13892813	1389	+	1518.33	0	0	624.635	1289.62	451.796	323.243	182.851	1260.11	13.8778	701.52	5.67995	414.073	379.895	1900.09	587.318	515.391	1309.31	1181.28	535.443	0	587.34	196.82	71.4682	902.647	678.117	202.782	140.313	975.805
ENSCAFG00000014117	ENSCAFT00000068396; ENSCAFT00000089387; ENSCAFT00000022409	MMP11	protein_coding	protein_coding	matrix metallopeptidase 11 [Source:VGNC Symbol;Acc:VGNC:43274]	0.6206	3812	GO:0007275; GO:0006508; GO:0030198; GO:0030199; GO:0030574; GO:0045599; GO:0071711	GO:0004222; GO:0008237; GO:0008270; GO:0046872; GO:0016787; GO:0008233	GO:0031012	486408	TRUE	1.04468	3.12098e-08	5.74203e-07	26	28727332	28741415	14084	-	219.958	424.664	243.593	2338.39	526.497	636.791	566.754	5778.19	1890.95	4107.95	1123.69	816.221	1207.78	2128.74	802.874	641.534	890.396	1600.98	687.201	1024.47	489.754	1052.75	270.371	2893.28	494.898	1752.78	235.51	3564.34	322.102
ENSCAFG00000000011	ENSCAFT00000000013; ENSCAFT00000036234; ENSCAFT00000086899; ENSCAFT00000071819; ENSCAFT00000081957; ENSCAFT00000076194; ENSCAFT00000084218; ENSCAFT00000087925	NFATC1	protein_coding	protein_coding	nuclear factor of activated T cells 1 [Source:VGNC Symbol;Acc:VGNC:43766]	0.6639	3219	GO:0006355; GO:0006357; GO:0033173; GO:0035556; GO:0045893; GO:0045944; GO:1905064	GO:0003700; GO:0003677; GO:0000978; GO:0000981; GO:0008134; GO:1990837	GO:0005634; GO:0005667; GO:0000785; GO:0005654; GO:0016604	483925	TRUE	-1.26647	3.18756e-08	5.85379e-07	1	1028695	1121588	92894	-	283.473	229.807	1293.85	332.758	357.829	396.941	654.332	347.377	132.294	138.082	542.673	286.846	385.721	11.1131	907.498	275.844	1310.52	384.72	423.893	319.206	542.831	295.853	609.216	385.895	782.719	402.119	739.493	289.86	697.59
ENSCAFG00000030269	ENSCAFT00000048232; ENSCAFT00000072204; ENSCAFT00000078987	MFAP4	protein_coding	protein_coding	microfibril associated protein 4 [Source:VGNC Symbol;Acc:VGNC:43190]	0.6467	1268	GO:0048251; GO:0001867	GO:0005102; GO:0003823; GO:0097367	GO:0005615; GO:0062023	489531	TRUE	-1.19307	3.19779e-08	5.86183e-07	5	40828282	40831495	3214	+	437.272	637.893	1046.88	60.6359	307.454	544.249	1412.65	361.571	727.618	3659.18	1296.74	84.6429	1318.13	18.5219	420.08	199.427	687.954	74.769	853.525	852.045	749.809	790.676	329.938	133.752	313.576	132.091	838.274	1219.58	803.962
ENSCAFG00000010719	ENSCAFT00000046833	SEMA3B	protein_coding	protein_coding	semaphorin 3B [Source:VGNC Symbol;Acc:VGNC:45988]	0.6226	2247	GO:0007411; GO:0001755; GO:0030335; GO:0048843; GO:0050919; GO:0071526	GO:0030215; GO:0005515; GO:0045499	GO:0005615; GO:0005887	484762	TRUE	-1.97363	3.34613e-08	6.12255e-07	20	39059245	39065661	6417	-	25.6332	0	71.0527	0	81.6403	23.7275	94.3563	40.4504	0	0	416.471	83.7024	39.4833	0	267.76	0	93.9977	36.7048	118.163	50.9239	177.689	0	32.4742	51.8367	38.4344	1.16895	147.353	32.3781	136.386
ENSCAFG00000012986	ENSCAFT00000045636; ENSCAFT00000071814; ENSCAFT00000020627	ADAM12	protein_coding	protein_coding	ADAM metallopeptidase domain 12 [Source:VGNC Symbol;Acc:VGNC:37574]	0.5409	6851	GO:0006508	GO:0004222; GO:0008237	GO:0016020; GO:0016021; GO:0005886	100686018	TRUE	1.34901	3.41196e-08	6.23165e-07	28	35158126	35485573	327448	-	328.708	357.591	549.513	1064.83	336.984	573.91	185.632	261.863	2.36239	103.562	176.685	185.274	142.747	488.977	1.60336	711.975	309.239	664.764	787.558	599.909	511.589	942.829	680.659	2941.9	123.234	2613.77	86.2286	1227.28	140.954
ENSCAFG00000011950	ENSCAFT00000018998	SLC18A2	protein_coding	protein_coding	solute carrier family 18 member A2 [Source:VGNC Symbol;Acc:VGNC:46256]	0.5977	2344	GO:0055085; GO:0015842; GO:0051610; GO:0001975; GO:0007626; GO:0009636; GO:0009791; GO:0098700	GO:0022857; GO:0005335	GO:0016020; GO:0016021; GO:0043195; GO:0030672; GO:0005813; GO:0043231; GO:0098691	486908	TRUE	-1.53722	3.47913e-08	6.34278e-07	28	27731004	27767993	36990	+	16.5862	0	9.16809	0	45.1627	0	6.16204	0	0	0	0	37.6191	15.1859	0	311.051	0	28.608	0	17.2081	0	0	0	3.8969	0	50.6358	0	19.1013	0	28.0602
ENSCAFG00000008938	ENSCAFT00000078787; ENSCAFT00000047634; ENSCAFT00000078735; ENSCAFT00000014198; ENSCAFT00000073274	RAB11FIP5	protein_coding	protein_coding	RAB11 family interacting protein 5 [Source:VGNC Symbol;Acc:VGNC:45252]	0.6228	4888	GO:0015031; GO:0045055	GO:0031267	GO:0016020; GO:0005739; GO:0043231; GO:0005768; GO:0030141; GO:0005769; GO:0055037; GO:0045335; GO:0034451	100856651	TRUE	-1.47482	3.54786e-08	6.45633e-07	17	49735097	49803741	68645	+	197.526	57.7093	798.197	84.2986	184.125	172.519	373.189	86.9328	356.722	0	151.444	86.5238	507.209	118.54	107.425	324.303	254.747	114.193	251.812	108.058	152.305	109.888	128.598	250.225	392.885	121.571	415.862	76.3197	901.191
ENSCAFG00000015002	ENSCAFT00000023797; ENSCAFT00000090179; ENSCAFT00000049641	PRRX1	protein_coding	protein_coding	paired related homeobox 1 [Source:VGNC Symbol;Acc:VGNC:45061]	0.5346	1261	GO:0006355; GO:0006357; GO:0000122; GO:0002053; GO:0030326; GO:0042472; GO:0042474; GO:0045880; GO:0045944; GO:0048664; GO:0048701; GO:0048704; GO:0048844; GO:0051216; GO:0060021; GO:0070570; GO:0097150; GO:0100026	GO:0000981; GO:0003677; GO:0000978; GO:0001102; GO:0001227; GO:0001228; GO:0071837	GO:0005634; GO:0005654; GO:0005829	609105	TRUE	1.42291	3.61194e-08	6.56103e-07	7	28068711	28138787	70077	-	284.854	98.9302	76.1403	254.375	159.277	399.907	178.851	819.993	36.344	90.3741	10.1387	170.548	90.3049	426.004	68.4083	648.896	270.493	1095.61	570.737	757.63	49.9956	567.648	258.494	594.109	289.783	477.981	128.604	632.914	44.6766
ENSCAFG00000004343	ENSCAFT00000006971	EFCC1	protein_coding	protein_coding	EF-hand and coiled-coil domain containing 1 [Source:VGNC Symbol;Acc:VGNC:54941]	0.6709	1179			GO:0005829	484630	TRUE	-1.37855	3.64147e-08	6.60272e-07	20	3049673	3087023	37351	-	45.2351	0	21.2012	0	12.1592	0	31.5805	0	0	0	0	5.64286	0	0	0	0	42.2308	0	40.7259	0	0	0	0	0	12.2014	0	49.6633	0	43.7218
ENSCAFG00000003180	ENSCAFT00000005119; ENSCAFT00000067773	SLC1A4	protein_coding	protein_coding	solute carrier family 1 member 4 [Source:VGNC Symbol;Acc:VGNC:46264]	0.6138	1224	GO:0015698; GO:0015808; GO:0015811; GO:0015824; GO:0015825; GO:0015826; GO:0034589; GO:0035524; GO:0050890; GO:0098718; GO:0140009; GO:1903812; GO:1904273	GO:0015293; GO:0005254; GO:0015175; GO:0015180; GO:0015183; GO:0015184; GO:0015193; GO:0015194; GO:0015195; GO:0034590	GO:0016021; GO:0016020; GO:0005813; GO:0005882; GO:0005886	481391	TRUE	2.0022	3.72148e-08	6.7356e-07	10	64483060	64505747	22688	+	0	307.096	0	19.226	83.3773	318.344	0	179.898	0	0	432.246	90.2858	0	0	0	20.5019	88.5485	118.271	36.1371	335.353	585.788	136.548	16.8866	171.509	0	107.543	43.1143	126.429	0
ENSCAFG00000007273	ENSCAFT00000089623; ENSCAFT00000078074; ENSCAFT00000011726; ENSCAFT00000088178; ENSCAFT00000083137; ENSCAFT00000061740	FAT1	protein_coding	protein_coding	FAT atypical cadherin 1 [Source:VGNC Symbol;Acc:VGNC:40742]	0.4661	13880	GO:0007156; GO:0007155; GO:0098609; GO:0002088; GO:0003382; GO:0003412; GO:0007015; GO:0007163; GO:0043010; GO:0045197; GO:0048593	GO:0005509	GO:0005886; GO:0016020; GO:0016021; GO:0005634; GO:0005911; GO:0016324; GO:0030027; GO:0030054; GO:0030175; GO:0048471	475621	TRUE	0.730662	3.80709e-08	6.87332e-07	16	44128386	44241192	112807	+	2025.02	2717.49	1514.45	3380.82	2741.03	5247.73	2611.94	4326.42	2067.1	2968.77	3287.59	2179.09	2147.28	4267.44	1579.3	4603.6	2223.25	3094.08	2095.95	4927.2	2354.87	4431.94	1845.83	3461.54	2531.79	5167.92	2318.9	6237.4	2096.04
ENSCAFG00000006240	ENSCAFT00000010082; ENSCAFT00000093179; ENSCAFT00000062134; ENSCAFT00000010077; ENSCAFT00000073374; ENSCAFT00000010079; ENSCAFT00000082990; ENSCAFT00000072520; ENSCAFT00000087318	MCF2L	protein_coding	protein_coding	MCF.2 cell line derived transforming sequence like [Source:VGNC Symbol;Acc:VGNC:43074]	0.5649	4727	GO:0035556; GO:0050790	GO:0005085; GO:0005515; GO:0035091	GO:0005737	485555	TRUE	-2.05593	3.81128e-08	6.87332e-07	22	60441938	60606389	164452	+	111.58	62.8619	39.5374	28.0996	102.485	73.1597	98.5927	14.1931	165.368	0	47.3262	53.6072	6.07435	3.70438	234.09	154.696	39.5063	0	30.401	52.166	160.116	31.2109	19.4845	0	236.097	54.9406	126.068	0	254.5
ENSCAFG00000001974	ENSCAFT00000003130; ENSCAFT00000087896; ENSCAFT00000090226; ENSCAFT00000065654	KANK1	protein_coding	protein_coding	KN motif and ankyrin repeat domains 1 [Source:VGNC Symbol;Acc:VGNC:53727]	0.58	4555	GO:0030837; GO:0008283; GO:0010977; GO:0030036; GO:0030177; GO:0030336; GO:0035023; GO:0035024; GO:0046627; GO:0090263; GO:0090303; GO:0090521; GO:1900025; GO:1900028; GO:2000114; GO:2000393	GO:0005515; GO:0008013	GO:0005737; GO:0005856; GO:0005886; GO:0032587	100687276	TRUE	1.4445	3.82907e-08	6.89301e-07	1	89480399	89618143	137745	+	60.3134	77.2892	111.163	259.551	41.6887	1188.85	11.5538	533.307	77.959	448.767	425.936	760.846	85.0409	181.515	500.734	272.116	149.851	966.56	22.3706	1020.96	183.547	110.539	119.505	466.531	186.682	606.685	514.097	407.039	180.107
ENSCAFG00000003387	ENSCAFT00000082802; ENSCAFT00000005440; ENSCAFT00000090629	FOXP2	protein_coding	protein_coding	forkhead box P2 [Source:VGNC Symbol;Acc:VGNC:40966]	0.5044	2365	GO:0006355; GO:0021757; GO:0021758; GO:0021987; GO:0045892; GO:0006357; GO:0000122	GO:0043565; GO:0003700; GO:0046872; GO:0003677; GO:0042802; GO:0042803; GO:0000978; GO:0001227; GO:0000981	GO:0005634	482413	TRUE	-2.16272	3.88679e-08	6.98438e-07	14	53312045	53862655	550611	+	106.606	9.2747	25.2123	10.3525	74.6922	0	10.0133	33.3539	9.70061	0	37.861	80.9742	6.65169	0	177.972	0	13.6228	80.2067	34.9899	0	56.6262	0.650227	84.4329	39.0595	79.3091	0	79.3213	61.6725	108.978
ENSCAFG00000047967	ENSCAFT00000092999		protein_coding	protein_coding		0.3924	3828					TRUE	-1.06785	3.92933e-08	7.04819e-07	24	5556840	5560667	3828	+	69.3174	37.507	731.981	10.0537	235.242	35.2174	42.619	2.56134	3295.71	536.18	2055.23	1585.94	3172.12	2100.62	4014.14	1739.41	1998.25	1957.62	59.9795	89.7383	215.433	129.341	497.362	14.5123	210.379	75.2297	144.004	127.155	113.649
ENSCAFG00000008929	ENSCAFT00000014196; ENSCAFT00000068220; ENSCAFT00000077683	OAS3	protein_coding	protein_coding	2'-5'-oligoadenylate synthetase 3 [Source:VGNC Symbol;Acc:VGNC:44088]	0.6199	2485	GO:0051607; GO:0002376; GO:0045087; GO:0045071; GO:0060700; GO:0009615; GO:0032728; GO:0032760; GO:0035395; GO:0039529; GO:0039530; GO:0042742; GO:0060339; GO:0071639; GO:0071650; GO:0071659; GO:2000342	GO:0001730; GO:0016779; GO:0003725; GO:0003723; GO:0005524	GO:0005737; GO:0005829; GO:0016020; GO:0005654; GO:0005886	477490	TRUE	1.83134	4.01734e-08	7.19319e-07	26	10404414	10423039	18626	+	36.188	140.151	9.74109	176.731	67.7441	115.177	190.638	205.446	172.455	138.082	3.15508	238.881	0	292.646	60.9275	27.9571	54.4914	195.759	26.3858	173.887	35.1473	491.571	135.093	111.993	67.1077	168.329	245.588	153.41	75.0448
ENSCAFG00000003504	ENSCAFT00000065908; ENSCAFT00000064947; ENSCAFT00000005650; ENSCAFT00000005648; ENSCAFT00000086221	ASTN2	protein_coding	protein_coding	astrotactin 2 [Source:VGNC Symbol;Acc:VGNC:38195]	0.5821	3735	GO:0048105; GO:2000009; GO:0007158; GO:0001764	GO:0005515; GO:0005509; GO:0043533	GO:0016020; GO:0016021; GO:0005768; GO:0060187	481693	TRUE	-1.78709	4.20208e-08	7.51055e-07	11	70249060	71097833	848774	-	0	0	198.26	11.0919	13.8962	0	40.0533	0	229.152	0	0	0	91.1152	0	72.151	0	57.216	14.9538	0.573605	0	0	0	0	0.63996	27.4531	0	55.1208	0	67.8668
ENSCAFG00000015968	ENSCAFT00000025314	BCL6B	protein_coding	protein_coding	BCL6B transcription repressor [Source:VGNC Symbol;Acc:VGNC:58662]	0.5582	4079	GO:0006357; GO:0000122; GO:0042127; GO:0002682; GO:0001817; GO:0042092; GO:0045595; GO:0050727	GO:0005515; GO:0000978; GO:0001227; GO:0000977; GO:0003677; GO:1990837	GO:0005654; GO:0005634	489459	TRUE	-2.14728	4.28627e-08	7.64741e-07	5	32050457	32056831	6375	+	0	21.641	329.478	175.252	112.907	38.0628	139.801	95.4489	96.8582	34.5206	66.2567	89.3453	215.639	0	179.576	0	245.211	55.7369	6.30965	38.5035	82.0104	51.3679	290.969	91.5143	219.015	3.50685	202.473	40.858	147.479
ENSCAFG00000002656	ENSCAFT00000004182	EEF1A1	protein_coding	protein_coding	eukaryotic translation elongation factor 1 alpha 1 [Source:NCBI gene (formerly Entrezgene);Acc:403506]	0.4126	2906	GO:0006414; GO:0006412	GO:0003746; GO:0003924; GO:0005525; GO:0000166		403506	TRUE	-0.680221	4.72665e-08	8.40343e-07	12	35576576	35581230	4655	-	3612.55	3470.46	4024.68	2227.53	4475.75	3842.71	4283.16	3225.45	4102.82	1458.29	4635.67	3805.54	2044.64	1268.72	1169.05	2258.56	4276.1	1900.04	1059.11	339.216	1323.46	396.445	3676.14	2910.7	6354.91	3094.07	5829.98	4041.52	7111.84
ENSCAFG00000014752	ENSCAFT00000023418	TFPI	protein_coding	protein_coding	tissue factor pathway inhibitor [Source:VGNC Symbol;Acc:VGNC:47301]	0.4122	1259	GO:0010951; GO:0030195; GO:0071383	GO:0004867	GO:0005615; GO:0005901; GO:0009986	403921	TRUE	-2.15848	4.72677e-08	8.40343e-07	36	29459371	29511310	51940	-	102.533	0	210.293	52.5018	60.796	80.0803	130.173	22.3542	2.36239	34.5206	6.31016	9.40477	63.7807	3.70438	44.8939	16.7743	72.2011	0	78.5838	4.96819	89.8209	44.8656	77.9381	4.47972	251.959	42.0822	206.839	89.4251	261.678
ENSCAFG00000032695	ENSCAFT00000047360	FGF10	protein_coding	protein_coding	fibroblast growth factor 10 [Source:VGNC Symbol;Acc:VGNC:40839]	0.5821	1656	GO:0008543; GO:0001934; GO:0008284; GO:0009887; GO:0010628; GO:0030154; GO:0030334; GO:0090263; GO:0070374; GO:0042060; GO:0010634; GO:0050679; GO:0000132; GO:0000187; GO:0001656; GO:0001759; GO:0001823; GO:0001974; GO:0003338; GO:0006935; GO:0007267; GO:0007368; GO:0007431; GO:0007435; GO:0008285; GO:0008544; GO:0008589; GO:0009880; GO:0010468; GO:0010838; GO:0021983; GO:0030177; GO:0030324; GO:…	GO:0005104; GO:0008083; GO:0042056; GO:0005111; GO:0008201	GO:0005576; GO:0005737; GO:0005615; GO:0005634; GO:0005886; GO:0009986; GO:0062023	612454	TRUE	-2.00166	4.79951e-08	8.51765e-07	4	65851069	65928192	77124	+	263.871	46.3735	1.14601	4.48226	347.763	30.8662	113.998	106.094	322.946	0	162.877	95.3079	71.0684	216.812	22.4649	109.965	129.417	97.8794	282.228	69.5547	82.4509	31.3251	390.989	56.4436	152.015	21.0684	96.659	74.7779	112.241
ENSCAFG00000015553	ENSCAFT00000024645	DKK1	protein_coding	protein_coding	dickkopf WNT signaling pathway inhibitor 1 [Source:VGNC Symbol;Acc:VGNC:52929]	0.586	1906	GO:0030178; GO:0007275; GO:0000122; GO:0002090; GO:0010628; GO:0032091; GO:0033137; GO:0042662; GO:0042663; GO:0043507; GO:0060394; GO:0090090; GO:1901296; GO:1904723; GO:2000726	GO:0039706; GO:0048019; GO:0050750	GO:0005576; GO:0005615; GO:0005886	609600	TRUE	1.65415	5.12746e-08	9.08357e-07	26	35697618	35701496	3879	-	0	27.8241	0	36.9731	0	23.2332	0	46.8374	0	34.5206	0	186.214	0	0	0	152.832	0	315.389	83.7463	27.325	0	14.9552	1.29897	8.31948	0	82.9954	0	37.7744	0
ENSCAFG00000011975	ENSCAFT00000019023; ENSCAFT00000091599	PIR	protein_coding	protein_coding	pirin [Source:VGNC Symbol;Acc:VGNC:44579]	0.522	1400	GO:0030099; GO:0030224	GO:0003712; GO:0008127; GO:0046872	GO:0005634; GO:0005737; GO:0005829	480846	TRUE	-2.29284	5.13691e-08	9.08428e-07	X	11627337	11733489	106153	-	22.789	41.7875	5.15705	3.25056	192.729	0.988645	156	0.370934	42.401	0	207.836	49.3986	92.6253	72.634	220.187	19.075	54.8346	58.0323	74.0062	0	1.95263	9.75633	136.061	0	86.0198	0	72.9068	9.84794	213.56
ENSCAFG00000001875	ENSCAFT00000002969	CKAP4	protein_coding	protein_coding	cytoskeleton associated protein 4 [Source:VGNC Symbol;Acc:VGNC:39288]	0.5494	3096			GO:0016020; GO:0016021; GO:0005791; GO:0005783; GO:0005811; GO:0005829; GO:0016607; GO:0036464	481295	TRUE	1.39051	5.37021e-08	9.48012e-07	10	32389086	32398475	9390	+	141.737	354.5	50.4245	718.018	191.073	325.759	180.625	318.991	21.2616	69.0411	166.121	300.953	51.632	340.803	33.6705	365.306	277.906	528.821	1088.7	599.909	89.8209	484.419	930.061	985.538	222.675	914.119	66.5816	641.394	43.0692
ENSCAFG00000009983	ENSCAFT00000070466; ENSCAFT00000015894	ZNF423	protein_coding	protein_coding	zinc finger protein 423 [Source:VGNC Symbol;Acc:VGNC:48723]	0.571	4842	GO:0007219; GO:0021930; GO:0021938; GO:0030513; GO:0045892; GO:0045893; GO:0060271; GO:0061512; GO:0120163	GO:0043565	GO:0005634; GO:0005654	487291	TRUE	-1.79755	5.54458e-08	9.77075e-07	2	65438842	65778407	339566	+	156.815	132.937	374.746	65.0727	196.284	88.9781	321.582	109.642	196.079	0	145.134	0	54.669	22.2263	415.269	95.0542	122.606	212.072	281.066	78.2489	25.3842	136.547	216.928	34.5578	305.645	21.0411	416.408	30.0653	122.029
ENSCAFG00000001106	ENSCAFT00000036090	LAMA2	protein_coding	protein_coding	laminin subunit alpha 2 [Source:VGNC Symbol;Acc:VGNC:42565]	0.5061	9571	GO:0045995; GO:0030334; GO:0030155; GO:0007155; GO:0007411; GO:0032224	GO:0005102	GO:0016020; GO:0005604; GO:0031594; GO:0042383; GO:0043083	100683420	TRUE	-0.764826	5.90003e-08	1.03789e-06	1	67611122	68095914	484793	+	3177.01	1043.92	3287.91	1417.55	4683.03	4032.68	3529.69	3258.04	2792.35	1691.51	2546.15	275.56	3620.31	3897.01	4500.62	3446.18	2039.34	1896.41	2391.36	2451.8	2261.14	2345.37	1917.28	3184.44	3039.98	2026.96	2501.72	4469.71	3341.13
ENSCAFG00000002280	ENSCAFT00000039001	THSD7A	protein_coding	protein_coding	thrombospondin type 1 domain containing 7A [Source:VGNC Symbol;Acc:VGNC:47358]	0.5118	5150			GO:0005886	100686606	TRUE	-1.92182	6.2398e-08	1.09574e-06	14	26349465	26769457	419993	-	147.768	137.059	300.255	36.9731	171.966	1.97729	104.37	48.2567	172.455	34.5206	132.513	67.7143	106.301	0	471.386	39.14	49.0423	65.2529	18.3554	0	42.9578	7.15249	93.5257	2.55984	190.952	1.16895	243.405	5.39634	29.3654
ENSCAFG00000000848	ENSCAFT00000061162; ENSCAFT00000043628; ENSCAFT00000074446; ENSCAFT00000001328; ENSCAFT00000036735	DLA-DMA	protein_coding	protein_coding	major histocompatibility complex, class II, DM beta [Source:NCBI gene (formerly Entrezgene);Acc:607827]	0.5154	956	GO:0019882; GO:0006955; GO:0002250; GO:0002376; GO:0002504; GO:0002503	GO:0023026	GO:0042613; GO:0016020; GO:0016021; GO:0005581; GO:0005765; GO:0009986; GO:0031902; GO:0043231	481732	TRUE	1.73796	6.72996e-08	1.17974e-06	12	2503325	2533990	30666	-	147.768	969.722	0	144.195	17.3703	362.338	184.476	157.544	129.932	1380.82	25.2406	189.036	75.9294	240.785	1.60336	109.965	87.1862	494.835	380.3	64.5864	0	323.163	57.1546	394.855	151.907	184.694	40.3855	75.5488	45.0269
ENSCAFG00000018540	ENSCAFT00000029439	MYO1F	protein_coding	protein_coding	myosin IF [Source:VGNC Symbol;Acc:VGNC:43565]	0.6023	4114		GO:0003774; GO:0005524; GO:0005515	GO:0016459; GO:0005829	485011	TRUE	1.84048	6.8297e-08	1.19514e-06	20	53054585	53089115	34531	-	137.213	866.669	0	478.432	86.8514	413.254	134.41	196.93	148.831	34.5206	25.2406	242.643	72.8922	344.507	19.2403	149.105	81.7371	345.297	241.488	110.542	0	529.935	127.299	315.5	9.76111	320.292	9.82351	277.526	109.631
ENSCAFG00000011834	ENSCAFT00000062526; ENSCAFT00000089434; ENSCAFT00000018819; ENSCAFT00000045904; ENSCAFT00000090649; ENSCAFT00000086782	NOSTRIN	protein_coding	protein_coding	nitric oxide synthase trafficking [Source:VGNC Symbol;Acc:VGNC:43897]	0.4434	1792	GO:0007165; GO:0045892; GO:0006897	GO:0005515; GO:0003677	GO:0005634; GO:0016020; GO:0005737; GO:0005886; GO:0005856	478780	TRUE	-1.71297	6.91044e-08	1.20716e-06	36	13626472	13682960	56489	+	33.1724	0	10.3141	2.95785	50.3737	25.7048	93.2009	4.9676	2.36239	0	0	0	15.1859	0	0	0	0	205.275	9.75128	0	343.662	1.95068	105.216	0.63996	29.2833	0	99.3266	0	11.0936
ENSCAFG00000030105	ENSCAFT00000002106	IL33	protein_coding	protein_coding	interleukin 33 [Source:VGNC Symbol;Acc:VGNC:41982]	0.3315	2715	GO:0007165	GO:0005125	GO:0005737; GO:0005634; GO:0005576; GO:0031410; GO:0005615; GO:0005694; GO:0030133	403810	TRUE	-1.82435	7.22352e-08	1.25966e-06	11	27219878	27256721	36844	+	301.567	96.8691	652.081	406.704	29.5295	151.757	567.678	0.354828	271.675	0	962.3	18.8095	252.085	22.2263	8.01678	93.1904	384.164	0	926.372	109.3	369.047	50.7177	671.566	3.83976	477.685	112.219	218.3	100.218	79.6128
ENSCAFG00000003694	ENSCAFT00000005944; ENSCAFT00000085344; ENSCAFT00000092426; ENSCAFT00000077897; ENSCAFT00000092150	PRDM1	protein_coding	protein_coding	PR/SET domain 1 [Source:VGNC Symbol;Acc:VGNC:44944]	0.5126	5613	GO:0048869; GO:0000122; GO:0032259; GO:0045165; GO:0006357; GO:0010468; GO:0001701; GO:0001763; GO:0001822; GO:0001892; GO:0001893; GO:0003170; GO:0003279; GO:0003281; GO:0007281; GO:0009791; GO:0010628; GO:0010629; GO:0032823; GO:0033082; GO:0035904; GO:0042127; GO:0042462; GO:0048844; GO:0051136; GO:0060576; GO:0060707; GO:0060976; GO:1990654	GO:0003700; GO:0005515; GO:0046872; GO:0008168; GO:0000977; GO:0001227; GO:0042826; GO:0043565; GO:0000978; GO:1990837; GO:1990841	GO:0005737; GO:0005634	481947	TRUE	1.46539	7.32415e-08	1.27499e-06	12	63470974	63495579	24606	+	161.338	938.006	30.4131	763.073	122.899	159.751	277.124	439.987	302.434	897.534	277.647	573.78	301.902	449.49	186.244	227.196	96.2131	182.215	160.609	176.909	207.708	299.806	114.309	350.999	119.125	240.804	84.7608	182.357	77.7836
ENSCAFG00000009819	ENSCAFT00000015596; ENSCAFT00000079840; ENSCAFT00000066072	CTSA	protein_coding	protein_coding	cathepsin A [Source:VGNC Symbol;Acc:VGNC:39708]	0.5902	1895	GO:0006508; GO:0031647; GO:1904715	GO:0004185; GO:0016787; GO:0004180; GO:0008233	GO:0043231	611146	TRUE	1.39128	7.3973e-08	1.28549e-06	24	33183090	33189248	6159	+	265.379	497.742	157.004	597.485	168.492	505.198	582.312	589.015	23.6239	0	50.4813	268.976	60.7435	1022.41	0	342.941	164.836	373.845	408.98	219.842	124.968	628.769	411.773	834.508	140.316	467.58	112.425	784.011	196.422
ENSCAFG00000007119	ENSCAFT00000092859; ENSCAFT00000011400; ENSCAFT00000071279	CCM2L	protein_coding	protein_coding	CCM2 like scaffold protein [Source:VGNC Symbol;Acc:VGNC:54616]	0.6656	1637				609856	TRUE	-1.78767	7.4278e-08	1.28856e-06	24	21437925	21455000	17076	+	43.7272	0	0	36.2336	15.6333	0	35.4317	0	0	0	0	0	0	0	99.408	0	46.3177	4.07831	5.16244	0	1.95263	0	5.19587	0	47.5854	1.16895	99.8723	5.39634	21.5346
ENSCAFG00000007578	ENSCAFT00000012128	TP53INP2	protein_coding	protein_coding	tumor protein p53 inducible nuclear protein 2 [Source:VGNC Symbol;Acc:VGNC:47726]	0.6344	2038	GO:0010508; GO:0045893; GO:0000045; GO:0001649; GO:0001894; GO:0006511; GO:0016236; GO:1903828	GO:0043130	GO:0005737; GO:0005634; GO:0005829; GO:0005776; GO:0016605	610064	TRUE	1.9681	7.69427e-08	1.33248e-06	24	23792687	23799331	6645	+	75.3918	228.776	29.2233	176.731	26.0554	317.849	90.8901	279.96	92.1334	0	198.77	252.988	9.11152	433.412	102.615	167.743	32.6948	161.773	16.6345	232.263	0	198.969	24.6804	76.7952	46.9754	251.324	73.1306	174.996	69.8243
ENSCAFG00000018859	ENSCAFT00000082451; ENSCAFT00000075265; ENSCAFT00000063354; ENSCAFT00000029953; ENSCAFT00000090895; ENSCAFT00000088609; ENSCAFT00000081434; ENSCAFT00000060842; ENSCAFT00000072005	PTPRS	protein_coding	protein_coding	protein tyrosine phosphatase receptor type S [Source:VGNC Symbol;Acc:VGNC:45198]	0.6418	5255	GO:0006470; GO:0016311; GO:0035335; GO:0010977; GO:0021510; GO:0021549; GO:0021766; GO:0021987; GO:0022038; GO:0030517; GO:0032687; GO:0032688; GO:0034164; GO:0048671; GO:0048681; GO:0050804; GO:0050808; GO:0061000; GO:0090557; GO:0099151; GO:0099560	GO:0004725; GO:0016791; GO:0005515; GO:0016787; GO:0004721; GO:0008201; GO:0035374	GO:0016020; GO:0016021; GO:0005829; GO:0005886; GO:0098685; GO:0098978; GO:0099056	485030	TRUE	-1.19543	7.72452e-08	1.33541e-06	20	54575895	54672068	96174	+	334.74	237.02	1787.78	104.264	587.115	379.145	672.048	46.4825	44.8856	34.5206	463.797	135.429	580.1	626.041	1063.02	171.47	493.148	107.395	375.137	331.627	1456.66	206.772	611.814	591.963	466.093	377.571	1041.84	383.911	724.998
ENSCAFG00000043597	ENSCAFT00000069074	H1-5	protein_coding	protein_coding	H1.5 linker histone, cluster member [Source:VGNC Symbol;Acc:VGNC:83731]	0.6388	681	GO:0006334; GO:0000122; GO:0006325; GO:0030307; GO:0050821; GO:0051574; GO:0071169	GO:0003677; GO:0031490; GO:0042826	GO:0000786; GO:0005634; GO:0005694; GO:0000785; GO:0000792	488305	TRUE	1.98555	7.74896e-08	1.33733e-06	35	25046023	25046703	681	-	63.3167	325.885	0	209.62	31.9174	20.8868	83.1136	62.8121	0	0	0	25.902	0	62.9744	0	18.8875	7.77668	347.371	59.5826	81.9313	0	108.008	65.2744	98.2428	1.94448	83.0133	2.45377	140.416	7.50677
ENSCAFG00000010352	ENSCAFT00000016459	MS4A2	protein_coding	protein_coding	membrane spanning 4-domains A2 [Source:VGNC Symbol;Acc:VGNC:43432]	0.4448	1331	GO:0038095; GO:0006954; GO:0006955		GO:0032998; GO:0005887; GO:0016021; GO:0016020	403799	TRUE	-1.81351	7.87739e-08	1.35716e-06	21	50450024	50456785	6762	+	196.019	1.03052	57.8736	5.9157	34.7406	5.43755	59.3097	91.9006	0	34.5206	558.449	68.6548	15.1859	0	8.01678	31.6847	118.519	1.35944	21.2234	22.3569	3.90526	31.2109	148.082	0	36.6042	0	25.6503	0	15.6615
ENSCAFG00000011247	ENSCAFT00000078540; ENSCAFT00000017876; ENSCAFT00000066471; ENSCAFT00000070908	LAPTM5	protein_coding	protein_coding	lysosomal protein transmembrane 5 [Source:VGNC Symbol;Acc:VGNC:42584]	0.5634	1162	GO:0002357; GO:0006919; GO:0012502; GO:0097214; GO:1904093	GO:0031625; GO:0140036	GO:0005764; GO:0016021; GO:0005765; GO:0005887; GO:0030133; GO:0031410; GO:0032991; GO:0048471; GO:0016020	487324	TRUE	1.75145	8.02646e-08	1.38047e-06	2	70152739	70333073	180335	+	241.254	329.767	0.573006	167.119	45.1627	239.747	177.544	352.699	465.392	379.726	34.7059	388.417	66.8178	70.3832	0	447.314	262.921	243.339	221.985	52.166	0	262.041	92.2267	218.226	69.5479	123.909	23.4672	107.156	24.7974
ENSCAFG00000013933	ENSCAFT00000022112; ENSCAFT00000084343	CYBB	protein_coding	protein_coding	cytochrome b-245 beta chain [Source:VGNC Symbol;Acc:VGNC:50285]	0.4822	1804	GO:0055114; GO:0022900; GO:0006801; GO:0006952; GO:0042554; GO:0045087; GO:0045730	GO:0016491; GO:0009055; GO:0016175; GO:0020037; GO:0046982; GO:0050660	GO:0016020; GO:0016021; GO:0005886; GO:0005887; GO:0043020	491825	TRUE	1.94331	8.19936e-08	1.40779e-06	X	32533320	32568217	34898	+	199.034	617.283	0.573006	164.161	36.4776	75.137	247.252	254.057	21.2616	69.0411	18.9305	234.179	0	111.131	3.20671	106.237	104.896	146.819	294.259	40.9876	37.0999	215.875	74.0412	236.785	3.66042	148.457	15.8268	53.9634	18.2718
ENSCAFG00000011002	ENSCAFT00000079963; ENSCAFT00000035659	TINAGL1	protein_coding	protein_coding	tubulointerstitial nephritis antigen like 1 [Source:VGNC Symbol;Acc:VGNC:47380]	0.6384	1620	GO:0006508	GO:0008234; GO:0043236	GO:0005615; GO:0005764; GO:0005737	478155	TRUE	-1.98782	8.38753e-08	1.43764e-06	2	69502130	69531075	28946	-	153.799	14.4273	146.689	66.5516	142.436	158.678	57.7691	0	2.36239	0	0	84.6429	21.2602	0	190.799	68.9609	321.499	1.35944	115.868	0	259.7	85.8297	80.536	1.27992	239.147	10.5205	433.326	38.5453	72.4346
ENSCAFG00000008205	ENSCAFT00000013045	AGTR1	protein_coding	protein_coding	angiotensin II receptor type 1 [Source:VGNC Symbol;Acc:VGNC:37720]	0.4087	1167	GO:0019229; GO:0007186; GO:0007165; GO:0007204; GO:0006954; GO:0001822; GO:0007266; GO:0010873; GO:0019722; GO:0032270; GO:0032430; GO:0038166; GO:0051482; GO:0060326; GO:0086097; GO:1903589	GO:0004945; GO:0004930; GO:0001596; GO:0031711; GO:0046982	GO:0016021; GO:0016020; GO:0005886	403836	TRUE	-1.73438	8.82193e-08	1.50951e-06	23	43614035	43616238	2204	+	0	0	32.6613	0	38.2146	0	142.882	0	0	0	0	0.940477	27.3346	0	1.60336	0	5.44914	0	109.558	0	0	0	96.1236	0.63996	35.384	0	21.83	0	42.4167
ENSCAFG00000007620	ENSCAFT00000012231; ENSCAFT00000087340; ENSCAFT00000072125; ENSCAFT00000092664	PREX2	protein_coding	protein_coding	phosphatidylinositol-3,4,5-trisphosphate dependent Rac exchange factor 2 [Source:VGNC Symbol;Acc:VGNC:44963]	0.4541	5525	GO:0035556; GO:0007186; GO:0008344; GO:0014065; GO:0048813; GO:0050790	GO:0005085; GO:0005515; GO:0005096	GO:0005886	486984	TRUE	-1.17787	9.10826e-08	1.5558e-06	29	17458281	17735170	276890	+	728.284	63.8924	561.546	647.769	475.945	504.21	1179.26	1074.42	297.662	172.603	217.701	268.036	680.328	81.4963	955.6	473.406	543.552	229.745	460.031	116.752	792.767	378.432	700.144	125.432	789.429	5.84475	873.198	1059.23	1123.71
ENSCAFG00000002646	ENSCAFT00000004176; ENSCAFT00000089772		protein_coding	protein_coding		0.3902	800	GO:0060316	GO:0005509; GO:0030234			TRUE	1.4818	9.13041e-08	1.5558e-06	10	49299897	49314457	14561	-	243.469	496.44	0	32.1795	224.645	509.617	316.086	649.588	3.94907	138.082	49.3701	35.8546	55.2827	543.677	97.3947	780.935	43.4788	59.4777	239.32	262.348	44.09	445.913	57.2824	335.131	135.362	215.773	20.0185	178.164	165.584
ENSCAFG00000003935	ENSCAFT00000049698; ENSCAFT00000080057; ENSCAFT00000006327; ENSCAFT00000067980; ENSCAFT00000006323; ENSCAFT00000047497; ENSCAFT00000073166	AGBL4	protein_coding	protein_coding	ATP/GTP binding protein like 4 [Source:VGNC Symbol;Acc:VGNC:54556]	0.503	2471	GO:0006508; GO:0008285; GO:0021954; GO:0035608; GO:0035609; GO:0035610; GO:0051607; GO:0098930; GO:0098957; GO:0098958; GO:0120222; GO:2000060; GO:0045892	GO:0004181; GO:0008270; GO:0015631; GO:0003677	GO:0005829; GO:0005794; GO:0005814; GO:0036064	610123	TRUE	-2.03219	9.13896e-08	1.5558e-06	15	11056447	12435448	1379002	+	4.52351	10.3052	54.4356	0	59.059	1.97729	57.7691	0	675.645	0	205.08	102.512	115.413	0	155.526	59.6418	13.6228	24.4699	56.7869	0	64.4367	24.7086	0	10.8793	87.8502	0	60.0326	0.770906	26.1026
ENSCAFG00000007115	ENSCAFT00000011396; ENSCAFT00000070621; ENSCAFT00000064064		protein_coding	protein_coding		0.5659	3110	GO:0050790	GO:0005085; GO:0005515			TRUE	1.88644	9.15926e-08	1.55661e-06	25	14615963	14729297	113335	+	13.5705	284.424	0.573006	105.743	46.8997	619.881	123.626	241.993	0	0	211.39	157.06	82.0037	51.8613	41.6872	109.965	8.17371	16.3132	90.0559	222.326	0	292.602	190.948	226.546	14.0316	280.548	63.8528	418.602	108.978
ENSCAFG00000004307	ENSCAFT00000085292; ENSCAFT00000006924; ENSCAFT00000060348; ENSCAFT00000071941; ENSCAFT00000076069	NAALAD2	protein_coding	protein_coding	N-acetylated alpha-linked acidic dipeptidase 2 [Source:VGNC Symbol;Acc:VGNC:52270]	0.4273	2082	GO:0006508	GO:0008235; GO:0004180	GO:0016020; GO:0016021; GO:0005886	485139	TRUE	-2.18603	9.17611e-08	1.55683e-06	21	10162578	10253015	90438	-	7.53918	70.0755	8.59511	5.17623	114.644	5.93187	43.5194	0.354828	0	0	3.15508	0	21.2602	0	107.425	0	59.9405	0	66.5381	4.96819	66.3894	19.5068	0	1.91988	88.4601	0	98.235	47.0253	20.2295
ENSCAFG00000003402	ENSCAFT00000048990	CAV2	protein_coding	protein_coding	caveolin 2 [Source:VGNC Symbol;Acc:VGNC:38752]	0.415	2911	GO:0070836; GO:0001937; GO:0001938; GO:0006906; GO:0007005; GO:0007029; GO:0007088; GO:0008285; GO:0008286; GO:0016050; GO:0019065; GO:0030512; GO:0043410; GO:0043547; GO:0044791; GO:0044794; GO:0048278; GO:0048741; GO:0060161; GO:0071711	GO:0019901; GO:0030674; GO:0042803; GO:0046982; GO:0060090; GO:0097110	GO:0005901; GO:0002080; GO:0002095; GO:0005886; GO:0005887; GO:0005925; GO:0016020; GO:0030133; GO:0031234; GO:0031410; GO:0032991; GO:0045121; GO:0048471	475294	TRUE	-1.4241	9.34842e-08	1.58339e-06	14	55437622	55445469	7848	+	214.113	54.6177	421.732	174.513	246.658	127.535	137.876	139.448	415.781	69.0411	460.642	150.476	121.487	18.5219	96.2013	39.14	374.628	12.2349	307.452	156.498	923.593	93.6327	306.556	267.503	491.106	50.2648	578.496	170.37	487.465
ENSCAFG00000006293	ENSCAFT00000060238; ENSCAFT00000010207	NR3C1	protein_coding	protein_coding	nuclear receptor subfamily 3 group C member 1 [Source:VGNC Symbol;Acc:VGNC:43952]	0.4598	7185	GO:0043402; GO:0042921; GO:0006355; GO:0006325; GO:0006357; GO:0030518; GO:0000122; GO:0045892; GO:0045944; GO:0071383; GO:0071385; GO:0071549; GO:0071560; GO:1902895	GO:0004883; GO:0005496; GO:0043565; GO:0003700; GO:0003677; GO:0008270; GO:0046872; GO:0000978; GO:0004879; GO:0000977; GO:0001046; GO:0001227; GO:0001228; GO:0019901; GO:0051879; GO:1990239; GO:1990837	GO:0005634; GO:0005737; GO:0005739; GO:0005856; GO:0005819; GO:0005654; GO:0005829; GO:0016607; GO:0032991	478047	TRUE	-1.10983	9.84158e-08	1.66411e-06	2	38123190	38240755	117566	-	652.893	396.751	830.285	209.268	898.043	415.997	533.786	660.336	1358.38	207.123	602.619	328.852	501.134	303.759	1333.99	1021.37	681.337	161.773	403.244	389.564	1794.47	420.046	364.311	488.929	657.652	499.141	645.077	352.304	786.339
[truncated: 19,664 more rows]
[truncated: 96 more columns]
