# Supplementary material for: Deciphering Stromal Changes between Metastatic and Non-metastatic Canine Mammary Carcinomas
Source: J Mammary Gland Biol Neoplasia. 2023 Jul 1;28(1):14. doi: 10.1007/s10911-023-09542-0 (PMC10313573; doi:10.1007/s10911-023-09542-0)
Supplement: Supplementary file 2 — Supplementary Material 2 [file 10911_2023_9542_MOESM2_ESM.xlsx]

## Sheet: Sheet1 (2)
gene_id	transcript_id	gene_name	type	biotypes	description	gc	featWidth	GO BP	GO MF	GO CC	entrez_id	isPresent	log2 Ratio	pValue	fdr	seqnames	start	end	width	strand	M2_norm_M [normalized count]	M2_tumor_M [normalized count]	M3_norm_M [normalized count]	M3_tumor_M [normalized count]	M4_norm_M [normalized count]	M4_tumor_M [normalized count]	M5_norm_M [normalized count]	M5_tumor_M [normalized count]	M6_norm_M [normalized count]	M6_tumor_M [normalized count]	M7_norm_M [normalized count]	M7_tumor_M [normalized count]	M8_norm_M [normalized count]	M8_tumor_M [normalized count]	M10_norm_M [normalized count]	M10_tumor_M [normalized count]	M11_norm_M [normalized count]	M11_tumor_M [normalized count]	M12_norm_M [normalized count]	M12_tumor_M [normalized count]	M13_norm_M [normalized count]	M13_tumor_M [normalized count]	M14_norm_M [normalized count]	M14_tumor_M [normalized count]	M15_norm_M [normalized count]	M15_tumor_M [normalized count]	M31_norm_M [normalized count]	M31_tumor_M [normalized count]	M32_norm_M [normalized count]
ENSCAFG00000014474	ENSCAFT00000022995	IGFBP5	protein_coding	protein_coding	insulin like growth factor binding protein 5 [Source:VGNC Symbol;Acc:VGNC:41906]	0.5916	1555	GO:0043567; GO:0060416; GO:0014912; GO:0017148; GO:0030336; GO:0043569; GO:0048662; GO:0071320; GO:0071407; GO:1904707; GO:1904754	GO:0005520; GO:0019838; GO:0031994; GO:0031995; GO:0001968	GO:0005576; GO:0005615; GO:0042567	610316	TRUE	-2.2326	1.1458e-05	0.110971	37	23579841	23596870	17030	-	392.037	1082.05	1383.81	538.328	554.112	834.911	223.374	258.67	460.667	793.973	1028.56	36.6786	628.695	1233.56	509.867	6297.81	569.435	407.831	154.3	531.596	267.51	480.518	1519.79	760.912	987.093	792.548	1516.64	734.673	880.309
ENSCAFG00000015215	ENSCAFT00000024154; ENSCAFT00000067855; ENSCAFT00000089698	F5	protein_coding	protein_coding	coagulation factor V [Source:VGNC Symbol;Acc:VGNC:40551]	0.4482	6623	GO:0007596; GO:0008015	GO:0005507	GO:0031091; GO:0005615	100685858	TRUE	1.57547	9.77269e-05	0.317628	7	28999512	29069296	69785	+	105.548	809.991	91.6809	301.7	22.5814	882.367	243.016	1024.39	621.31	1864.11	85.1872	813.512	24.2974	2037.41	202.023	816.348	69.4765	2551.67	604.579	930.294	0	258.14	696.247	1227.44	189.732	1156.09	41.477	1405.36	111.588
ENSCAFG00000005155	ENSCAFT00000008310; ENSCAFT00000064720	MFSD11	protein_coding	protein_coding	major facilitator superfamily domain containing 11 [Source:VGNC Symbol;Acc:VGNC:43197]	0.5498	2618			GO:0016020; GO:0016021	100856081	TRUE	2.89749	0.000186489	0.317628	9	4003113	4029573	26461	-	15.0784	37.0988	0	93.1722	132.014	108.751	81.6471	172.447	0	4453.15	9.46524	6.58334	0	118.54	33.6705	26.0933	0	165.851	66.5381	135.383	1.95263	105.987	87.0309	101.754	129.945	49.0959	37.111	62.4434	22.1872
ENSCAFG00000008513	ENSCAFT00000044878; ENSCAFT00000013521	PRPF40B	protein_coding	protein_coding	pre-mRNA processing factor 40 homolog B [Source:VGNC Symbol;Acc:VGNC:45027]	0.6072	3486	GO:0045292	GO:0005515		477615	TRUE	2.32736	0.00020332	0.317628	27	5018060	5038119	20060	-	295.536	122.632	85.3779	63.5937	123.329	214.042	53.1476	38.6763	30.7111	5005.48	407.005	41.381	179.193	170.401	291.811	270.252	337.847	66.6124	160.609	86.9433	107.395	146.951	271.484	335.979	118.353	142.612	331.816	128.741	63.9513
ENSCAFG00000032422	ENSCAFT00000046838	RARRES1	protein_coding	protein_coding	retinoic acid receptor responder 1 [Source:VGNC Symbol;Acc:VGNC:45354]	0.5617	1166				612298	TRUE	1.38785	0.000221872	0.317628	23	51992606	52019311	26706	-	94.9936	330.798	192.53	255.114	109.433	349.98	281.913	1730.5	349.634	483.288	0	226.655	3.03717	259.307	107.425	378.353	65.3897	231.104	91.2031	627.234	39.0526	635.922	226.02	431.333	31.7236	423.16	60.5783	1337.52	115.504
ENSCAFG00000006381	ENSCAFT00000010317; ENSCAFT00000068958	SEMA3C	protein_coding	protein_coding	semaphorin 3C [Source:VGNC Symbol;Acc:VGNC:45989]	0.4466	2430	GO:0007399; GO:0007411; GO:0001755; GO:0030335; GO:0048843; GO:0050919; GO:0071526; GO:0001756; GO:0001974; GO:0003148; GO:0003151; GO:0003215; GO:0003350; GO:0007507; GO:0009791; GO:0021915; GO:0060174; GO:0060666; GO:0140074; GO:1905312	GO:0030215; GO:0005515; GO:0045499	GO:0005576; GO:0005615; GO:0005887	475930	TRUE	-1.59323	0.000237304	0.317628	18	20459925	20635276	175352	-	72.3761	6.18314	144.397	37.7126	83.3773	587.75	150.97	160.028	224.427	34.5206	309.198	50.7857	136.673	74.0875	48.1007	320.575	19.072	213.431	733.643	199.97	17.5737	235.382	680.659	30.7181	87.85	260.676	60.0326	277.526	541.628
ENSCAFG00000018380	ENSCAFT00000029199		protein_coding	protein_coding		0.4757	885		GO:0003676; GO:0003723	GO:0005634		TRUE	2.79334	0.000298427	0.317628	7	68470939	68471823	885	-	0	85.0245	0	227.705	0	73.0668	0	1.5215	0	0	0	1.66489	48.5875	376.187	0	0	0	29.2271	0	0	0	42.1577	0	83.8738	18.0003	144.074	0	8.71694	0
ENSCAFG00000016457	ENSCAFT00000026085	FCRL2	protein_coding	protein_coding	Fc receptor like 2 [Source:VGNC Symbol;Acc:VGNC:55740]	0.4629	3571		GO:0019903; GO:0035591	GO:0009986	612038	TRUE	2.89491	0.000316329	0.317628	7	40555436	40574240	18805	+	132.69	137.059	0	6.65516	72.1657	19.7729	107.836	7.80623	492.911	4142.47	25.2406	213.488	233.862	144.471	436.113	214.338	141.157	33.9859	118.495	149.046	0	45.9539	159.773	0.63996	46.9754	38.5753	53.9675	24.669	65.2564
ENSCAFG00000045715	ENSCAFT00000069375		protein_coding	protein_coding		0.3836	2547					TRUE	3.17059	0.000322347	0.317628	19	33950685	33953231	2547	+	48.3962	136.627	1.45518	26.0419	146.023	19.7353	85.2857	15.0853	718.905	286.941	1038.83	1002.84	414.398	18.3473	581.741	612.529	655.615	689.929	40.247	4.36203	0	69.1471	48.2506	0	21.9125	0	100.399	0	54.82
ENSCAFG00000042284	ENSCAFT00000082828		protein_coding	protein_coding		0.3918	3828					TRUE	2.87702	0.000343425	0.317628	12	41101752	41105579	3828	-	0	0	7.62688	16.4725	0	17.3253	41.3207	0	278.812	0	0	138.547	432.521	472.423	164.485	176.001	124.439	380.571	63.1837	0	6.85312	26.1786	326.696	25.6909	84.1555	172.466	3.45033	37.5023	0
ENSCAFG00000018560	ENSCAFT00000061417; ENSCAFT00000078254; ENSCAFT00000074682; ENSCAFT00000029521; ENSCAFT00000092293; ENSCAFT00000079357; ENSCAFT00000081848; ENSCAFT00000029741; ENSCAFT00000088412	MYH11	protein_coding	protein_coding	myosin heavy chain 11 [Source:VGNC Symbol;Acc:VGNC:43536]	0.5419	5963	GO:0048251; GO:0048739; GO:0010468; GO:0030154; GO:0051321; GO:0016441; GO:0048477	GO:0003774; GO:0051015; GO:0005524; GO:0005515; GO:0000166; GO:0003779; GO:0008307; GO:0003676; GO:0003723; GO:1905762; GO:1903231	GO:0016459; GO:0005737; GO:0005777	479836	TRUE	-1.62227	0.000399101	0.317628	6	28041318	28262184	220867	+	683.049	245.281	793.038	494.7	937.996	1029.68	995.17	369.022	2468.7	2105.75	26685.7	654.572	865.595	166.697	1215.34	1640.15	1411.33	171.289	491.579	727.873	2579.42	410.293	297.483	549.124	1364.72	365.925	4935.55	329.948	645.386
ENSCAFG00000000757	ENSCAFT00000001168	SLC22A2	protein_coding	protein_coding	solute carrier family 22 member 2 [Source:VGNC Symbol;Acc:VGNC:53985]	0.5232	2091	GO:0055085; GO:0006811; GO:0015695; GO:0072531; GO:0006812; GO:0006836; GO:0015837; GO:0015871; GO:0042908; GO:0051610; GO:0051615; GO:0051620; GO:0089718; GO:0090494; GO:0097638; GO:0140115; GO:1901998; GO:1902475	GO:0022857; GO:0005275; GO:0005326; GO:0008504; GO:0015101; GO:0015179; GO:0015214; GO:0015220; GO:0015562; GO:0019534; GO:0042910; GO:0061459	GO:0016021; GO:0016020; GO:0098793; GO:0005886; GO:0016324	403655	TRUE	3.01847	0.000430197	0.317628	1	49327296	49348435	21140	-	10.6247	6.27256	0	0.754939	22.8483	0.649372	14.9919	8.88753	208.057	1035.62	17.4832	61.0001	41.4969	540.839	74.4103	33.6647	81.2958	95.4808	0	14.6665	0	0	0	0	1.11162	29.2237	42.4766	31.7427	24.9366
ENSCAFG00000004181	ENSCAFT00000006730	SLC26A5	protein_coding	protein_coding	solute carrier family 26 member 5 [Source:VGNC Symbol;Acc:VGNC:46325]	0.4539	3012	GO:0007605; GO:0008272; GO:0055085; GO:0098656; GO:1902358; GO:0008360; GO:0015701; GO:1902476; GO:0019532; GO:0042391	GO:0008271; GO:0015116; GO:0015108; GO:0015301; GO:0015106; GO:0019531; GO:0030507	GO:0016020; GO:0016021; GO:0005887; GO:0005886; GO:0016323; GO:0016328; GO:0120249	483274	TRUE	3.34687	0.000480021	0.317628	18	16788759	16839940	51182	+	25.6332	3.09157	130.495	18.4865	64.8071	0.496488	68.9856	1.41956	774.497	2679.02	3.15508	88.9794	194.381	111.254	35.2796	17.3021	46.7038	46.2747	11.5273	4.96819	0	22.7704	7.79381	71.792	0	0	2.86623	16.4087	0
ENSCAFG00000030307	ENSCAFT00000043049	GPC6	protein_coding	protein_coding	glypican 6 [Source:HGNC Symbol;Acc:HGNC:4454]	0.5052	2029	GO:0009966; GO:0016477		GO:0046658; GO:0062023	476962	TRUE	-2.55602	0.000516075	0.317628	22	44154944	45233549	1078606	+	51.2664	0	310.569	14.0498	90.3255	91.4497	67.0122	12.7738	0	34.5206	0	11.2857	54.6691	3.70438	91.3912	3.72762	162.112	0	71.7006	65.8285	99.584	106.637	177.959	82.5548	7.32084	72.4749	100.418	6.93815	78.3077
ENSCAFG00000049584	ENSCAFT00000074801		protein_coding	protein_coding		0.3988	3084					TRUE	2.60876	0.000570441	0.317628	X	51037962	51041045	3084	-	37.2886	21.2818	2.23931	0	57.5026	45.4161	36.3344	58.2934	2608.79	2194.05	375.773	505.667	607.693	1308.65	541.557	636.216	341.705	366.63	118.269	22.2258	2.98172	36.6139	142.779	46.4887	7.34487	169.077	126.053	13.1729	69.9953
ENSCAFG00000018600	ENSCAFT00000029536; ENSCAFT00000046070	LEPR	protein_coding	protein_coding	leptin receptor [Source:VGNC Symbol;Acc:VGNC:42638]	0.4035	3392	GO:0019221; GO:0033210; GO:0001525; GO:0001934; GO:0005977; GO:0006909; GO:0008203; GO:0010507; GO:0014009; GO:0019953; GO:0030217; GO:0042593; GO:0044321; GO:0045721; GO:0046850; GO:0051049; GO:0051346; GO:0060259; GO:0097009; GO:0098868; GO:0120162	GO:0038021; GO:0005515; GO:0004896; GO:0019955; GO:0017046	GO:0016020; GO:0016021; GO:0009897; GO:0043235	450207	TRUE	-2.36784	0.00057931	0.317628	5	44688109	44775636	87528	-	30.1567	1.03052	0	112.398	90.3255	30.1537	0.385128	26.967	0	0	66.2567	28.2143	42.5204	0	12.8268	126.739	0	9.51605	36.7107	1.24205	103.489	16.2557	177.959	0	7.93091	2.3379	28.9248	9.25087	0
ENSCAFG00000049451	ENSCAFT00000072925		protein_coding	protein_coding		0.3939	2112					TRUE	2.99992	0.00058023	0.317628	37	18098532	18100643	2112	-	71.5902	195.683	0	115.802	151.374	73.6956	52.6131	10.3978	587.376	0	605.031	236.644	446.626	739.135	455.116	344.868	369.151	331.284	2.42937	0	8.05373	23.2281	18.0116	0	66.1407	5.57251	51.9277	0	33.9174
ENSCAFG00000005737	ENSCAFT00000045729; ENSCAFT00000009243	SFRP1	protein_coding	protein_coding	secreted frizzled related protein 1 [Source:VGNC Symbol;Acc:VGNC:46080]	0.588	1211	GO:0030154; GO:0016055	GO:0005515	GO:0005576	482844	TRUE	-2.20644	0.000590326	0.317628	16	24261946	24302964	41019	+	18.094	0	263.01	25.1417	29.5295	102.819	0	60.6758	0	0	0	0	0	77.792	0	48.459	98.0845	0	0	29.8091	1.95263	107.937	0	6.3996	9.76111	0	75.8593	54.7343	31.3231
ENSCAFG00000031339	ENSCAFT00000043489	TMEM86A	protein_coding	protein_coding	transmembrane protein 86A [Source:VGNC Symbol;Acc:VGNC:47608]	0.6824	1842		GO:0047408; GO:0047409	GO:0016021; GO:0016020	485407	TRUE	2.62509	0.000814666	0.34937	21	41070581	41073937	3357	+	0	56.6787	0	47.3256	5.21108	83.0462	24.263	5.67726	129.932	2071.23	0	0	0	55.5657	0	24.2295	0	8.15662	137.665	2.4841	0	124.844	62.3505	84.4747	7.93091	18.7032	34.928	41.6289	0
ENSCAFG00000018145	ENSCAFT00000028820		protein_coding	protein_coding		0.4073	1797	GO:0030490	GO:0004386; GO:0003676; GO:0005524; GO:0000166; GO:0016787; GO:0003724			TRUE	2.81363	0.000817229	0.34937	9	37368907	37390460	21554	-	63.3291	25.7631	99.13	0	133.691	59.5654	36.202	171.027	89.771	2796.16	678.342	0	66.8178	0	0	128.991	138.7	10.8755	171.952	0	97.6314	76.3249	9.09278	61.4361	37.8243	28.816	12.8699	0	69.8243
ENSCAFG00000001792	ENSCAFT00000002810; ENSCAFT00000002813; ENSCAFT00000091397; ENSCAFT00000077377; ENSCAFT00000075197; ENSCAFT00000092326; ENSCAFT00000093072; ENSCAFT00000089680; ENSCAFT00000075768; ENSCAFT00000059651	LIMCH1	protein_coding	protein_coding	LIM and calponin homology domains 1 [Source:VGNC Symbol;Acc:VGNC:42678]	0.5486	3949	GO:0031032	GO:0005515; GO:0003779; GO:0046872		475135	TRUE	-1.65756	0.000823274	0.34937	13	38518644	38814369	295726	+	107.056	110.266	440.068	100.567	232.763	50.9152	308.872	189.124	132.294	69.0411	432.245	50.7857	343.201	7.40876	692.649	63.3695	153.938	131.865	439.955	163.95	29.2894	29.2602	285.773	85.1147	436.2	61.9543	502.636	118.72	298.222
ENSCAFG00000032583	ENSCAFT00000084533; ENSCAFT00000078574; ENSCAFT00000048272	METTL7A	protein_coding	protein_coding	methyltransferase like 7A [Source:VGNC Symbol;Acc:VGNC:43180]	0.6411	1104		GO:0008168	GO:0005811; GO:0016020; GO:0016021	100685262	TRUE	2.91001	0.000828704	0.34937	27	3857454	3866448	8995	-	51.2664	5.15261	0	54.7202	83.3773	8.40348	24.6482	20.9349	35.4359	3728.22	37.861	3.76191	18.223	85.2007	19.2403	24.2295	39.5063	0	8.60407	79.491	0	42.9149	0	41.5974	4.88056	28.0548	15.8268	0.770906	11.7461
ENSCAFG00000018632	ENSCAFT00000089179; ENSCAFT00000029574		protein_coding	protein_coding		0.4836	1552	GO:0006412	GO:0003735	GO:0005840		TRUE	2.22749	0.000897507	0.34937	35	25771985	25801473	29489	+	372.069	79.9735	504.222	29.5055	876.343	31.3913	33.0126	68.0369	127.459	239.05	147.107	34.8149	220.047	350.781	144.012	111.446	0	1564.45	133.005	87.2158	0	9.51542	33.8588	32.0208	136.857	100.211	21.6387	24.7001	28.3162
ENSCAFG00000012330	ENSCAFT00000081811; ENSCAFT00000019576	PACC1	protein_coding	protein_coding	proton activated chloride channel 1 [Source:VGNC Symbol;Acc:VGNC:47525]	0.5266	2030	GO:0006821	GO:0061797	GO:0016020; GO:0016021; GO:0005886; GO:0005887	612794	TRUE	2.34698	0.000909654	0.34937	7	10568026	10610578	42553	-	45.2351	216.41	0	3.69731	29.5295	184.877	33.8912	55.3532	0	3728.22	3.15508	201.262	24.2974	270.42	24.0503	123.011	20.4343	4.07831	37.2843	58.3762	384.668	80.6281	54.5567	213.107	65.2775	38.5753	52.3921	57.047	21.5346
ENSCAFG00000018357	ENSCAFT00000029202; ENSCAFT00000062183	DRG2	protein_coding	protein_coding	developmentally regulated GTP binding protein 2 [Source:VGNC Symbol;Acc:VGNC:40098]	0.5566	1228	GO:0002181	GO:0005525; GO:0000166; GO:0003723; GO:0003924	GO:0005737; GO:0005634; GO:0005654; GO:0005829; GO:0043231	479523	TRUE	2.119	0.000920339	0.34937	5	41428802	41445649	16848	-	78.4074	3.09157	385.633	26.6206	5.21108	37.5685	93.586	39.7408	92.1334	0	82.0321	106.274	21.2602	1185.4	1.60336	257.205	95.3599	6.79718	34.9899	44.7137	0	83.8793	41.567	53.7566	136.046	67.7991	44.7515	77.8615	18.2718
ENSCAFG00000013079	ENSCAFT00000020753	OLFML2B	protein_coding	protein_coding	olfactomedin like 2B [Source:VGNC Symbol;Acc:VGNC:53126]	0.6377	1990	GO:0030198	GO:0042802; GO:0050840	GO:0031012	488661	TRUE	0.978205	0.000937905	0.34937	38	20658158	20693250	35093	+	283.473	2436.16	426.889	4793.19	48.6368	2391.04	335.061	5031.82	18.8992	586.849	129.358	3862.54	157.933	6923.48	62.5308	4920.45	801.023	5622.63	583.356	7477.13	490.11	4550.94	2167.98	8482.67	472.194	4990.25	325.267	9718.04	146.827
ENSCAFG00000031429	ENSCAFT00000047596	GNA14	protein_coding	protein_coding	G protein subunit alpha 14 [Source:VGNC Symbol;Acc:VGNC:41299]	0.4988	1259	GO:0007165; GO:0007186	GO:0001664; GO:0031683; GO:0019001; GO:0003924		484156	TRUE	-3.01086	0.000979226	0.351252	1	80992863	81177674	184812	+	39.2037	0	0	0	0	0	8.47281	10.6449	0	0	0	0	3.03717	0	62.5308	9.31904	42.2308	0	15.4873	0	0	4.55159	0	11.5193	1.83021	51.4338	16.3725	0	24.1449
ENSCAFG00000014348	ENSCAFT00000060138; ENSCAFT00000022789	POGLUT3	protein_coding	protein_coding	protein O-glucosyltransferase 3 [Source:VGNC Symbol;Acc:VGNC:42314]	0.4419	2800	GO:0006486; GO:0018242; GO:0008150	GO:0005515; GO:0016757; GO:0035251; GO:0035252; GO:0003674; GO:0046527	GO:0012505; GO:0005575	489419	TRUE	-1.12258	0.00108397	0.352047	5	24082812	24103829	21018	+	147.768	76.2587	727.143	187.084	343.932	242.218	646.244	86.933	375.621	34.5206	482.727	130.726	294.606	311.168	420.079	337.349	156.663	350.735	527.716	203.696	970.456	200.92	342.928	143.991	648.504	382.247	349.28	178.079	463.32
ENSCAFG00000001254	ENSCAFT00000001962	EGR1	protein_coding	protein_coding	early growth response 1 [Source:VGNC Symbol;Acc:VGNC:51711]	0.639	1629	GO:0048511; GO:0006357; GO:0000122; GO:0001666; GO:0002931; GO:0006355; GO:0009749; GO:0010628; GO:0030217; GO:0030509; GO:0032722; GO:0032731; GO:0032868; GO:0032922; GO:0033233; GO:0035914; GO:0042981; GO:0044849; GO:0045475; GO:0045893; GO:0045944; GO:0046886; GO:0060086; GO:0061418; GO:0070498; GO:0071310; GO:0071480; GO:0090090; GO:0098759; GO:1902895; GO:2000182	GO:0046872; GO:0003677; GO:0000978; GO:0000981; GO:0000976; GO:0000977; GO:0001228; GO:0003700; GO:0008270; GO:0010385; GO:0035035; GO:0043565; GO:0044729; GO:1990837; GO:1990841	GO:0005634; GO:0000785; GO:0005654; GO:0005737	481528	TRUE	-1.10373	0.00111408	0.352047	11	26046228	26048575	2348	+	1296.74	413.24	1168.93	1186.1	496.79	794.871	2522.2	367.247	1901.73	448.767	1530.21	830.441	1579.33	577.883	1648.25	911.402	1623.84	511.148	680.869	142.835	183.547	484.419	402.68	410.854	1583.74	541.224	528.287	417.831	1808.91
ENSCAFG00000029430	ENSCAFT00000045520; ENSCAFT00000061954	CCKAR	protein_coding	protein_coding	cholecystokinin A receptor [Source:VGNC Symbol;Acc:VGNC:38879]	0.5069	3445	GO:0007186; GO:0007165; GO:0001764; GO:0007409; GO:0030900; GO:0038188	GO:0004951; GO:0004930; GO:0017046	GO:0016021; GO:0016020; GO:0005886	488846	TRUE	1.46881	0.00112411	0.352047	3	84010205	84021293	11089	+	216.174	370.12	262.146	170.127	445.308	416.776	187.385	263.933	2528.31	4057.06	780.271	1243.3	2068.31	461.451	1647.91	1504.86	1756.27	1739.64	202.189	389.092	407.935	207.265	160.362	317.17	205.464	283.972	254.3	155.859	293.457
ENSCAFG00000019798	ENSCAFT00000063180; ENSCAFT00000031496; ENSCAFT00000036686; ENSCAFT00000091871	CSF1	protein_coding	protein_coding	colony stimulating factor 1 [Source:VGNC Symbol;Acc:VGNC:39652]	0.616	2225	GO:0007165; GO:0001954; GO:0002158; GO:0002931; GO:0003006; GO:0007169; GO:0008284; GO:0010628; GO:0010744; GO:0010759; GO:0030278; GO:0030316; GO:0030335; GO:0032270; GO:0032946; GO:0038145; GO:0040018; GO:0042488; GO:0045651; GO:0045657; GO:0045672; GO:0045860; GO:0046579; GO:0048873; GO:0060444; GO:0060611; GO:0060763; GO:0061518; GO:1901215; GO:1902228; GO:1904141	GO:0008083; GO:0005125; GO:0005157; GO:0042802; GO:0042803	GO:0016021; GO:0016020; GO:0005615; GO:0005886; GO:0016604; GO:0048471; GO:1990682	611795	TRUE	1.05801	0.00118736	0.352047	6	42034149	42049371	15223	-	176.417	508.048	128.926	476.213	194.547	376.179	377.81	1219.9	623.673	2174.79	646.792	504.095	221.714	918.686	309.448	972.908	152.576	656.609	383.742	509.239	288.988	704.846	493.608	769.872	440.47	609.023	408.221	595.139	388.276
ENSCAFG00000006046	ENSCAFT00000009736	COL6A5	protein_coding	protein_coding	collagen type VI alpha 5 chain [Source:VGNC Symbol;Acc:VGNC:39482]	0.4673	8170				485659	TRUE	2.12895	0.00119351	0.352047	23	27596395	27721265	124871	+	18.094	1374.72	762.619	1192.72	5.21108	2668.35	4.2364	173.866	7.08718	69.0411	0	2918.29	3.03717	7.40876	24.0503	963.259	15.7137	4476.26	92.3504	7549.92	3.90526	272.445	20.7835	2936.78	3.2013	3699.73	4.366	4874.15	128.65
ENSCAFG00000013852	ENSCAFT00000021976; ENSCAFT00000000737; ENSCAFT00000079561; ENSCAFT00000077288; ENSCAFT00000076623; ENSCAFT00000073584	MATN2	protein_coding	protein_coding	matrilin 2 [Source:VGNC Symbol;Acc:VGNC:43040]	0.558	3373		GO:0005509	GO:0062023	491431	TRUE	-1.41871	0.00119954	0.352047	13	149095	295994	146900	+	180.94	169.005	529.457	237.998	1070.01	388.792	200.171	117.803	160.643	34.5206	271.337	83.7024	112.375	0	411.262	24.2295	219.328	48.9397	288.523	172.645	11.7158	132.646	198.085	44.0472	325.777	224.439	296.888	105.614	281.908
ENSCAFG00000048980	ENSCAFT00000090061		protein_coding	protein_coding		0.3932	3828					TRUE	2.66522	0.00126437	0.360161	9	10389871	10393698	3828	-	0	294.715	82.432	14.7378	23.2744	112.982	11.1767	0	1024.88	78.8646	220.92	416.29	755.719	28.1543	536.457	293.404	398.829	319.47	13.5452	0	0	107.182	203.134	137.348	157.823	214.865	121.766	7.71438	40.4
ENSCAFG00000006421	ENSCAFT00000010387; ENSCAFT00000071322; ENSCAFT00000075209	GAS6	protein_coding	protein_coding	growth arrest specific 6 [Source:VGNC Symbol;Acc:VGNC:41118]	0.6124	2118	GO:0043491; GO:0001764; GO:0001934; GO:0001961; GO:0006468; GO:0006909; GO:0006915; GO:0007165; GO:0007167; GO:0007596; GO:0009267; GO:0010628; GO:0010804; GO:0018105; GO:0019064; GO:0019079; GO:0031589; GO:0032689; GO:0032692; GO:0032715; GO:0032720; GO:0032825; GO:0033138; GO:0035457; GO:0035690; GO:0035754; GO:0043066; GO:0043154; GO:0043277; GO:0043433; GO:0045860; GO:0045892; GO:0046718; GO:…	GO:0005509; GO:0048018; GO:0001786; GO:0005102; GO:0030296; GO:0030674; GO:0030971; GO:0043027	GO:0005576; GO:0005615; GO:0005737	607745	TRUE	-1.58541	0.00152782	0.39414	22	60974849	61005875	31027	-	658.925	27.8241	1143.72	63.5937	347.406	498.277	513.76	139.448	274.037	207.123	347.059	59.25	741.07	29.635	274.174	42.8676	344.658	21.751	399.802	305.544	724.425	208.072	879.402	234.225	1143.27	398.612	842.093	295.257	899.885
ENSCAFG00000010726	ENSCAFT00000017076	CLPTM1L	protein_coding	protein_coding	CLPTM1 like [Source:VGNC Symbol;Acc:VGNC:39358]	0.5739	1936			GO:0016020; GO:0016021; GO:0012505	478630	TRUE	1.307	0.00156097	0.39414	34	11263162	11277436	14275	+	91.978	209.196	0.573006	224.796	206.706	216.019	186.402	410.891	0	690.411	230.321	449.548	0	377.847	12.8268	46.5952	61.3028	576.401	325.807	111.784	140.589	223.678	66.2474	314.86	127.505	158.977	122.794	168.058	143.564
ENSCAFG00000011229	ENSCAFT00000061935; ENSCAFT00000077986; ENSCAFT00000017875; ENSCAFT00000072213; ENSCAFT00000093700; ENSCAFT00000035482	AUTS2	protein_coding	protein_coding	activator of transcription and developmental regulator AUTS2 [Source:VGNC Symbol;Acc:VGNC:38314]	0.598	3416	GO:0045944; GO:0051571; GO:2000620	GO:0003682		479709	TRUE	-1.00372	0.00164398	0.39414	6	2748598	3875611	1127014	-	236.731	620.374	985.572	476.213	383.884	594.176	399.378	918.295	314.198	172.603	536.364	521.965	294.606	459.343	367.168	478.999	504.046	341.219	292.538	679.4	495.968	737.357	674.164	1232.56	421.558	1347.8	518.463	733.132	514.873
ENSCAFG00000009209	ENSCAFT00000014654; ENSCAFT00000037480	NR4A2	protein_coding	protein_coding	nuclear receptor subfamily 4 group A member 2 [Source:VGNC Symbol;Acc:VGNC:43955]	0.5545	2020	GO:0006355; GO:0030522; GO:0006357; GO:0000122; GO:0001666; GO:0001764; GO:0001975; GO:0006351; GO:0007399; GO:0008344; GO:0009791; GO:0010467; GO:0010468; GO:0021952; GO:0021953; GO:0021986; GO:0030182; GO:0031668; GO:0034599; GO:0042053; GO:0042416; GO:0042417; GO:0042551; GO:0043085; GO:0043524; GO:0043576; GO:0045444; GO:0045893; GO:0045944; GO:0051866; GO:0071376; GO:0071542; GO:2001234	GO:0004879; GO:0043565; GO:0003700; GO:0003677; GO:0008270; GO:0046872; GO:0000978; GO:0000981; GO:0000977; GO:0001228; GO:0035259; GO:0046982; GO:1990837	GO:0005634; GO:0005737; GO:0005667; GO:0016607	478754	TRUE	-2.36363	0.00166661	0.39414	36	2547421	2552780	5360	-	87.4544	24.7325	1.14601	68.0305	19.1073	2.96594	93.9711	69.1916	429.956	0	63.1016	4.70238	36.4461	7.40876	474.593	39.14	34.0571	48.9397	0	11.1784	107.395	1.30045	7.79381	0.63996	176.92	94.6849	21.83	0	124.64
ENSCAFG00000031804	ENSCAFT00000065339; ENSCAFT00000046617	ZNF571	protein_coding	protein_coding	zinc finger protein 571 [Source:HGNC Symbol;Acc:HGNC:25000]	0.4126	2711	GO:0006355; GO:0006357	GO:0046872; GO:0000978; GO:0000981	GO:0005634		TRUE	2.55002	0.0016819	0.39414	1	115744234	115766465	22232	-	289.504	127.785	1.14601	12.5709	83.3773	139.893	145.578	36.1925	1436.34	4384.11	391.23	73.3572	18.223	33.3394	551.554	213.162	133.504	309.951	24.0914	13.5157	0	59.1706	63.6494	1.91988	46.3653	10.5205	41.477	61.6725	74.3923
ENSCAFG00000010874	ENSCAFT00000077771; ENSCAFT00000066108; ENSCAFT00000017345	SULF2	protein_coding	protein_coding	sulfatase 2 [Source:VGNC Symbol;Acc:VGNC:46975]	0.5681	3416	GO:0001822; GO:0002063; GO:0003094; GO:0009611; GO:0010575; GO:0014846; GO:0030177; GO:0030201; GO:0032836; GO:0035860; GO:0040037; GO:0048706; GO:0051216; GO:0060348; GO:0060384; GO:0090263; GO:0097421; GO:2000345	GO:0008484; GO:0003824; GO:0005509; GO:0004065; GO:0008449; GO:0046872; GO:0016787	GO:0009986; GO:0005794; GO:0005783; GO:0005886; GO:0005795	477254	TRUE	-1.48766	0.00171923	0.39414	24	34732037	34828569	96533	-	39.2038	24.7325	10.8871	160.463	39.9517	406.333	98.2076	261.154	340.185	0	3.15508	196.56	537.58	366.734	57.7208	232.976	43.5931	250.136	71.127	31.0512	203.074	210.673	132.495	303.981	42.0948	42.0822	27.2875	165.745	137.038
ENSCAFG00000031912	ENSCAFT00000044427		protein_coding	protein_coding		0.5803	2685					TRUE	2.32438	0.00172916	0.39414	1	117133127	117138415	5289	+	76.8996	298.852	0	7.39462	364.776	136.433	49.2963	47.1922	0	0	37.861	322.583	48.5948	174.106	19.2403	35.4123	13.6228	47.5803	41.2995	90.6695	0	22.7579	98.7216	9.5994	3.66042	26.8858	22.9215	128.741	45.6795
ENSCAFG00000012455	ENSCAFT00000045817	TREH	protein_coding	protein_coding	trehalase [Source:VGNC Symbol;Acc:VGNC:47792]	0.5939	2209	GO:0005991; GO:0005975; GO:0005993	GO:0004555		489380	TRUE	2.0134	0.00173942	0.39414	5	15071802	15090522	18721	+	5.10944	34.0407	0	59.4002	27.8498	35.1123	62.8386	186.285	647.582	0	41.0161	63.0394	57.7063	285.237	86.5812	22.4429	57.7695	125.068	14.3401	3.72614	0	6.14363	0	101.114	0	45.6371	10.3985	13.4766	15.0573
ENSCAFG00000012103	ENSCAFT00000019217	NGRN	protein_coding	protein_coding	neugrin, neurite outgrowth associated [Source:VGNC Symbol;Acc:VGNC:59024]	0.5401	885	GO:0070131	GO:0019843	GO:0031966; GO:0005634; GO:0005654; GO:0005739; GO:0016604; GO:0045171; GO:0072686	100684886	TRUE	2.01843	0.0017621	0.39414	3	53209250	53214120	4871	+	67.8526	92.747	140.959	147.153	34.7406	98.3702	93.9711	51.805	0	2796.16	0	67.7143	148.822	0	40.0839	52.1866	12.2606	258.293	125.046	43.4717	1.95263	81.2783	16.8866	66.5558	72.5983	226.776	55.6666	117.949	100.495
ENSCAFG00000016763	ENSCAFT00000043529; ENSCAFT00000086841; ENSCAFT00000078131; ENSCAFT00000062802; ENSCAFT00000079515; ENSCAFT00000026557; ENSCAFT00000088896; ENSCAFT00000072533	RGS6	protein_coding	protein_coding	regulator of G protein signaling 6 [Source:VGNC Symbol;Acc:VGNC:45535]	0.4946	1675	GO:0035556; GO:0007186; GO:0043547; GO:0009968	GO:0005096	GO:0016020; GO:0016021; GO:0005829; GO:0019898	480380	TRUE	2.08644	0.00180753	0.39414	8	45438239	46009049	570811	+	37.7205	100.405	12.7846	133.425	23.1014	100.949	76.6617	94.9624	0	762.055	100.67	81.2979	10.075	9.58112	13.2757	45.314	173.946	120.813	68.8482	26.1963	0	46.405	3.1636	49.9366	67.7121	11.7347	58.1158	5.05418	54.0585
ENSCAFG00000005973	ENSCAFT00000009650	SIPA1L3	protein_coding	protein_coding	signal induced proliferation associated 1 like 3 [Source:VGNC Symbol;Acc:VGNC:46182]	0.6545	5490	GO:0051056; GO:0003382; GO:0090162	GO:0005096; GO:0005515	GO:0001725; GO:0005654; GO:0005794; GO:0005886; GO:0045177; GO:0061689	612583	TRUE	1.33835	0.00185231	0.39414	1	114770741	114867395	96655	-	224.667	572.971	273.324	339.413	215.391	296.099	313.494	391.376	188.992	3244.93	3.15508	435.441	72.8922	114.836	227.676	359.715	212.516	513.867	180.685	218.6	0	81.2783	261.093	278.383	303.205	227.945	311.624	97.9051	135.733
ENSCAFG00000006596	ENSCAFT00000067763; ENSCAFT00000010724; ENSCAFT00000077419; ENSCAFT00000062819; ENSCAFT00000059494; ENSCAFT00000079701; ENSCAFT00000086228; ENSCAFT00000062907	ANKS1B	protein_coding	protein_coding	ankyrin repeat and sterile alpha motif domain containing 1B [Source:VGNC Symbol;Acc:VGNC:37917]	0.4684	2926	GO:1900383; GO:0048013	GO:0005515; GO:0046875	GO:0005737; GO:0005829; GO:0005886; GO:0043231	482621	TRUE	1.94007	0.00191836	0.39414	15	38129140	39186399	1057260	-	38.1691	218.944	72.8371	59.7344	153.215	60.8991	158.313	176.271	658.444	4305.23	129.358	134.963	716.242	14.8196	237.962	151.89	106.708	339.673	60.8162	87.2533	107.976	187.074	30.0363	154.871	162.023	57.0813	132.516	124.494	226.985
ENSCAFG00000014117	ENSCAFT00000068396; ENSCAFT00000089387; ENSCAFT00000022409	MMP11	protein_coding	protein_coding	matrix metallopeptidase 11 [Source:VGNC Symbol;Acc:VGNC:43274]	0.6206	3812	GO:0007275; GO:0006508; GO:0030198; GO:0030199; GO:0030574; GO:0045599; GO:0071711	GO:0004222; GO:0008237; GO:0008270; GO:0046872; GO:0016787; GO:0008233	GO:0031012	486408	TRUE	1.15802	0.00196769	0.39414	26	28727332	28741415	14084	-	219.958	424.664	243.593	2338.39	526.497	636.791	566.754	5778.19	1890.95	4107.95	1123.69	816.221	1207.78	2128.74	802.874	641.534	890.396	1600.98	687.201	1024.47	489.754	1052.75	270.371	2893.28	494.898	1752.78	235.51	3564.34	322.102
ENSCAFG00000041574	ENSCAFT00000063897		protein_coding	protein_coding		0.3869	2055					TRUE	1.89991	0.00198742	0.39414	27	15109669	15111723	2055	-	117.034	95.7015	546.612	68.5546	463.357	244.924	212.897	289.233	4844.73	3765.88	2481.97	2374.65	2804.62	1009.23	4328.99	2495.77	1310.94	1199.39	213.74	149.447	213.633	116.725	305.597	199.362	214.177	270.099	275.862	113.065	270.308
ENSCAFG00000013806	ENSCAFT00000090092; ENSCAFT00000039426; ENSCAFT00000065842	M6PR	protein_coding	protein_coding	mannose-6-phosphate receptor, cation dependent [Source:VGNC Symbol;Acc:VGNC:42908]	0.5819	1515	GO:0006622	GO:0019904; GO:1905394	GO:0005768; GO:0005794; GO:0016020; GO:0016021; GO:0048471; GO:0005802	477700	TRUE	1.41692	0.0019941	0.39414	27	36786981	36796770	9790	+	117.611	462.705	151.274	232.191	152.858	113.694	226.455	277.831	40.1607	3175.89	6.31017	353.619	230.825	826.078	44.8939	195.7	72.201	349.375	321.219	165.192	191.358	263.992	76.6391	231.026	163.499	98.1918	138.621	169.599	88.7487
ENSCAFG00000041784	ENSCAFT00000085613		protein_coding	protein_coding		0.4068	2628					TRUE	1.28617	0.00212749	0.403165	X	59054397	59057024	2628	+	147.274	142.83	59.1944	465.695	228.595	378.712	115.916	484.032	1693.78	250.833	1491.67	1133.62	1699.63	1379.97	2288.71	1090.03	1197.75	670.194	234.915	380.516	363.765	165.733	424.322	272.344	299.007	428.107	344.271	221.792	280.884
ENSCAFG00000016228	ENSCAFT00000025757	SERPINE2	protein_coding	protein_coding	serpin family E member 2 [Source:VGNC Symbol;Acc:VGNC:46037]	0.5228	1360	GO:0010757; GO:0030195; GO:0045861; GO:0048711	GO:0004867; GO:0005102; GO:0005539; GO:0008201	GO:0005615; GO:0005576; GO:0005829; GO:0031091; GO:0031232; GO:0062023	608930	TRUE	-1.4935	0.0021415	0.403165	37	29700024	29724228	24205	-	42.2194	228.776	5.15705	40.6704	53.8479	183.394	0	39.386	92.1334	0	3.15508	185.274	30.3717	140.766	49.704	65.2333	31.3326	243.339	168.64	90.6695	0	297.804	294.866	62.7161	23.7927	149.626	50.7548	160.348	13.0513
ENSCAFG00000004274	ENSCAFT00000006862; ENSCAFT00000085762	LRRC17	protein_coding	protein_coding	leucine rich repeat containing 17 [Source:VGNC Symbol;Acc:VGNC:51879]	0.5341	1376	GO:0045671; GO:0048539	GO:0005515	GO:0005615	100685094	TRUE	2.46711	0.00217915	0.403165	18	17104184	17118012	13829	-	39.2037	0	0	8.13408	90.3255	9.88645	106.68	51.0953	37.7983	34.5206	182.995	110.976	24.2974	818.668	19.2403	13.0467	10.8983	0	551.808	38.5035	0	68.924	283.175	39.6775	91.5103	64.2922	18.5555	172.683	5.87307
ENSCAFG00000001985	ENSCAFT00000003140	NFKBIE	protein_coding	protein_coding	NFKB inhibitor epsilon [Source:HGNC Symbol;Acc:HGNC:7799]	0.5977	1146		GO:0005515	GO:0001650; GO:0005654; GO:0005829	102155642	TRUE	2.39794	0.00222452	0.403165	12	12669187	12673732	4546	-	0	8.24418	8.40433	48.0426	0	37.8595	17.5758	8.79077	2.80253	2243.84	0	47.9519	52.7041	3.70438	2.74724	77.3631	67.617	0	14.3401	26.9073	0	6.91087	9.46112	38.2131	40.7218	92.347	0.606482	14.2725	29.973
ENSCAFG00000006540	ENSCAFT00000064772; ENSCAFT00000044886; ENSCAFT00000010572; ENSCAFT00000072318; ENSCAFT00000045705; ENSCAFT00000010662; ENSCAFT00000093216	TF	protein_coding	protein_coding	transferrin [Source:HGNC Symbol;Acc:HGNC:11740]	0.5069	2185	GO:0043086; GO:0019731; GO:0006826; GO:0007015; GO:0007257; GO:0009617; GO:0030316; GO:0034756; GO:0042327; GO:0045780; GO:0045893; GO:0048260; GO:0060395; GO:0070371; GO:0071281; GO:2000147; GO:0006879; GO:0006811; GO:0055072; GO:0045047	GO:0004857; GO:0008198; GO:0034986; GO:1990459; GO:0008199; GO:0046872	GO:0005615; GO:0005576; GO:0005886; GO:0005769; GO:0055037; GO:0005768; GO:0005770; GO:0005905; GO:0009925; GO:0009986; GO:0016020; GO:0016324; GO:0030139; GO:0031232; GO:0031410; GO:0031982; GO:0045178; GO:0048471; GO:1990712; GO:0005785		TRUE	-1.45035	0.002253	0.403165	23	30595704	30683845	88142	+	102.533	88.6249	0	58.4175	102.485	221.457	66.242	128.448	165.368	69.0411	34.7059	73.3571	0	581.587	102.615	96.918	44.9554	10.8755	61.9493	90.6695	31.2421	156.705	250.701	145.271	77.4788	45.589	46.9345	384.682	66.5615
ENSCAFG00000001836	ENSCAFT00000002895; ENSCAFT00000045833	SMU1	protein_coding	protein_coding	SMU1 DNA replication regulator and spliceosomal factor [Source:VGNC Symbol;Acc:VGNC:46578]	0.424	1914	GO:0000398	GO:0005515	GO:0005634; GO:0071005	474740	TRUE	-1.35324	0.00228953	0.403165	11	50174153	50195644	21492	-	110.072	31.9462	21.2012	73.2067	154.595	143.848	211.435	30.8701	630.759	0	126.203	59.25	218.677	122.245	83.3745	27.9571	10.8983	53.018	84.8935	28.5671	187.452	72.1752	101.32	26.2384	84.1896	39.7443	98.2351	81.716	22.1872
ENSCAFG00000010664	ENSCAFT00000074688; ENSCAFT00000072177; ENSCAFT00000016979; ENSCAFT00000090413	ANO1	protein_coding	protein_coding	anoctamin 1 [Source:VGNC Symbol;Acc:VGNC:37923]	0.5632	4171	GO:0035774; GO:0034605; GO:1902476; GO:0006812; GO:0006821; GO:0015705; GO:0055085	GO:0046983; GO:0005227; GO:0005229; GO:0005254; GO:0015111	GO:0005886; GO:0005654; GO:0016324; GO:0016020; GO:0016021	611698	TRUE	2.59224	0.00240885	0.416601	18	48108806	48189471	80666	-	149.276	24.7325	0	285.433	19.1073	113.694	0	378.602	198.441	621.37	340.749	774.012	3.03717	5023.14	49.704	1.86381	80.3748	61.1746	36.1371	14.9045	236.268	39.6638	22.0825	55.0365	55.5163	40.9133	42.0228	11.5636	56.7731
ENSCAFG00000018869	ENSCAFT00000088824; ENSCAFT00000064307; ENSCAFT00000029947	C5H1orf87	protein_coding	protein_coding	chromosome 5 C1orf87 homolog [Source:VGNC Symbol;Acc:VGNC:52567]	0.4416	2750				489566	TRUE	1.47687	0.00247017	0.419713	5	49814666	49894745	80080	+	113.898	183.779	243.109	144.292	186.665	99.7227	86.0768	91.3215	207.145	622.685	307.805	191.599	394.222	2031.94	403.522	407.97	284.583	296.894	149.39	126.917	17.8976	25.3674	34.0093	131.071	48.2154	68.9785	116.806	64.8885	152.144
ENSCAFG00000013255	ENSCAFT00000021024; ENSCAFT00000092731	MKI67	protein_coding	protein_coding	marker of proliferation Ki-67 [Source:VGNC Symbol;Acc:VGNC:53000]	0.4954	8142	GO:0007049	GO:0005515	GO:0005634	100686578	TRUE	1.20725	0.00255491	0.420118	28	36913023	36939486	26464	-	229.191	1287.12	0.573006	1075.18	59.059	331.69	98.2076	570.21	59.0599	966.575	9.46524	1601.63	194.379	59.2701	40.0839	203.155	231.588	297.717	123.899	270.767	0	833.591	529.98	494.049	9.76111	826.447	8.73199	347.679	68.5192
ENSCAFG00000000001	ENSCAFT00000000001	ENPP1	protein_coding	protein_coding	ectonucleotide pyrophosphatase/phosphodiesterase 1 [Source:VGNC Symbol;Acc:VGNC:40374]	0.472	3695	GO:0006955; GO:0006897; GO:0030500; GO:0009143; GO:0006091; GO:0006796; GO:0030308; GO:0030318; GO:0030505; GO:0030643; GO:0030730; GO:0031953; GO:0032869; GO:0045599; GO:0045719; GO:0046034; GO:0046325; GO:0046627; GO:0050427; GO:0090305	GO:0030247; GO:0016787; GO:0003676; GO:0005044; GO:0003824; GO:0046872; GO:0004528; GO:0004527; GO:0004551; GO:0005158; GO:0005524; GO:0042803; GO:0047429; GO:0106177	GO:0005576; GO:0009986; GO:0005615; GO:0005886	100856150	TRUE	1.10948	0.00255932	0.420118	1	252103	322718	70616	-	309.106	175.189	501.953	144.195	1151.65	621.858	584.239	738.043	507.915	1864.11	649.947	395.941	504.171	603.814	344.721	406.31	920.905	861.883	295.406	284.429	183.547	481.168	166.268	129.912	622.271	666.301	439.329	799.43	718.473
ENSCAFG00000018982	ENSCAFT00000030178; ENSCAFT00000030181; ENSCAFT00000090271	MYO5B	protein_coding	protein_coding	myosin VB [Source:VGNC Symbol;Acc:VGNC:43569]	0.5409	5868	GO:0007015; GO:0030050	GO:0003774; GO:0051015; GO:0005524; GO:0005515; GO:0000166; GO:0003779; GO:0000146; GO:0030898	GO:0016459; GO:0005737; GO:0015629; GO:0031982	480220	TRUE	1.96919	0.00281944	0.455105	7	78671616	79006006	334391	+	78.4074	373.049	20.0552	27.3601	6.94811	0	0.770254	310.475	0	34.5206	0	328.226	15.1859	1352.1	200.419	42.8676	281.993	330.343	64.8175	52.166	0	57.8702	0	200.307	29.2834	135.598	25.1045	3.85453	0
ENSCAFG00000045972	ENSCAFT00000066630		protein_coding	protein_coding		0.4005	2472					TRUE	1.42163	0.00322154	0.511485	25	14840938	14843409	2472	-	67.741	266.076	4.13941	36.7801	242.68	98.1477	43.0361	285.931	1226.52	201.109	697.614	760.598	602.815	911.974	2164.48	454.156	705.041	382.29	254.306	170.839	0	60.9871	81.2046	207.22	155.617	71.7975	198.295	2.3608	70.9004
ENSCAFG00000005412	ENSCAFT00000008713	FBL	protein_coding	protein_coding	fibrillarin [Source:VGNC Symbol;Acc:VGNC:40748]	0.5845	1100	GO:0006364; GO:0032259; GO:0031167; GO:0000494; GO:0016074; GO:0048254; GO:1990258	GO:0008168; GO:0003723; GO:0016740; GO:0001094; GO:0008649; GO:0051117; GO:1990259	GO:0032040; GO:0015030; GO:0031428; GO:0001650; GO:0001652; GO:0005634; GO:0005654; GO:0005730	476460	TRUE	1.22532	0.00335518	0.516348	1	113632929	113643748	10820	+	125.15	267.936	29.2233	241.804	92.0625	69.6995	122.471	87.2878	28.3487	1139.18	50.4813	111.917	145.784	718.65	38.4805	95.0542	158.025	209.353	181.833	170.161	62.4841	192.467	44.1649	60.1562	53.6861	365.881	54.5751	161.89	60.6884
ENSCAFG00000014566	ENSCAFT00000023126	TRMT44	protein_coding	protein_coding	tRNA methyltransferase 44 homolog [Source:VGNC Symbol;Acc:VGNC:53250]	0.5692	3020	GO:0032259; GO:0008033; GO:0030488	GO:0008168; GO:0046872; GO:0016740; GO:0016300	GO:0005737	488791	TRUE	-1.98828	0.00340946	0.516348	3	60211675	60236186	24512	+	19.6019	7.21366	18.3362	34.0152	55.5849	40.0401	71.2486	30.8701	0	0	0	13.1667	173.119	0	0	39.14	21.7966	0	1.72081	27.325	46.8631	32.5113	0	28.7982	41.4847	0	24.013	53.9634	52.8577
ENSCAFG00000016077	ENSCAFT00000025524	BMPR1A	protein_coding	protein_coding	bone morphotic protein receptor type 1A [Source:VGNC Symbol;Acc:VGNC:38484]	0.4391	2232	GO:0007178; GO:0006468; GO:0016310; GO:0001649; GO:0001701; GO:0001707; GO:0001756; GO:0001880; GO:0002053; GO:0002062; GO:0003007; GO:0003148; GO:0003151; GO:0003161; GO:0003171; GO:0003183; GO:0003186; GO:0003203; GO:0003215; GO:0003222; GO:0003223; GO:0003272; GO:0006955; GO:0007389; GO:0007398; GO:0007399; GO:0007492; GO:0007507; GO:0009950; GO:0009952; GO:0009953; GO:0010629; GO:0010862; GO:…	GO:0004675; GO:0004672; GO:0005524; GO:0000166; GO:0016301; GO:0016740; GO:0004674; GO:0005025; GO:0036122; GO:0042803; GO:0046332; GO:0098821	GO:0016020; GO:0016021; GO:0005886; GO:0005901; GO:0009897; GO:0009986; GO:0043235	489077	TRUE	-1.27835	0.00374459	0.516348	4	34517492	34578923	61432	+	84.4388	115.419	29.2233	94.6511	239.71	157.195	59.6948	77.3526	174.817	0	198.77	136.369	39.4833	3.70438	94.5979	178.926	141.678	0	72.2742	65.8285	70.2946	87.1304	101.32	153.59	115.303	210.411	97.1436	218.166	161.183
ENSCAFG00000003406	ENSCAFT00000086393; ENSCAFT00000086590; ENSCAFT00000049462; ENSCAFT00000005469; ENSCAFT00000072024; ENSCAFT00000064448	MET	protein_coding	protein_coding	MET proto-onco, receptor tyrosine kinase [Source:VGNC Symbol;Acc:VGNC:43166]	0.5168	4912	GO:0071526; GO:0006468; GO:0016310; GO:0018108; GO:0007169; GO:0001886; GO:0031116; GO:0035024; GO:0045944; GO:0048754; GO:0050918; GO:0051497; GO:0061436; GO:0070495; GO:1901299; GO:1905098; GO:2001028	GO:0017154; GO:0004713; GO:0004672; GO:0005524; GO:0005515; GO:0000166; GO:0004714; GO:0016301; GO:0016740; GO:0019903; GO:0042802	GO:0016020; GO:0016021; GO:0009925	403438	TRUE	-2.01308	0.00376267	0.516348	14	55598337	55724027	125691	+	165.861	6.18314	126.634	43.6283	107.696	24.7161	122.471	21.2897	0	172.603	744.6	35.7381	85.0408	0	189.196	70.8248	152.576	6.79718	46.462	1.24205	171.831	59.8209	206.536	0	234.877	16.3653	251.591	5.39634	147.48
ENSCAFG00000014655	ENSCAFT00000023270; ENSCAFT00000072381	GNB3	protein_coding	protein_coding	G protein subunit beta 3 [Source:VGNC Symbol;Acc:VGNC:41314]	0.5758	1265	GO:0007165; GO:0006884; GO:0010468; GO:0010906; GO:0032350; GO:0045598; GO:0090181; GO:0090207; GO:1903725	GO:0005515; GO:0051020	GO:0030425	403511	TRUE	-1.95923	0.00377125	0.516348	27	38175931	38181763	5833	-	135.705	25.7631	0	36.2336	36.4776	29.165	21.182	7.80623	0	0	0	0.940477	45.5576	74.0876	81.7711	68.9609	43.5931	4.07831	39.0051	23.5989	0	87.1304	5.19587	5.11968	48.8056	19.8721	69.8562	43.9416	60.0359
ENSCAFG00000019683	ENSCAFT00000047346	SNAPC4	protein_coding	protein_coding	small nuclear RNA activating complex polypeptide 4 [Source:VGNC Symbol;Acc:VGNC:46593]	0.6195	4428	GO:0042795; GO:0042796	GO:0000995; GO:0003677; GO:0016251	GO:0019185	491251	TRUE	1.5043	0.00378005	0.516348	9	49091636	49110767	19132	+	51.2664	212.288	280.2	90.2144	180.651	237.769	274.981	99.7068	9.44958	4487.67	107.273	221.952	124.524	726.058	272.57	287.026	231.588	140.022	205.35	145.32	335.852	98.8345	133.794	76.1552	144.587	78.3196	271.238	152.639	138.344
ENSCAFG00000017851	ENSCAFT00000028324; ENSCAFT00000073676	MAP2K4	protein_coding	protein_coding	mitogen-activated protein kinase kinase 4 [Source:VGNC Symbol;Acc:VGNC:42962]	0.4328	1371	GO:0006468; GO:0000187; GO:0007257; GO:0000165; GO:0009611; GO:0034393; GO:0071260; GO:2000672	GO:0004672; GO:0005524; GO:0000166; GO:0004674; GO:0004708; GO:0008545		489508	TRUE	1.59522	0.00379556	0.516348	5	36118388	36241296	122909	+	24.1254	107.174	55.0086	74.6857	60.796	79.5859	21.9523	157.544	2.36239	0	97.8075	15.9881	0	14.8175	78.5644	95.0542	277.906	633.497	52.7716	43.4717	1.95263	56.5697	37.6701	36.4777	45.1452	126.247	67.1273	94.8214	202.947
ENSCAFG00000011318	ENSCAFT00000075962; ENSCAFT00000086425; ENSCAFT00000070494; ENSCAFT00000017999; ENSCAFT00000074384; ENSCAFT00000092850	ANOS1	protein_coding	protein_coding	anosmin 1 [Source:VGNC Symbol;Acc:VGNC:37932]	0.5859	2730	GO:0052547; GO:0030182	GO:0030414; GO:0005515	GO:0005576; GO:0009986	610921	TRUE	-1.7418	0.00383025	0.516348	X	5415575	5762656	347082	-	25.6332	29.8851	0	5.17623	8.68514	65.7449	102.059	60.3209	0	0	0	28.2143	18.223	0	0	5.59142	70.8388	28.5482	13.7665	22.3569	0	50.0675	11.6907	33.9179	2.44028	396.274	37.111	116.407	16.3141
ENSCAFG00000048350	ENSCAFT00000073517		protein_coding	protein_coding		0.3918	3828					TRUE	2.51073	0.00387075	0.516348	X	48356677	48360504	3828	-	0	107.163	0	4.44684	188.414	19.0591	101.989	7.49249	1140.19	1467.96	36.9788	255.298	785.043	82.3139	495.717	127.836	41.5521	658.032	8.22526	104.987	125.773	0	0	289.572	0	141.023	159.601	124.746	4.58234
ENSCAFG00000010535	ENSCAFT00000082832; ENSCAFT00000016732; ENSCAFT00000069013	TRMT10A	protein_coding	protein_coding	tRNA methyltransferase 10A [Source:VGNC Symbol;Acc:VGNC:47851]	0.4064	1131	GO:0032259; GO:0030488; GO:0090646; GO:0002939	GO:0008168; GO:0016740; GO:0052905; GO:0000049; GO:0009019	GO:0005634; GO:0005829; GO:0005739; GO:0005654; GO:0005730; GO:0015629	487872	TRUE	2.5708	0.00388697	0.516348	32	21555045	21570338	15294	-	4.52351	28.8546	0.573006	13.3103	17.3703	4.4489	23.1077	0	77.959	2209.32	167.219	61.131	0	0	35.2738	0	21.7966	135.944	61.9493	28.5671	50.7683	0.650227	1.29897	28.7982	5.49063	10.5205	71.4933	43.1707	32.6282
ENSCAFG00000008343	ENSCAFT00000013244	TM4SF1	protein_coding	protein_coding	transmembrane 4 L six family member 1 [Source:VGNC Symbol;Acc:VGNC:52907]	0.5075	534			GO:0016021	485710	TRUE	-1.559	0.00391195	0.516348	23	44151971	44155172	3202	-	227.683	70.0755	178.778	38.452	15.6333	349.486	64.7014	284.927	0	34.5206	154.599	110.976	60.7435	7.40876	38.4805	167.743	20.4343	1.35944	44.7412	83.2172	0	70.2245	59.7525	19.8388	74.4285	49.0959	127.16	207.374	4.56795
ENSCAFG00000020152	ENSCAFT00000093392; ENSCAFT00000032088; ENSCAFT00000090692; ENSCAFT00000066878	IL34	protein_coding	protein_coding	interleukin 34 [Source:VGNC Symbol;Acc:VGNC:41983]	0.6047	1406	GO:0008284; GO:0001934; GO:0010628; GO:0010759; GO:0043406; GO:0045651; GO:0045657; GO:0048714; GO:0061098; GO:0061514; GO:0061518; GO:0120041; GO:0007165	GO:0005157; GO:0005125	GO:0005615	610536	TRUE	-1.55348	0.00407027	0.516348	5	76555214	76625012	69799	+	197.526	46.3735	6.87607	192.999	27.7924	50.9152	2.69589	53.2243	172.455	69.0411	25.2406	53.6072	24.2974	3.70438	0	124.875	2.72457	51.6586	80.8784	29.8091	0	42.915	0	30.0781	57.3465	40.9132	24.013	35.4617	15.6615
ENSCAFG00000011534	ENSCAFT00000082004; ENSCAFT00000002034; ENSCAFT00000018302	ACAN	protein_coding	protein_coding	aggrecan [Source:VGNC Symbol;Acc:VGNC:37495]	0.5823	7332	GO:0007155; GO:0001502; GO:0002063; GO:0007507; GO:0030166; GO:0030199	GO:0005540; GO:0005509; GO:0030246	GO:0005576; GO:0005604; GO:0031012; GO:0098966; GO:0098978; GO:0098982	403828	TRUE	-2.85065	0.00413135	0.516348	3	51969779	52031544	61766	+	0	1.03052	0	70.2489	0	0	0	17.0318	153.556	0	37.861	548.298	63.7807	0	141.095	205.019	99.4468	19.0321	5.73605	0	3.90526	70.8747	0	7.03954	0	24.5479	12.5523	150.326	0
ENSCAFG00000015646	ENSCAFT00000024787; ENSCAFT00000062894	TAF6L	protein_coding	protein_coding	TATA-box binding protein associated factor 6 like [Source:VGNC Symbol;Acc:VGNC:47086]	0.6338	2102	GO:0006367; GO:0006352; GO:0045944; GO:0016573; GO:0043966	GO:0016251; GO:0046982; GO:0003713	GO:0046695; GO:0005669; GO:0000124; GO:0030914; GO:0005634; GO:0005654	476051	TRUE	2.64715	0.00416973	0.516348	18	53898732	53910454	11723	-	52.7742	183.433	30.9423	0	55.5849	31.1423	50.8369	17.7414	0	3003.29	0	13.1667	0	0	20.8436	14.9105	76.288	0	36.1371	2.4841	0	68.2738	2.59794	44.7972	25.6229	0	20.7385	10.0218	6.52564
ENSCAFG00000049980	ENSCAFT00000071825		protein_coding	protein_coding		0.4027	2478					TRUE	2.56976	0.00418755	0.516348	19	35931646	35934123	2478	+	0	0	5.91101	9.56095	23.0453	407.133	0	13.6061	0	695.244	0	489.032	488.918	0	252.011	371.789	0	86.7893	0	20.0134	0	90.2736	0	0	32.5383	0	143.116	110.984	23.5547
ENSCAFG00000015190	ENSCAFT00000024111	PLAU	protein_coding	protein_coding	plasminogen activator, urokinase [Source:VGNC Symbol;Acc:VGNC:52017]	0.527	2590	GO:0031639; GO:0006508; GO:0042730; GO:0001666; GO:0010469; GO:0014909; GO:0014910; GO:0030335; GO:0033628; GO:0042127; GO:2000097	GO:0008236; GO:0004252; GO:0016787; GO:0008233	GO:0005615; GO:0009986	403426	TRUE	-1.41492	0.0041978	0.516348	4	24328925	24334851	5927	+	52.7742	95.8386	124.342	285.432	10.4222	49.4323	314.264	40.4504	193.716	0	53.6364	57.3691	170.082	22.2263	168.352	14.9105	164.836	23.1104	79.7311	65.8285	595.552	57.8702	18.1856	159.35	68.9379	60.7854	40.3855	94.0505	209.473
ENSCAFG00000019190	ENSCAFT00000089454; ENSCAFT00000090446; ENSCAFT00000030469	ANKS3	protein_coding	protein_coding	ankyrin repeat and sterile alpha motif domain containing 3 [Source:VGNC Symbol;Acc:VGNC:37918]	0.5825	2158		GO:0005515	GO:0005737; GO:0005929	119872202	TRUE	1.79717	0.00428708	0.516348	6	36669590	36710807	41218	+	54.2821	161.792	73.3447	127.187	27.7924	176.967	43.1343	49.676	2.36239	1829.59	164.064	118.5	136.673	0	0	35.4123	19.072	99.2389	61.9493	14.9046	27.3368	45.5158	57.1546	158.71	159.838	71.3059	50.2091	30.8362	39.8064
ENSCAFG00000025322	ENSCAFT00000044206; ENSCAFT00000011636; ENSCAFT00000011617	KRT75	protein_coding	protein_coding	keratin 75 [Source:VGNC Symbol;Acc:VGNC:56636]	0.5784	4160		GO:0097110	GO:0045095; GO:0005882; GO:0005737	100683813	TRUE	2.13858	0.00431437	0.516348	27	2591216	2661569	70354	+	18.094	254.539	33.8073	273.601	1.73703	10.3808	0.770255	474.051	207.891	103.562	214.546	504.095	388.992	3385.8	71.1596	22.3657	114.432	451.332	5.16244	0	29.2894	126.144	0	45.4371	8.54098	9.3516	0	72.4652	0.652564
ENSCAFG00000030771	ENSCAFT00000045898; ENSCAFT00000063915	LCLAT1	protein_coding	protein_coding	lysocardiolipin acyltransferase 1 [Source:VGNC Symbol;Acc:VGNC:42608]	0.4816	1320		GO:0016746; GO:0016740; GO:0003841	GO:0016020; GO:0016021; GO:0005789; GO:0005783; GO:0005829	483023	TRUE	1.85959	0.00436468	0.516348	17	24128102	24318949	190848	+	0	32.9767	38.9644	17.7471	29.5295	15.324	3.46615	114.964	44.8855	0	18.9305	141.071	0	0	0	124.875	4.08685	57.0963	0.573605	26.083	64.4367	15.6054	6.49484	10.8793	103.102	3.50685	27.8333	22.3563	26.7551
ENSCAFG00000046980	ENSCAFT00000071644		protein_coding	protein_coding		0.4435	1362					TRUE	1.50495	0.00437213	0.516348	2	7952996	7954357	1362	+	533.591	657.419	451.914	297.461	601.814	217.084	597.618	207.702	4823.54	4507.52	3223.93	2233.09	3577.76	2772.6	3927.31	3378.02	2796.09	2515.37	308.048	129.572	283.25	290.185	321.341	293.192	422.7	276.921	341.307	207.331	477.109
ENSCAFG00000010821	ENSCAFT00000060145; ENSCAFT00000077727; ENSCAFT00000087088; ENSCAFT00000076713; ENSCAFT00000017221; ENSCAFT00000077900; ENSCAFT00000066430; ENSCAFT00000067682; ENSCAFT00000083619; ENSCAFT00000088032	TMTC1	protein_coding	protein_coding	transmembrane O-mannosyltransferase targeting cadherins 1 [Source:VGNC Symbol;Acc:VGNC:47638]	0.4465	4859	GO:0006486; GO:0035269	GO:0005515; GO:0004169; GO:0000030	GO:0016020; GO:0016021; GO:0005783	486621	TRUE	-1.26611	0.00438496	0.516348	27	18191118	18518974	327857	+	110.072	6.18314	994.166	145.674	253.606	89.9667	427.492	95.4489	167.73	0	725.668	56.4286	397.87	7.40876	1114.33	11.1828	170.286	38.0642	155.447	100.606	513.541	115.74	262.392	28.7982	470.364	29.2237	910.859	186.559	652.563
ENSCAFG00000029252	ENSCAFT00000043676	RND3	protein_coding	protein_coding	Rho family GTPase 3 [Source:VGNC Symbol;Acc:VGNC:45618]	0.5593	944	GO:0007264; GO:0016477; GO:0007015; GO:0007163; GO:0008360; GO:0030865; GO:0032956	GO:0003924; GO:0005525; GO:0019901	GO:0005886; GO:0031410; GO:0043231; GO:0005856; GO:0005938; GO:0042995	483917	TRUE	-1.3711	0.00454068	0.516348	19	51891494	51909033	17540	-	245.777	9.2747	83.6589	74.6857	111.17	193.28	188.713	131.996	281.125	0	0	11.2857	249.048	37.0438	153.922	39.14	140.315	46.2208	46.462	7.45229	103.489	63.7222	22.0825	17.2789	135.435	16.3653	53.4836	89.4251	115.504
ENSCAFG00000007985	ENSCAFT00000012791; ENSCAFT00000049570	PLCE1	protein_coding	protein_coding	phospholipase C epsilon 1 [Source:VGNC Symbol;Acc:VGNC:44650]	0.4806	6856	GO:0007165; GO:0035556; GO:0006629; GO:0007264; GO:0016042; GO:0048015; GO:0000187; GO:0006651; GO:0007173; GO:0007200; GO:0007265; GO:0008277; GO:0010592; GO:0032835; GO:0045859; GO:0046578	GO:0004435; GO:0008081; GO:0005085; GO:0016787; GO:0004629; GO:0019899; GO:0031267	GO:0005829; GO:0005886; GO:0030027	486808	TRUE	-1.16238	0.00458523	0.516348	28	8210058	8481770	271713	+	230.699	116.449	442.934	141.237	324.824	287.201	199.111	113.19	186.629	0	25.2406	62.0715	279.42	33.3394	1056.61	188.245	344.658	92.4417	139.96	232.263	384.668	303.656	79.2371	44.7972	134.825	74.8128	552.3	113.323	425.472
ENSCAFG00000028642	ENSCAFT00000045275; ENSCAFT00000050102; ENSCAFT00000024222; ENSCAFT00000021829		protein_coding	protein_coding		0.4292	2727		GO:0005515	GO:0016020; GO:0016021		TRUE	1.55356	0.00460345	0.516348	9	10290616	10330701	40086	+	0	262.086	47.3976	145.356	157.182	89.434	203.186	303.6	546.377	1932.72	343.904	74.3303	29.8778	172.792	116.609	278.099	81.6165	47.8108	94.2917	332.143	1.95263	105.833	62.5395	21.8057	64.8517	14.0274	94.4476	162.223	113.734
ENSCAFG00000043772	ENSCAFT00000072019		protein_coding	protein_coding		0.4037	2046					TRUE	2.30557	0.00461683	0.516348	10	55287435	55289480	2046	+	0	35.0873	0	4.15681	20.5027	3.51072	0.605667	0	2111.04	875.099	35.7199	284.295	904.99	28.3482	707.671	834.488	248.456	283.419	89.1904	0	0	126.693	0	25.605	17.4982	3.34371	30.5425	1.32345	0
ENSCAFG00000030997	ENSCAFT00000043005	CCDC3	protein_coding	protein_coding	coiled-coil domain containing 3 [Source:VGNC Symbol;Acc:VGNC:38832]	0.5994	1263	GO:0010629; GO:0010804; GO:0045600; GO:0045833; GO:0046889; GO:0051055		GO:0005576; GO:0005783	607593	TRUE	-2.02173	0.00468255	0.516348	2	23477696	23591036	113341	+	27.141	0	0	0	15.6333	47.455	0	34.4184	18.8992	0	141.979	3.76191	9.11152	3.70438	14.4302	35.4123	38.144	6.79718	27.533	567.616	0	37.7132	76.6391	60.1562	76.2587	165.991	133.163	100.218	10.441
ENSCAFG00000010596	ENSCAFT00000016864; ENSCAFT00000077800; ENSCAFT00000044085		protein_coding	protein_coding		0.6702	4241	GO:0006468; GO:0035556; GO:0042149	GO:0004674; GO:0004672; GO:0005524; GO:0000166; GO:0016740; GO:0106310; GO:0106311	GO:0005634; GO:0005737		TRUE	-1.76775	0.00469165	0.516348	31	37456303	37469103	12801	-	73.8839	19.5799	492.785	130.145	26.0554	60.3076	141.727	69.5464	132.294	207.123	0	16.9286	109.338	3.70438	3.20671	26.0933	288.804	33.986	56.7869	50.9239	1.95263	2.0116	75.3401	71.6756	264.77	95.8539	153.356	27.7526	450.922
ENSCAFG00000007396	ENSCAFT00000043136; ENSCAFT00000011848	SLC25A46	protein_coding	protein_coding	solute carrier family 25 member 46 [Source:VGNC Symbol;Acc:VGNC:46316]	0.39	1686	GO:0090149		GO:0005741; GO:0016020; GO:0016021; GO:0005739	488876	TRUE	-1.20834	0.00481076	0.523508	3	1702905	1756025	53121	-	64.8369	42.2514	0	98.3485	62.533	20.2672	113.613	76.9977	2.36239	0	72.5669	54.5477	51.632	3.70438	227.677	93.1905	46.3177	27.1887	283.934	42.2296	107.394	130.045	50.6598	24.3185	125.064	94.6849	8.18624	108.697	84.8335
ENSCAFG00000008353	ENSCAFT00000013260	SFRP2	protein_coding	protein_coding	secreted frizzled related protein 2 [Source:VGNC Symbol;Acc:VGNC:46081]	0.4876	1618	GO:0001569; GO:0001756; GO:0001843; GO:0002063; GO:0003151; GO:0003214; GO:0006915; GO:0008284; GO:0008285; GO:0008584; GO:0009952; GO:0010629; GO:0010667; GO:0010719; GO:0010950; GO:0010975; GO:0021915; GO:0030111; GO:0030178; GO:0030199; GO:0030307; GO:0030308; GO:0030336; GO:0030514; GO:0031668; GO:0033138; GO:0036342; GO:0042127; GO:0042493; GO:0042662; GO:0042733; GO:0042981; GO:0043065; GO:…	GO:0005515; GO:0008047; GO:0017147; GO:0048018; GO:0061133	GO:0005615	475471	TRUE	-1.42626	0.00490563	0.5279	15	51540500	51548765	8266	-	158.323	722.396	1.14601	2385.5	3.47406	1285.24	138.261	839.879	7.08718	414.247	0	196.56	3.03717	55.5657	8.01678	609.465	80.3748	146.819	583.356	884.338	3.90526	2918.87	5037.4	3930.63	4.27049	3001.86	4.91175	3514.56	34.5859
ENSCAFG00000001028	ENSCAFT00000047585	RNF217	protein_coding	protein_coding	ring finger protein 217 [Source:VGNC Symbol;Acc:VGNC:53762]	0.4648	951	GO:0016567; GO:0032436; GO:0000209; GO:0006511	GO:0004842; GO:0061630; GO:0031624	GO:0016020; GO:0016021; GO:0005737; GO:0000151	484112	TRUE	-1.74181	0.00503253	0.535605	1	63962515	64085011	122497	+	82.9309	21.641	13.7521	0	88.5884	19.2786	23.4928	10.29	59.0599	0	0	7.52381	72.8922	0	32.0671	20.5019	38.144	0	26.3858	6.21024	0	33.8118	32.4742	26.2384	4.88056	40.9132	47.4803	22.3563	130.513
ENSCAFG00000011188	ENSCAFT00000082506; ENSCAFT00000017819	GALNT3	protein_coding	protein_coding	polypeptide N-acetylgalactosaminyltransferase 3 [Source:VGNC Symbol;Acc:VGNC:41095]	0.3686	2546	GO:0018242; GO:0018243; GO:0006486; GO:0018215	GO:0004653; GO:0005509; GO:0030145; GO:0016740; GO:0016757; GO:0030246	GO:0005794; GO:0048471; GO:0016020; GO:0016021; GO:0000139	478774	TRUE	1.88841	0.00522059	0.549581	36	10896128	10919000	22873	-	0	211.257	0	1.47892	31.2665	341.577	14.2497	123.835	0	0	3.15508	232.298	33.4089	0	6.41342	287.026	12.2606	281.403	0.573605	73.2808	0	50.0675	0	42.2374	31.7236	171.836	19.647	92.5087	10.441
ENSCAFG00000001383	ENSCAFT00000002130		protein_coding	protein_coding		0.5174	777	GO:0006886; GO:0015031		GO:0005741; GO:0016020; GO:0016021; GO:0005739		TRUE	1.58633	0.00532961	0.555025	10	26116942	26118664	1723	-	16.5862	116.449	164.453	150.111	59.059	137.422	93.2009	115.674	0	0	44.1711	10.3452	0	629.744	0	24.149	43.187	220.229	86.6143	2.4841	0	89.7313	48.0618	56.3165	98.8313	362.374	54.5091	56.2761	16.3141
ENSCAFG00000017183	ENSCAFT00000027220; ENSCAFT00000091234; ENSCAFT00000027228; ENSCAFT00000067822	HOOK2	protein_coding	protein_coding	hook microtubule tethering protein 2 [Source:VGNC Symbol;Acc:VGNC:41741]	0.6042	2629	GO:0031122; GO:0030705; GO:0007032; GO:0007040; GO:0008333; GO:0045022; GO:1905719	GO:0008017; GO:0005515; GO:0051959; GO:0042802	GO:0005737; GO:0005856; GO:0005874; GO:0005813; GO:0005802; GO:0005829; GO:0030897; GO:0043231; GO:0070695	100856509	TRUE	1.23984	0.00564941	0.577563	20	49367876	49382813	14938	+	535.238	563.281	106.863	370.869	464.515	398.149	493.268	319.832	3050.8	6919.06	1688.9	1173.01	1259.08	1619.36	2875.49	1269.84	1297.79	1493.19	643.744	563.451	320.934	491.486	447.81	333.238	559.454	100.831	338.972	268.29	520.428
ENSCAFG00000008210	ENSCAFT00000013043	GREM1	protein_coding	protein_coding	gremlin 1, DAN family BMP antagonist [Source:VGNC Symbol;Acc:VGNC:41474]	0.5657	693	GO:0009887; GO:0007171; GO:0038098; GO:0000902; GO:0001525; GO:0002042; GO:0002092; GO:0003257; GO:0003337; GO:0007165; GO:0007267; GO:0008284; GO:0009954; GO:0010717; GO:0030199; GO:0030326; GO:0030502; GO:0030514; GO:0032331; GO:0033689; GO:0043066; GO:0043542; GO:0045668; GO:0045766; GO:0045892; GO:0045893; GO:0045944; GO:0046851; GO:0048263; GO:0051092; GO:0051893; GO:0051973; GO:0060173; GO:…	GO:0036122; GO:0048018; GO:0030297; GO:0042803; GO:0043184	GO:0005576; GO:0005615; GO:0009986	487475	TRUE	2.19563	0.00569218	0.577563	30	2222898	2225418	2521	-	48.2507	77.2892	0	10.3525	5.21108	45.972	140.186	199.768	11.812	0	0	70.5357	0	1226.15	187.593	87.599	74.9257	46.2208	21.2234	141.593	87.8683	49.4172	27.2783	106.233	7.93091	10.5205	57.8496	4.62544	0.652564
ENSCAFG00000042894	ENSCAFT00000080841		protein_coding	protein_coding		0.3989	2151					TRUE	2.68886	0.00585698	0.577563	29	9133313	9135463	2151	-	170.66	69.2986	0	24.7287	46.4407	0	2.77961	40.0378	0	2464.17	0	71.5281	365.63	258.901	254.05	161.708	382.752	0	12.5756	0	0	67.3037	5.14608	0	31.8614	0	135.342	56.0371	28.3915
ENSCAFG00000025153	ENSCAFT00000038991	TTC9	protein_coding	protein_coding	tetratricopeptide repeat domain 9 [Source:VGNC Symbol;Acc:VGNC:47964]	0.6682	657	GO:0060348	GO:0005515		490764	TRUE	2.11118	0.00594584	0.577563	8	44357641	44387737	30097	+	98.0093	0	13.7521	36.9731	45.1627	26.6934	32.3507	94.3844	2.36239	0	3.15508	62.0715	75.9294	570.474	0	11.1828	144.402	0	95.1484	7.45229	255.794	10.6865	18.1856	24.9584	53.6861	32.7306	57.3038	17.7308	50.9
ENSCAFG00000015461	ENSCAFT00000024524	POLR2G	protein_coding	protein_coding	RNA polymerase II subunit G [Source:HGNC Symbol;Acc:HGNC:9194]	0.5074	745	GO:0006351; GO:0006367; GO:0045948; GO:0060213; GO:0000291; GO:0006366	GO:0003676; GO:0003899; GO:0003697; GO:0003727; GO:0031369	GO:0000932; GO:0005665; GO:0005634; GO:0005654	476052	TRUE	-1.86097	0.00595639	0.577563	18	53916435	53919549	3115	-	0	11.3357	0	2.21839	41.6887	4.4489	0	18.8059	0	0	0	24.4524	0	0	0	24.2295	17.7097	0	24.665	27.325	54.6736	1.30045	3.8969	8.31948	7.32084	12.8584	6.00326	4.62544	0
ENSCAFG00000017392	ENSCAFT00000027562	PRKCSH	protein_coding	protein_coding	protein kinase C substrate 80K-H [Source:VGNC Symbol;Acc:VGNC:44984]	0.6223	2105	GO:0001889; GO:0006491; GO:0001701; GO:0006807; GO:0010977	GO:0005509; GO:0005515; GO:0003723	GO:0005783; GO:0017177	484941	TRUE	0.980613	0.00606335	0.577563	20	49905248	49916463	11216	-	223.16	524.536	101.995	479.911	177.177	434.51	377.81	252.993	772.503	2554.52	12.6203	382.774	318.903	511.204	3.20671	216.202	83.0994	577.76	256.975	274.493	513.541	203.521	455.938	556.125	181.191	192.877	320.901	594.369	197.074
ENSCAFG00000001231	ENSCAFT00000001913	SNRPC	protein_coding	protein_coding	small nuclear ribonucleoprotein polypeptide C [Source:NCBI gene (formerly Entrezgene);Acc:608109]	0.5126	796	GO:0000387; GO:0000398	GO:0003676; GO:0008270; GO:0003727; GO:0042803	GO:0005685; GO:0005634; GO:0005654; GO:0015030	608109	TRUE	1.13459	0.00614692	0.577563	12	3996520	4010889	14370	+	43.7272	190.647	10.8871	203.162	112.274	186.36	179.084	188.734	2.36239	34.5206	91.3447	248.27	124.292	162.993	121.855	270.252	87.9103	429.582	181.259	116.752	1.95263	148.252	146.783	66.5558	212.298	329.644	116.623	112.552	33.2808
ENSCAFG00000013479	ENSCAFT00000065844; ENSCAFT00000021380; ENSCAFT00000086656; ENSCAFT00000092160; ENSCAFT00000061067	GABARAPL1	protein_coding	protein_coding	GABA type A receptor associated protein like 1 [Source:VGNC Symbol;Acc:VGNC:57447]	0.5345	811	GO:0006914	GO:0030957; GO:0031625	GO:0016020; GO:0005739; GO:0005776	612919	TRUE	1.41418	0.00616065	0.577563	27	35782330	35791569	9240	-	55.7899	65.9534	0	209.268	244.921	322.298	115.538	181.672	399.245	4418.63	211.39	82.7619	212.602	107.427	36.8772	16.7743	411.41	314.03	148.564	244.683	179.642	255.539	205.237	151.671	190.952	163.653	168.637	217.396	411.768
ENSCAFG00000009708	ENSCAFT00000015415		protein_coding	protein_coding		0.478	1389	GO:0006414; GO:0006412	GO:0003746; GO:0003924; GO:0005525; GO:0000166			TRUE	2.59848	0.00622575	0.577563	2	62386282	62387670	1389	+	0	0	0	31.8364	0	3.00599	2.10091	0	0	181.649	0	260.851	416.12	0	14.6229	0	0	16.3271	2716.91	1938.25	2666.65	1635.53	74.7341	21.8041	3.80153	0	6.24186	8.62482	0
ENSCAFG00000002224	ENSCAFT00000043220; ENSCAFT00000003492; ENSCAFT00000079124	ZNF169	protein_coding	protein_coding	zinc finger protein 169 [Source:VGNC Symbol;Acc:VGNC:48665]	0.5857	914	GO:0006355; GO:0006357; GO:0000122	GO:0046872; GO:0001227; GO:0000981; GO:0000977		484204	TRUE	-1.52991	0.00623624	0.577563	1	97811274	97853966	42693	-	42.2193	61.8313	147.836	72.4673	166.755	13.3467	150.585	22.3542	4.72478	0	116.738	28.2143	42.5204	0	136.285	39.14	137.591	0	103.249	12.4205	0	36.4128	12.9897	105.593	21.9625	47.9269	97.6891	49.338	24.1449
ENSCAFG00000031564	ENSCAFT00000043991	NUDT4	protein_coding	protein_coding	nudix hydrolase 4 [Source:VGNC Symbol;Acc:VGNC:58000]	0.4851	672	GO:0071543; GO:1901907; GO:1901909; GO:1901911	GO:0016787; GO:0000298; GO:0008486; GO:0034431; GO:0034432; GO:0050072; GO:0030515	GO:0005634; GO:0005737	475425	TRUE	-1.58778	0.00629451	0.577563	15	33627846	33641795	13950	+	233.714	1.03052	58.4466	46.5861	62.533	134.95	89.3496	0	87.4086	34.5206	274.492	0	88.0781	7.40876	62.5308	9.31904	111.707	47.5803	79.7311	94.3956	9.76314	68.924	381.897	94.0741	358.111	59.6164	187.192	136.45	118.767
ENSCAFG00000004222	ENSCAFT00000081134; ENSCAFT00000006770	FAM168B	protein_coding	protein_coding	family with sequence similarity 168 member B [Source:VGNC Symbol;Acc:VGNC:40620]	0.5159	1088				483857	TRUE	-1.19458	0.00635152	0.577563	19	20738223	20775792	37570	-	174.909	146.334	81.9398	69.5094	57.3219	49.4323	44.6748	119.222	68.5094	0	34.7059	44.2024	197.416	0	0	111.828	117.156	107.395	100.955	45.9558	0	79.3277	12.9897	56.9564	185.461	18.7032	69.3103	120.261	86.1384
ENSCAFG00000024785	ENSCAFT00000038293	ANKRD40	protein_coding	protein_coding	ankyrin repeat domain 40 [Source:VGNC Symbol;Acc:VGNC:37903]	0.5258	1223		GO:0005515		491085	TRUE	-1.48078	0.00637007	0.577563	9	26599762	26605484	5723	-	116.103	27.8241	417.148	19.226	109.433	27.6821	164.064	44.3536	103.945	0	50.4813	45.1429	157.933	151.88	6.41342	39.14	102.171	48.9397	87.1879	70.7967	0	172.31	27.2783	65.2759	45.7552	9.3516	49.1175	154.952	116.809
ENSCAFG00000014806	ENSCAFT00000023498		protein_coding	protein_coding		0.43	1065		GO:0005515	GO:0016020; GO:0016021		TRUE	1.90255	0.00638092	0.577563	2	5632441	5658632	26192	-	120.627	2.35061	2.29202	45.1072	38.6138	18.7843	38.7643	7.80623	458.739	1346.3	109.634	147.616	324.978	140.766	574.001	227.791	130.779	386.67	137.453	28.5671	7.81051	115.74	119.39	30.7181	94.3253	92.347	19.3628	26.8823	88.0961
ENSCAFG00000000656	ENSCAFT00000001011	CTHRC1	protein_coding	protein_coding	collagen triple helix repeat containing 1 [Source:VGNC Symbol;Acc:VGNC:49728]	0.4198	648				100684449	TRUE	1.74879	0.00648706	0.581733	13	4805577	4811282	5706	+	1.50784	22.6715	209.72	166.379	33.0035	0	69.7081	176.705	0	0	0	144.833	51.632	3.70438	0	104.373	8.17371	383.361	312.041	142.835	1.95263	63.072	90.9278	188.148	7.32084	202.228	21.2843	147.243	138.996
ENSCAFG00000020200	ENSCAFT00000032173	GBP6	protein_coding	protein_coding	guanylate binding protein family member 6 [Source:VGNC Symbol;Acc:VGNC:41134]	0.4451	2004	GO:0050830; GO:0071346; GO:0042832	GO:0003924; GO:0005525	GO:0031410	490169	TRUE	2.08465	0.0066185	0.585721	6	59158855	59169646	10792	+	107.056	375.11	0	3.69731	1.73703	94.9099	45.0599	1.77414	0	0	0	145.774	3.03717	3.70438	1.60336	59.6418	6.81142	645.732	122.751	17.3887	1.95263	126.794	100.021	52.4767	15.2517	0	28.9248	0.770906	0
ENSCAFG00000012593	ENSCAFT00000020009; ENSCAFT00000043283; ENSCAFT00000062462; ENSCAFT00000081868	CENPF	protein_coding	protein_coding	centromere protein F [Source:HGNC Symbol;Acc:HGNC:1857]	0.4113	4873	GO:0000278; GO:0010389; GO:0051310; GO:0001822; GO:0007059; GO:0015031; GO:0016202; GO:0021591; GO:0045892	GO:0008134; GO:0070840; GO:0008017; GO:0042803; GO:0008022	GO:0000775; GO:0005634; GO:0000922; GO:0000776; GO:0000940; GO:0005635; GO:0005654; GO:0005737; GO:0005813; GO:0005819; GO:0005930; GO:0016363; GO:0030496; GO:0036064; GO:0045120; GO:0097539	480027	TRUE	1.28312	0.00665248	0.585721	7	12555143	12617996	62854	+	147.768	575.032	2.86503	331.279	72.9552	94.9102	28.1143	40.0956	61.4223	0	28.3957	682.786	103.264	159.288	234.09	218.066	91.2731	235.183	52.198	166.434	0	172.96	361.112	89.5944	0.61007	281.717	1.0915	182.705	8.48333
ENSCAFG00000018211	ENSCAFT00000028939	ARHGEF18	protein_coding	protein_coding	Rho/Rac guanine nucleotide exchange factor 18 [Source:HGNC Symbol;Acc:HGNC:17090]	0.6135	6569	GO:0007264; GO:0050790	GO:0005085	GO:0005737	484991	TRUE	1.08528	0.00672264	0.586565	20	52201007	52283000	81994	+	129.674	277.211	180.497	397.831	189.336	90.9554	163.679	260.089	422.869	69.0411	233.476	154.238	103.264	1174.29	288.604	171.47	115.794	216.15	221.985	131.657	140.589	208.073	109.113	275.183	154.958	132.091	198.653	123.345	172.929
ENSCAFG00000015887	ENSCAFT00000036067; ENSCAFT00000060533; ENSCAFT00000025166; ENSCAFT00000074378	APBB2	protein_coding	protein_coding	amyloid beta protein binding family B member 2 [Source:VGNC Symbol;Acc:VGNC:37979]	0.5377	2325		GO:0001540; GO:0005515		488831	TRUE	-0.827087	0.00686437	0.588342	3	71454585	71826749	372165	+	538.297	140.151	132.937	519.102	331.773	626.305	338.527	350.571	151.193	103.562	9.46524	269.917	346.238	300.055	307.844	408.175	472.713	436.379	236.325	248.41	85.9156	293.902	418.268	250.864	357.501	557.589	498.816	390.078	238.186
ENSCAFG00000004617	ENSCAFT00000092662; ENSCAFT00000007432	APOE	protein_coding	protein_coding	apolipoprotein E [Source:VGNC Symbol;Acc:VGNC:38002]	0.6948	1210	GO:0042157; GO:0006869; GO:0120009; GO:0098869; GO:0001937; GO:0002021; GO:0006629; GO:0006641; GO:0006707; GO:0006874; GO:0006898; GO:0006979; GO:0007186; GO:0007263; GO:0007616; GO:0008203; GO:0010467; GO:0010468; GO:0010544; GO:0010596; GO:0010629; GO:0010873; GO:0010875; GO:0010877; GO:0010976; GO:0010977; GO:0015909; GO:0017038; GO:0019068; GO:0019934; GO:0030195; GO:0031175; GO:0032269; GO:…	GO:0008289; GO:0001540; GO:0005102; GO:0005319; GO:0005543; GO:0008201; GO:0016209; GO:0042802; GO:0042803; GO:0043395; GO:0044877; GO:0046911; GO:0046983; GO:0048156; GO:0050750; GO:0060228; GO:0070326; GO:0071813; GO:0120020	GO:0005576; GO:0034364; GO:0005886; GO:0005615; GO:0005783; GO:0005794; GO:0031012; GO:0034361; GO:0034362; GO:0034363; GO:0042627; GO:0043083; GO:0098978; GO:1990777	476438	TRUE	-0.753538	0.0068645	0.588342	1	110525722	110528440	2719	-	702.651	3751.1	766.109	786.787	434.258	1710.85	340.068	1205	302.386	2174.79	91.4974	2314.51	69.8551	507.5	187.593	1375.49	375.99	2195.49	535.747	1935.11	247.984	1967.59	837.834	399.335	746.115	355.361	522.829	1100.85	185.328
ENSCAFG00000017545	ENSCAFT00000027800	S100A16	protein_coding	protein_coding	S100 calcium binding protein A16 [Source:VGNC Symbol;Acc:VGNC:45827]	0.5983	605	GO:0051592	GO:0005509; GO:0046872; GO:0048306; GO:0042802; GO:0042803	GO:0005634; GO:0005737; GO:0005615; GO:0005730; GO:0005829; GO:0005886	490458	TRUE	-1.28601	0.00697308	0.590609	7	43447494	43452130	4637	+	78.4074	11.3357	367.297	27.3601	62.533	34.1083	85.4983	116.029	0	0	113.583	59.25	21.2602	62.9744	41.6872	9.31904	51.7668	110.114	71.127	1.24205	89.8209	56.5697	35.0721	62.7161	54.9063	40.9132	85.1371	39.3162	137.691
ENSCAFG00000004297	ENSCAFT00000006898	CCDC8	protein_coding	protein_coding	coiled-coil domain containing 8 [Source:VGNC Symbol;Acc:VGNC:38857]	0.618	1398	GO:0000226; GO:0007088; GO:0010923		GO:0005654; GO:0005737; GO:0005813; GO:0005829; GO:0005886; GO:1990393	484430	TRUE	1.09258	0.00701291	0.590609	1	109352047	109353612	1566	-	90.4701	91.7165	159.869	255.854	97.2736	198.223	73.5594	411.601	14.1744	172.603	15.7754	167.405	6.07435	1396.55	78.5644	126.739	68.1142	247.417	279.345	421.054	0	464.912	226.02	764.752	163.499	338.995	72.5848	801.742	90.0538
ENSCAFG00000014845	ENSCAFT00000023571; ENSCAFT00000093214; ENSCAFT00000082891	FAM193A	protein_coding	protein_coding	family with sequence similarity 193 member A [Source:VGNC Symbol;Acc:VGNC:40641]	0.5521	4501				610546	TRUE	1.74415	0.00707674	0.590847	3	61544354	61644322	99969	-	301.567	127.785	107.152	150.851	255.343	282.753	228.381	69.1916	269.313	8664.66	533.209	230.417	203.491	200.036	320.671	147.241	370.541	40.7831	480.681	125.447	165.973	265.943	166.268	69.1157	246.468	125.078	297.98	210.457	177.497
ENSCAFG00000000865	ENSCAFT00000086345; ENSCAFT00000066451; ENSCAFT00000064771; ENSCAFT00000071987; ENSCAFT00000065042; ENSCAFT00000001350	ENPP2	protein_coding	protein_coding	ectonucleotide pyrophosphatase/phosphodiesterase 2 [Source:VGNC Symbol;Acc:VGNC:40375]	0.4547	3202	GO:0030334; GO:0006935; GO:0045765; GO:0006955; GO:0006644; GO:0009395; GO:0010634; GO:0030149; GO:0034638; GO:0050731; GO:2000394; GO:0090305; GO:0006897	GO:0004551; GO:0004528; GO:0030247; GO:0004622; GO:0016787; GO:0003676; GO:0005044; GO:0003824; GO:0046872; GO:0005509; GO:0008270	GO:0005615; GO:0005576	482026	TRUE	1.26122	0.00714369	0.591339	13	18587129	18697324	110196	-	205.065	706.938	118.612	229.233	634.016	74.6427	118.234	224.961	37.7983	34.5206	507.968	176.81	258.16	3.70438	227.676	134.194	166.199	255.574	185.848	228.537	48.8157	180.763	279.279	341.099	368.482	72.4749	292.522	171.141	199.032
ENSCAFG00000004074	ENSCAFT00000006523; ENSCAFT00000047377	SELENOW	protein_coding	protein_coding	selenoprotein W [Source:VGNC Symbol;Acc:VGNC:45984]	0.5919	729				612109	TRUE	-0.797998	0.00760959	0.624567	1	108285443	108289568	4126	-	146.26	559.574	383.341	252.896	239.71	241.724	306.947	208.994	340.185	34.5206	59.9465	281.203	78.9665	96.3139	52.9107	134.194	348.745	229.745	317.203	170.161	205.026	414.845	371.505	254.704	355.671	348.347	267.964	340.741	386.318
ENSCAFG00000018793	ENSCAFT00000063126; ENSCAFT00000029831	HSD11B1L	protein_coding	protein_coding	hydroxysteroid 11-beta dehydrogenase 1 like [Source:VGNC Symbol;Acc:VGNC:41798]	0.6548	1246	GO:0055114	GO:0016491	GO:0005654; GO:0043231	485027	TRUE	-1.98751	0.00769683	0.626419	20	54336728	54340308	3581	-	0	0	0	5.17623	43.4257	40.5345	38.5128	15.6125	0	0	0	13.1667	0	0	28.8604	1.86381	43.5931	0	86.6143	0	0	13.6548	0	24.9584	2.44028	8.18265	24.013	10.7927	34.5859
ENSCAFG00000016649	ENSCAFT00000026372; ENSCAFT00000071058		protein_coding	protein_coding		0.5232	1570	GO:0030163; GO:1901800; GO:0045899	GO:0036402; GO:0016787; GO:0016887; GO:0005524; GO:0000166	GO:0005737; GO:0005634; GO:0000502; GO:0008540		TRUE	1.93776	0.00803353	0.63864	X	51797242	51926991	129750	-	0	0	0	8.09073	6.83908	8.59736	1.73311	9.45582	719.933	0	148.458	131.855	258.386	48.6311	122.569	435.754	121.7	59.8632	28.6902	40.7949	0	82.7184	181.771	34.4821	8.33398	18.7699	3.44542	32.9208	46.8881
ENSCAFG00000005810	ENSCAFT00000009358; ENSCAFT00000043568	KAT2B	protein_coding	protein_coding	lysine acetyltransferase 2B [Source:VGNC Symbol;Acc:VGNC:42210]	0.442	2197	GO:0006355; GO:0016573; GO:0018215; GO:0006338; GO:0006473; GO:0008285; GO:0010835; GO:0018076; GO:0018393; GO:0018394; GO:0032869; GO:0043966; GO:0043970; GO:0045722; GO:0045736; GO:0045893; GO:0045944; GO:0046600; GO:2000233	GO:0004402; GO:0008080; GO:0005515; GO:0000977; GO:0003682; GO:0003712; GO:0003713; GO:0004468; GO:0004861; GO:0008134; GO:0016407; GO:0019901; GO:0042826; GO:0061733	GO:0005634; GO:0005856; GO:0005815; GO:0000123; GO:0000776; GO:0005654; GO:0005671; GO:0005813; GO:0005829; GO:0031672; GO:0031674; GO:0032991; GO:0042641	477052	TRUE	-1.0844	0.00812481	0.63864	23	23168600	23233478	64879	-	143.244	103.052	402.823	71.7278	149.384	292.639	152.125	241.283	137.019	0	290.267	74.2977	294.606	22.2263	48.1007	184.517	204.343	21.751	64.2437	237.231	253.842	162.557	151.979	35.1978	59.1768	118.064	225.941	216.624	155.963
ENSCAFG00000018173	ENSCAFT00000076738; ENSCAFT00000028869; ENSCAFT00000083948; ENSCAFT00000078913; ENSCAFT00000080468	LAMA3	protein_coding	protein_coding	laminin subunit alpha 3 [Source:VGNC Symbol;Acc:VGNC:42566]	0.514	10310	GO:0045995; GO:0030334; GO:0030155; GO:0007155; GO:0035987	GO:0005102	GO:0016020; GO:0005604; GO:0005610; GO:0005783	480173	TRUE	-1.20682	0.00819132	0.63864	7	64406082	64655268	249187	-	104.041	201.982	0	123.49	81.6403	36.0855	13.0943	261.154	406.332	69.0411	22.0856	135.429	88.0781	388.96	129.872	14.9105	163.474	36.7048	173.229	173.887	281.178	88.4308	200.041	92.1542	53.0761	427.836	253.228	55.5052	96.5794
ENSCAFG00000020247	ENSCAFT00000061404; ENSCAFT00000073829; ENSCAFT00000089023; ENSCAFT00000059491; ENSCAFT00000092527; ENSCAFT00000032249	WWP2	protein_coding	protein_coding	WW domain containing E3 ubiquitin protein ligase 2 [Source:VGNC Symbol;Acc:VGNC:48444]	0.5637	3735	GO:0006511; GO:0016567; GO:0000122; GO:0006858; GO:0010629; GO:0032410; GO:0034765; GO:0042391; GO:0043161; GO:0043433; GO:0045892; GO:0045944; GO:0051224; GO:0051865; GO:0070534; GO:1901016	GO:0061630; GO:0004842; GO:0005515; GO:0016740; GO:0001085; GO:0008134	GO:0005576; GO:0005634; GO:0005737	479672	TRUE	-0.940835	0.00822173	0.63864	5	79806425	79957830	151406	-	294.028	484.346	150.128	178.21	170.229	249.138	212.591	282.089	70.8718	34.5206	555.296	548.298	118.45	311.168	543.537	326.166	35.4194	607.669	97.5131	438.443	544.783	198.319	140.289	409.574	110.423	429.005	260.869	504.943	152.047
ENSCAFG00000018339	ENSCAFT00000029135	ADRB2	protein_coding	protein_coding	adrenoceptor beta 2 [Source:HGNC Symbol;Acc:HGNC:286]	0.586	1302	GO:0097746; GO:0007189; GO:0006940; GO:0007186; GO:0007165; GO:0001993; GO:0002024; GO:0002025; GO:0002028; GO:0002032; GO:0006898; GO:0007190; GO:0009409; GO:0010739; GO:0030501; GO:0031649; GO:0040015; GO:0043410; GO:0045453; GO:0045944; GO:0045986; GO:0050873; GO:0061885; GO:0071875; GO:0071902; GO:0120162; GO:1901098; GO:1904504; GO:1904646; GO:2000969	GO:0004941; GO:0004935; GO:0004930; GO:0001540; GO:0008179; GO:0015459; GO:0019899; GO:0042802; GO:0042803; GO:0044877; GO:0051380	GO:0016021; GO:0016020; GO:0005886; GO:0005634; GO:0005794; GO:0005887; GO:0016324; GO:0043235	403910	TRUE	1.91056	0.00827371	0.63864	4	59941517	60050298	108782	-	27.141	127.785	65.8957	14.7892	0	6.42619	40.0533	93.3199	47.2479	0	0	13.1667	15.1859	0	104.218	44.7314	8.17371	89.7228	0.573605	0	0	33.1616	24.6804	189.428	34.1639	0	52.3921	20.0436	108.978
ENSCAFG00000016709	ENSCAFT00000026457; ENSCAFT00000068484; ENSCAFT00000065125	YIPF6	protein_coding	protein_coding	Yip1 domain family member 6 [Source:VGNC Symbol;Acc:VGNC:48492]	0.4379	899	GO:0060576	GO:0042802	GO:0016020; GO:0016021; GO:0000138; GO:0005783; GO:0005797; GO:0005801; GO:0005802; GO:0030134	491931	TRUE	-1.84605	0.00828975	0.63864	X	53026609	53045376	18768	+	0	0	18.3362	6.65516	22.5813	8.89781	9.24306	0	0	0	0	0	60.7435	0	0	16.7743	0	0	14.3401	26.083	13.6684	3.25113	3.8969	5.75964	12.8115	0	20.1928	0.770906	32.6282
ENSCAFG00000002941	ENSCAFT00000035246; ENSCAFT00000044644	ME1	protein_coding	protein_coding	malic enzyme 1 [Source:VGNC Symbol;Acc:VGNC:43109]	0.4084	2304	GO:0055114; GO:0006108; GO:1902031	GO:0004470; GO:0004471; GO:0051287; GO:0046872; GO:0016491; GO:0004473; GO:0030145; GO:0042802		403709	TRUE	-1.09304	0.00841443	0.63864	12	43624945	43828775	203831	-	21.1097	40.1904	53.8625	83.5592	177.59	162.138	183.321	80.9009	0	34.5206	176.685	31.0357	138.97	51.8613	25.6537	132.33	82.055	50.3902	41.8731	155.749	54.6736	67.857	29.8763	99.1988	109.202	125.078	116.361	195.81	105.063
ENSCAFG00000010114	ENSCAFT00000016092; ENSCAFT00000069999; ENSCAFT00000089426	CIT	protein_coding	protein_coding	citron rho-interacting serine/threonine kinase [Source:VGNC Symbol;Acc:VGNC:39282]	0.4985	5008	GO:0000281; GO:0035556; GO:0006468; GO:0032467; GO:0035331; GO:0051402; GO:0016310	GO:0004674; GO:0004672; GO:0005524; GO:0001223; GO:0019901; GO:0030165; GO:0030291; GO:0097110; GO:0000166; GO:0016301; GO:0016740; GO:0046872; GO:0106310; GO:0106311	GO:0005829; GO:0005737	100683247	TRUE	1.52489	0.00844846	0.63864	26	15723690	15884343	160654	-	15.0784	17.5189	0	118.314	3.47406	110.234	19.6415	23.0639	59.0599	276.164	0	132.607	0	181.515	1.60336	96.918	91.2731	197.118	2.86802	65.8285	83.963	112.489	18.1856	22.3986	0	39.7443	4.366	165.745	0
ENSCAFG00000018852	ENSCAFT00000044503	TNFRSF17	protein_coding	protein_coding	TNF receptor superfamily member 17 [Source:VGNC Symbol;Acc:VGNC:47659]	0.422	1860	GO:0033209; GO:0002260	GO:0038023	GO:0016020; GO:0016021	100684674	TRUE	1.37122	0.0085477	0.63864	6	30841152	30845905	4754	-	45.7477	227.745	25.2229	5.72509	176.581	181.342	34.2599	68.8605	2.38127	34.5206	236.274	86.9778	82.2664	18.6619	48.9758	94.222	64.5912	154.75	1.20139	84.4658	0	76.1825	11.4102	68.301	54.9209	35.362	13.7342	30.4079	171.945
ENSCAFG00000007313	ENSCAFT00000011706	RRS1	protein_coding	protein_coding	ribosome biosis regulator 1 homolog [Source:VGNC Symbol;Acc:VGNC:45768]	0.6466	1098	GO:0042254; GO:0000447; GO:0042273; GO:0000055; GO:0000027; GO:0007080; GO:1901796; GO:1902570	GO:0008097	GO:0005634; GO:0005730; GO:0030687; GO:0000794; GO:0005654	486978	TRUE	-1.97776	0.0087179	0.63864	29	16016189	16017286	1098	+	10.5548	2.06105	0.573006	10.3525	22.5814	49.9266	11.1687	0	18.8992	0	0	34.7976	0	0	367.168	13.0467	84.4617	5.43775	37.2843	29.8091	0	22.1077	6.49484	10.2394	15.2517	31.5616	36.5653	5.39634	7.1782
ENSCAFG00000031727	ENSCAFT00000044316	STC2	protein_coding	protein_coding	stanniocalcin 2 [Source:VGNC Symbol;Acc:VGNC:46896]	0.5809	909	GO:0007165; GO:0006874; GO:0010629; GO:0046885	GO:0005179; GO:0019899; GO:0020037; GO:0042803	GO:0005576; GO:0005615; GO:0005783; GO:0048471	489112	TRUE	-1.60588	0.00872001	0.63864	4	39152503	39162343	9841	+	0	37.0988	1.71902	14.7892	5.21108	145.331	0	68.8367	0	0	0	0	142.747	40.7482	1.60336	18.6381	1.36228	0	7.45686	26.083	0	54.619	6.49484	37.1177	0	15.1963	3.82025	43.9416	0
ENSCAFG00000000934	ENSCAFT00000073925; ENSCAFT00000001452; ENSCAFT00000068523	COL14A1	protein_coding	protein_coding	collagen type XIV alpha 1 chain [Source:VGNC Symbol;Acc:VGNC:51768]	0.486	4757		GO:0005515	GO:0005576; GO:0005581; GO:0005615; GO:0005614; GO:0062023	475085	TRUE	-1.39258	0.00872014	0.63864	13	19011897	19248568	236672	+	2857.34	62.8619	3773.82	713.581	5720.03	813.161	3200.03	386.764	4564.15	69.041	2763.85	150.476	1102.49	33.3394	1869.51	275.844	2467.09	59.8152	4213.7	664.495	2104.93	1280.3	2749.92	840.266	3203.48	1458.85	2966.7	1480.91	3705.91
ENSCAFG00000017676	ENSCAFT00000028030	SETBP1	protein_coding	protein_coding	SET binding protein 1 [Source:VGNC Symbol;Acc:VGNC:46051]	0.5315	5560		GO:0003677	GO:0005654; GO:0005829; GO:0016604	490472	TRUE	-1.1734	0.00873547	0.63864	7	46020889	46378005	357117	-	737.331	12.3663	504.818	153.069	680.915	416.714	921.996	46.1277	389.795	103.562	798.236	217.25	1181.46	51.8613	804.884	136.058	795.574	1.35944	300.569	581.278	503.778	349.172	507.897	97.2739	612.51	271.196	998.178	359.242	599.054
ENSCAFG00000012226	ENSCAFT00000019411; ENSCAFT00000019420; ENSCAFT00000084677; ENSCAFT00000019426; ENSCAFT00000085717; ENSCAFT00000090228	COL6A3	protein_coding	protein_coding	collagen type VI alpha 3 chain [Source:VGNC Symbol;Acc:VGNC:39481]	0.5486	8643	GO:0007155; GO:0010951	GO:0004867; GO:0005515	GO:0005581; GO:0005615; GO:0031012; GO:0042383; GO:0062023	403582	TRUE	0.787689	0.00877018	0.63864	25	47971315	48052402	81088	-	8728.85	7538.27	9393.26	22395.3	11655.4	9706.05	9863.49	4655	4247.58	2450.96	5095.45	4077.91	5536.78	18799.7	3081.64	6922.19	6269.24	8217.8	13945.5	11438	6849.83	15962.4	18596	22300.7	10315.1	25895.7	7773.11	24012.9	12210.8
ENSCAFG00000019676	ENSCAFT00000031285	ERRFI1	protein_coding	protein_coding	ERBB receptor feedback inhibitor 1 [Source:VGNC Symbol;Acc:VGNC:40469]	0.5394	2536	GO:0007175; GO:0031953; GO:0042059; GO:0043589; GO:0045616; GO:0048286; GO:0060426; GO:0060428	GO:0019901	GO:0016020; GO:0005737; GO:0005634; GO:0005886; GO:0031234; GO:0005829	489636	TRUE	-1.14298	0.00900205	0.650634	5	61622550	61636148	13599	-	105.548	380.263	230.348	414.838	234.499	178.45	152.125	29.8056	151.193	69.0411	1271.5	146.714	200.454	33.3394	57.7208	126.739	194.807	167.211	124.472	7.45229	50.7683	57.22	72.7422	143.351	161.668	336.657	169.183	104.843	383.708
ENSCAFG00000017147	ENSCAFT00000027161; ENSCAFT00000047042	ANGEL1	protein_coding	protein_coding	angel homolog 1 [Source:VGNC Symbol;Acc:VGNC:37852]	0.5569	2944		GO:0008190; GO:0019904	GO:0005634; GO:0005829; GO:0005783; GO:0005801; GO:0048471	490800	TRUE	1.74324	0.0090851	0.651045	8	49656854	49750707	93854	-	18.094	149.426	0	22.9233	0	19.2786	0.385128	75.9333	0	34.5206	41.0161	0	0	48.1569	0	117.42	55.8537	69.3313	10.3249	2.4841	0	17.5561	1.29897	12.1592	6.1007	0	26.7418	10.0218	41.7641
ENSCAFG00000000649	ENSCAFT00000087119; ENSCAFT00000066642; ENSCAFT00000001002; ENSCAFT00000084628; ENSCAFT00000060032	ATP6V1C1	protein_coding	protein_coding	ATPase H+ transporting V1 subunit C1 [Source:VGNC Symbol;Acc:VGNC:38278]	0.4447	1572	GO:1902600; GO:0006811	GO:0015078; GO:0046961	GO:0033180; GO:0005886	475061	TRUE	1.51805	0.00914219	0.651045	13	4510003	4579846	69844	+	263.871	23.702	198.26	122.751	34.7406	129.018	63.5461	15.9673	302.386	34.5206	6.31016	146.714	3.03717	829.781	0	7.45523	74.9257	1.35944	62.5229	114.268	167.926	34.462	97.4226	49.9169	201.323	35.0685	50.209	71.6943	23.4923
ENSCAFG00000009509	ENSCAFT00000090984; ENSCAFT00000088468; ENSCAFT00000015113; ENSCAFT00000085404	F13A1	protein_coding	protein_coding	coagulation factor XIII A chain [Source:VGNC Symbol;Acc:VGNC:40545]	0.4842	2547	GO:0072378; GO:0018149; GO:0007596; GO:0018215	GO:0003810; GO:0046872		478711	TRUE	-2.25311	0.00926445	0.653515	35	6187235	6349773	162539	-	485.523	1.03052	477.314	0.739462	323.088	0	1360.65	0.354828	42.5231	69.0411	839.252	0	212.602	0	149.112	27.9571	65.3897	2.71887	1643.95	1.24205	495.968	1.30045	505.299	0	449.622	1.16895	84.0457	10.7927	370.656
ENSCAFG00000004719	ENSCAFT00000007598; ENSCAFT00000085432; ENSCAFT00000089740	ARMC7	protein_coding	protein_coding	armadillo repeat containing 7 [Source:VGNC Symbol;Acc:VGNC:51922]	0.5857	1115		GO:0005515		608659	TRUE	0.925394	0.00931183	0.653515	9	5344420	5366661	22242	-	141.928	229.762	163.405	218.528	323.711	158.569	389.494	188.414	790.795	198.786	440.004	334.098	334.754	866.654	636.833	753.176	404.77	645.066	308.489	117.995	331.947	210.352	318.573	135.774	279.143	292.237	192.915	199.923	356.636
ENSCAFG00000023249	ENSCAFT00000049360; ENSCAFT00000022571; ENSCAFT00000022603; ENSCAFT00000047251	CILP2	protein_coding	protein_coding	cartilage intermediate layer protein 2 [Source:VGNC Symbol;Acc:VGNC:39275]	0.6504	3050		GO:0052856; GO:0052857	GO:0005576; GO:0005739	484804	TRUE	-1.62179	0.00948643	0.660979	20	43703274	43722505	19232	-	0	1.03052	21.2012	25.1417	13.8962	28.1764	3.85128	24.1283	0	0	0	3.76191	0	0	19.2403	1.86381	14.9851	145.46	1.14721	4.96819	29.2894	46.1661	86.5167	51.3849	0	59.6164	20.3672	403.444	0.652564
ENSCAFG00000008792	ENSCAFT00000014013; ENSCAFT00000079368	NAA25	protein_coding	protein_coding	N-alpha-acetyltransferase 25, NatB auxiliary subunit [Source:VGNC Symbol;Acc:VGNC:52953]	0.412	2962	GO:0017196	GO:0005515; GO:0004596	GO:0005737; GO:0031416; GO:0016020; GO:0016021; GO:0005794; GO:0005829	486274	TRUE	1.40166	0.0096607	0.668314	26	9623575	9699139	75565	-	129.674	94.8081	194.853	112.399	152.858	52.3982	110.54	462.696	73.2342	276.164	104.118	273.679	100.227	129.653	309.447	61.5057	47.68	38.0642	100.963	68.3126	363.189	66.3231	183.155	46.0771	149.467	109.881	158.814	92.509	92.0115
ENSCAFG00000042550	ENSCAFT00000068407		protein_coding	protein_coding		0.3855	2436					TRUE	2.22829	0.0100262	0.688677	8	36442272	36444707	2436	-	127.323	3.00892	242.958	108.658	183.183	152.112	70.872	156.132	1624.77	1102.24	1047.06	1346.6	1928.02	1132.2	1354.98	1489.83	725.851	963.922	7.3286	82.2434	150.094	28.8244	25.9256	240.045	30.4858	0	47.32	29.2231	15.101
ENSCAFG00000007755	ENSCAFT00000012419; ENSCAFT00000082108	MAT2A	protein_coding	protein_coding	methionine adenosyltransferase 2A [Source:VGNC Symbol;Acc:VGNC:49922]	0.4568	2304	GO:0006556; GO:0006730; GO:0034214; GO:0051291; GO:1990830	GO:0004478; GO:0005524; GO:0000166; GO:0016740; GO:0046872; GO:0042802	GO:0005829; GO:0048269	475770	TRUE	-0.736782	0.0101007	0.688907	17	39525626	39532512	6887	-	266.887	373.049	112.309	224.797	462.049	468.123	645.475	503.858	564.613	103.562	495.347	233.238	540.617	192.628	392.822	641.15	498.596	541.056	499.61	366.404	683.42	447.356	189.649	328.299	291.003	403.288	321.447	292.173	512.263
ENSCAFG00000002640	ENSCAFT00000090752; ENSCAFT00000080824; ENSCAFT00000004163; ENSCAFT00000061272; ENSCAFT00000060349; ENSCAFT00000062854; ENSCAFT00000085600; ENSCAFT00000064991	RIMS1	protein_coding	protein_coding	regulating synaptic membrane exocytosis 1 [Source:VGNC Symbol;Acc:VGNC:45582]	0.4555	2586	GO:0006887	GO:0005515; GO:0031267	GO:0016020	481877	TRUE	-1.69832	0.010633	0.717426	12	34474033	34659410	185378	+	81.4231	0	0	79.1224	156.333	16.3126	10.7836	127.383	80.3214	69.0411	394.385	24.4524	97.1896	22.2263	17.6369	18.6381	159.387	0	91.777	34.7773	66.3894	60.4711	93.5257	37.1177	35.9941	0	57.3038	3.08362	116.809
ENSCAFG00000009343	ENSCAFT00000076085; ENSCAFT00000014878	SLC40A1	protein_coding	protein_coding	solute carrier family 40 member 1 [Source:VGNC Symbol;Acc:VGNC:46411]	0.5147	2040	GO:0034755; GO:0006811; GO:0006879	GO:0005381; GO:0017046	GO:0016021; GO:0016020; GO:0005654; GO:0005829; GO:0005886; GO:0016323	478837	TRUE	-1.59695	0.0106669	0.717426	37	303104	368865	65762	-	193.003	5.15261	776.423	63.5937	194.547	25.2105	121.315	18.0963	25.9863	69.0411	15.7754	94.9881	30.3717	0	4.81007	24.2295	66.752	0	189.863	0	410.052	33.1616	137.691	28.1582	54.2962	26.8858	206.294	93.2794	244.711
ENSCAFG00000004094	ENSCAFT00000006563	DLL1	protein_coding	protein_coding	delta like canonical Notch ligand 1 [Source:VGNC Symbol;Acc:VGNC:39986]	0.65	2140	GO:0007154; GO:0007275; GO:0007219; GO:0045746; GO:0001756; GO:0001757; GO:0001947; GO:0002315; GO:0003323; GO:0007267; GO:0007368; GO:0007386; GO:0008217; GO:0008284; GO:0008285; GO:0009954; GO:0010628; GO:0014002; GO:0014807; GO:0021510; GO:0021688; GO:0021693; GO:0030155; GO:0030857; GO:0032693; GO:0034351; GO:0035265; GO:0040008; GO:0045596; GO:0045605; GO:0045608; GO:0045638; GO:0045662; GO:…	GO:0005509; GO:0005112; GO:0030957; GO:0097110	GO:0016020; GO:0016021; GO:0005886; GO:0005912; GO:0016324; GO:0031410; GO:0045121	100688936	TRUE	1.58591	0.0108722	0.72619	12	72265682	72272348	6667	-	57.2977	35.0378	151.274	43.6283	74.6922	87.0008	66.242	360.151	0	1001.1	3.15508	62.0715	185.268	77.792	0	89.4628	46.3177	182.164	25.8122	186.307	0	29.9104	2.59794	10.2394	18.9122	51.4338	22.9215	38.5453	86.1384
ENSCAFG00000008557	ENSCAFT00000013599; ENSCAFT00000066450; ENSCAFT00000013595; ENSCAFT00000013593; ENSCAFT00000037829; ENSCAFT00000071777; ENSCAFT00000077278	APP	protein_coding	protein_coding	amyloid beta protein [Source:VGNC Symbol;Acc:VGNC:38010]	0.4774	3315	GO:0007399; GO:0006897; GO:0010951; GO:0010466; GO:0007219; GO:0001774; GO:0001934; GO:0001967; GO:0002265; GO:0006378; GO:0006417; GO:0006468; GO:0006878; GO:0006979; GO:0007176; GO:0007409; GO:0007611; GO:0007612; GO:0007617; GO:0007626; GO:0008088; GO:0008203; GO:0008285; GO:0008344; GO:0008542; GO:0009987; GO:0010468; GO:0010628; GO:0010629; GO:0010800; GO:0010971; GO:0014005; GO:0016199; GO:…	GO:0004867; GO:0046914; GO:0008201; GO:0046872; GO:0030414; GO:0000978; GO:0005102; GO:0019899; GO:0030546; GO:0042802; GO:0051425	GO:0016021; GO:0016020; GO:0005886; GO:0043204; GO:0031410; GO:0042995; GO:0005768; GO:0005905; GO:0005769; GO:0030426; GO:0005798; GO:0005615; GO:0005641; GO:0005737; GO:0005790; GO:0005794; GO:0005911; GO:0008021; GO:0009986; GO:0030134; GO:0030424; GO:0031594; GO:0035253; GO:0043005; GO:0043197; GO:0043198; GO:0043235; GO:0045121; GO:0045177; GO:0045202; GO:0048471; GO:0048786; GO:0051233; GO:…	403407	TRUE	-0.593099	0.0110463	0.728517	31	21351207	21614337	263131	-	1670.68	2240.36	1537.38	4677.84	1174.23	4051.96	1111.09	4127.72	694.545	2278.36	1034.87	2829.9	929.375	1926.28	697.459	1539.51	1235.59	2369.5	970.542	2445.59	1234.06	2685.44	2030.29	4406.76	1603.26	3513.86	1939.05	5052.52	2024.91
ENSCAFG00000007872	ENSCAFT00000061593; ENSCAFT00000012568; ENSCAFT00000060382; ENSCAFT00000080341; ENSCAFT00000070490	LETMD1	protein_coding	protein_coding	LETM1 domain containing 1 [Source:VGNC Symbol;Acc:VGNC:42643]	0.4926	1707		GO:0043022	GO:0016020; GO:0016021; GO:0005739; GO:0005743; GO:0005654; GO:0005730	607861	TRUE	1.77301	0.0110575	0.728517	27	3761203	3770103	8901	-	135.705	57.7093	1.71902	28.0996	116.381	77.6086	32.3507	64.9336	23.6239	0	37.861	76.1786	15.1859	1137.24	12.8268	188.245	13.6228	25.8293	7.45686	4.96819	1.95263	26.6593	11.6907	41.5974	74.4285	29.2237	54.0293	28.5235	58.7307
ENSCAFG00000005283	ENSCAFT00000071477; ENSCAFT00000089642; ENSCAFT00000070202; ENSCAFT00000008526	CLIP4	protein_coding	protein_coding	CAP-Gly domain containing linker protein family member 4 [Source:VGNC Symbol;Acc:VGNC:39345]	0.4451	2194	GO:0031122	GO:0005515; GO:0051010	GO:0043231; GO:0005634; GO:0005737; GO:0035371	483020	TRUE	-1.90763	0.0111565	0.730071	17	22921488	23011839	90352	+	28.6489	0	33.2343	0	66.0071	18.2899	28.8846	5.32243	0	0	0	21.631	18.223	0	0	0	4.08685	0	0	23.5989	1.95263	16.9059	7.79381	0	94.5608	0	15.281	0	18.9244
ENSCAFG00000019613	ENSCAFT00000044495	GAB3	protein_coding	protein_coding	GRB2 associated binding protein 3 [Source:VGNC Symbol;Acc:VGNC:54143]	0.6384	4016				492262	TRUE	-1.83918	0.0115266	0.749228	X	122741197	122779143	37947	-	51.2664	32.9767	10.3141	25.1417	39.9516	6.92052	140.572	0	375.621	0	0	66.7738	12.1487	3.70438	68.9443	9.31904	164.836	14.9538	18.929	0	25.3842	30.5607	24.6804	0	50.6358	0	134.8	11.5636	13.0513
ENSCAFG00000003095	ENSCAFT00000004966		protein_coding	protein_coding		0.4577	378	GO:0000398	GO:0003676; GO:0003723	GO:0005737; GO:0016607		TRUE	1.89297	0.0116106	0.749658	6	59534208	59535678	1471	+	0	120.123	0	147.153	46.3953	2.53791	66.587	0	243.327	0	211.39	99.4197	6.07435	137.578	43.2906	68.9609	19.5282	67.3835	0	0	154.258	15.5141	0	0.713414	7.93091	16.3653	0	0	15.9498
ENSCAFG00000016676	ENSCAFT00000093713; ENSCAFT00000060850; ENSCAFT00000060261; ENSCAFT00000067580; ENSCAFT00000026408	BNIP2	protein_coding	protein_coding	BCL2 interacting protein 2 [Source:VGNC Symbol;Acc:VGNC:58293]	0.4302	1885	GO:0006915; GO:0006798	GO:0004309	GO:0005635; GO:0005737; GO:0043231	487580	TRUE	-0.965348	0.0119596	0.763158	30	24503092	24539440	36349	-	90.4701	15.4578	281.919	211.486	140.699	178.451	146.349	85.8685	30.7111	69.0411	296.578	43.2619	109.483	7.40877	258.14	242.295	140.315	58.4558	246.089	136.625	42.9578	161.661	258.495	109.433	107.982	87.6712	165.708	111.01	143.327
ENSCAFG00000005770	ENSCAFT00000066974; ENSCAFT00000038251	CCDC137	protein_coding	protein_coding	coiled-coil domain containing 137 [Source:VGNC Symbol;Acc:VGNC:38793]	0.6066	493	GO:0007601	GO:0030553; GO:0004114; GO:0047555	GO:0001650; GO:0005694; GO:0005730	608071	TRUE	1.5219	0.0119773	0.763158	9	508595	534772	26178	-	54.2821	25.7631	0	61.3753	97.2736	52.3982	39.6681	225.671	0	759.452	0	2.82143	0	100.018	3.20671	9.31904	32.6948	92.4417	5.73605	39.7455	27.3368	33.1616	72.7422	17.9189	27.4531	21.0411	51.3006	84.7997	41.1115
ENSCAFG00000031193	ENSCAFT00000048585	SERTAD4	protein_coding	protein_coding	SERTA domain containing 4 [Source:VGNC Symbol;Acc:VGNC:46045]	0.4865	1071			GO:0005634	490276	TRUE	-1.48494	0.012216	0.773071	7	8856330	8860526	4197	+	0	4.12209	0	2.21839	19.1073	73.526	36.202	187.349	0	0	0	59.5592	21.2602	11.1131	0	117.42	0	0	11.2184	111.049	0	131.346	14.4704	117.113	0	167.16	16.9183	275.984	0
ENSCAFG00000045861	ENSCAFT00000075609		protein_coding	protein_coding		0.3907	2931					TRUE	2.40771	0.01233	0.773071	6	40250473	40253403	2931	+	62.3087	0	0	111.174	242.196	31.7698	2.33539	177.291	640.502	1724.66	168.969	384.133	968.014	250.495	473.484	363.592	395.123	110.052	0	0	0	0	0	28.2904	15.4386	0	36.5985	0	22.734
ENSCAFG00000032695	ENSCAFT00000047360	FGF10	protein_coding	protein_coding	fibroblast growth factor 10 [Source:VGNC Symbol;Acc:VGNC:40839]	0.5821	1656	GO:0008543; GO:0001934; GO:0008284; GO:0009887; GO:0010628; GO:0030154; GO:0030334; GO:0090263; GO:0070374; GO:0042060; GO:0010634; GO:0050679; GO:0000132; GO:0000187; GO:0001656; GO:0001759; GO:0001823; GO:0001974; GO:0003338; GO:0006935; GO:0007267; GO:0007368; GO:0007431; GO:0007435; GO:0008285; GO:0008544; GO:0008589; GO:0009880; GO:0010468; GO:0010838; GO:0021983; GO:0030177; GO:0030324; GO:…	GO:0005104; GO:0008083; GO:0042056; GO:0005111; GO:0008201	GO:0005576; GO:0005737; GO:0005615; GO:0005634; GO:0005886; GO:0009986; GO:0062023	612454	TRUE	1.56284	0.0123723	0.773071	4	65851069	65928192	77124	+	263.871	46.3735	1.14601	4.48226	347.763	30.8662	113.998	106.094	322.946	0	162.877	95.3079	71.0684	216.812	22.4649	109.965	129.417	97.8794	282.228	69.5547	82.4509	31.3251	390.989	56.4436	152.015	21.0684	96.659	74.7779	112.241
ENSCAFG00000006162	ENSCAFT00000009977; ENSCAFT00000009973; ENSCAFT00000077220	SMAD9	protein_coding	protein_coding	SMAD family member 9 [Source:VGNC Symbol;Acc:VGNC:46525]	0.5264	1800	GO:0007179; GO:0006355; GO:0030154; GO:0006357; GO:0009653; GO:0060395; GO:0030509	GO:0005515; GO:0046872; GO:0003677; GO:0000978; GO:0000981; GO:0070411	GO:0005667; GO:0005737; GO:0005634; GO:0005654; GO:0005829; GO:0071144	486006	TRUE	1.32742	0.0129344	0.795575	25	3779197	3841321	62125	+	1.50784	36.0683	10.3141	136.8	81.6402	175.979	43.1343	96.8682	448.855	483.288	0	40.4405	18.223	203.741	20.8436	175.198	10.8983	301.795	26.9594	350.257	7.81051	183.364	10.3917	266.223	121.404	61.9543	32.1993	153.41	33.2808
ENSCAFG00000010872	ENSCAFT00000082468; ENSCAFT00000080133; ENSCAFT00000087230; ENSCAFT00000065390; ENSCAFT00000046829; ENSCAFT00000080954; ENSCAFT00000074366; ENSCAFT00000017327	ADGRB2	protein_coding	protein_coding	adhesion G protein-coupled receptor B2 [Source:VGNC Symbol;Acc:VGNC:37634]	0.6447	5002	GO:0007166; GO:0016525; GO:0007186; GO:0033173	GO:0004888; GO:0004930	GO:0005887; GO:0016020; GO:0016021; GO:0005886	487317	TRUE	1.87216	0.0130052	0.795575	2	69353413	69389225	35813	+	0	69.045	6.87607	7.39462	6.94811	0	13.0943	175.285	35.4359	0	88.3424	36.6786	0	744.582	75.3577	54.0504	83.0994	32.6265	8.60406	3.72614	0	75.4263	14.2887	72.9556	50.0257	14.0274	8.73203	5.39634	1.95769
ENSCAFG00000029442	ENSCAFT00000047691; ENSCAFT00000086287	CCN2	protein_coding	protein_coding	cellular communication network factor 2 [Source:VGNC Symbol;Acc:VGNC:39696]	0.6193	1536	GO:0007165; GO:0007155; GO:0060548; GO:0045597; GO:0046330; GO:0051496; GO:0070374	GO:0005520; GO:0005515; GO:0005178; GO:0008201; GO:0008022	GO:0005576; GO:0031012	476202	TRUE	-0.799631	0.0130809	0.795575	1	25507662	25510145	2484	+	499.094	359.652	629.16	1564.7	293.558	6678.3	1673.38	5530.36	16.5368	828.492	2448.34	972.453	1983.28	2633.81	905.896	4378.08	762.88	3391.79	780.676	1674.28	827.914	3529.43	800.164	1295.28	1787.5	2612.6	1116.6	4830.5	721.083
ENSCAFG00000013015	ENSCAFT00000020665; ENSCAFT00000086985		protein_coding	protein_coding		0.5057	1404					TRUE	0.898634	0.0131179	0.795575	38	21054885	21060144	5260	+	274.426	880.066	50.9975	450.333	38.2146	395.458	247.252	263.992	73.2342	1242.74	41.0161	263.333	69.855	322.281	0	300.073	14.9851	127.787	252.96	152.772	0	720.451	155.876	308.461	136.656	257.169	12.0065	240.523	1.95769
ENSCAFG00000014770	ENSCAFT00000046487; ENSCAFT00000093333; ENSCAFT00000023424; ENSCAFT00000047073; ENSCAFT00000079240; ENSCAFT00000023447; ENSCAFT00000085481; ENSCAFT00000092022; ENSCAFT00000023518	ELL	protein_coding	protein_coding	elongation factor for RNA polymerase II [Source:VGNC Symbol;Acc:VGNC:40306]	0.6235	2208	GO:0042795; GO:0006368; GO:0006366; GO:0000413; GO:0006021; GO:0008654	GO:0003755; GO:0005515; GO:0016853; GO:0004512	GO:0008023; GO:0005634; GO:0016020; GO:0016021; GO:0005737	484820	TRUE	-0.623497	0.0134798	0.795575	20	44489219	44598497	109279	+	566.947	746.098	363.859	510.969	416.11	437.97	176.774	818.093	139.116	310.685	665.111	197.705	446.465	129.653	861.001	363.443	452.279	554.649	536.32	362.678	115.205	668.433	316.948	430.693	566.144	425.498	438.237	331.49	374.859
ENSCAFG00000001234	ENSCAFT00000001919; ENSCAFT00000063333	UHRF1BP1	protein_coding	protein_coding	UHRF1 binding protein 1 [Source:VGNC Symbol;Acc:VGNC:48124]	0.5046	5010		GO:0042802; GO:0042826		481752	TRUE	1.0046	0.013608	0.795575	12	4027455	4089578	62124	+	304.583	139.121	14.8982	193	104.222	226.894	213.746	47.1923	432.318	34.5206	0	113.798	121.487	340.803	105.821	82.0076	46.3177	455.411	157.168	32.2932	0	171.66	179.258	181.749	105.542	72.4749	113.516	72.4651	182.065
ENSCAFG00000028621	ENSCAFT00000045489	OLFML2A	protein_coding	protein_coding	olfactomedin like 2A [Source:VGNC Symbol;Acc:VGNC:44116]	0.5958	2986	GO:0030198	GO:0042802; GO:0050840	GO:0031012	491336	TRUE	-0.981199	0.0136744	0.795575	9	58193765	58221546	27782	-	440.288	29.8852	169.61	185.605	251.869	348.497	165.99	64.9336	217.34	69.0411	205.08	54.5476	176.156	255.602	363.962	219.929	269.732	47.5803	45.3148	165.192	42.9578	271.145	474.123	239.345	265.38	23.379	344.914	219.708	71.1295
ENSCAFG00000004237	ENSCAFT00000093312; ENSCAFT00000069223; ENSCAFT00000006802; ENSCAFT00000081546; ENSCAFT00000062686; ENSCAFT00000006799; ENSCAFT00000065124; ENSCAFT00000077729	KIAA1217	protein_coding	protein_coding	KIAA1217 [Source:VGNC Symbol;Acc:VGNC:42363]	0.5222	6124	GO:0048706			607411	TRUE	-0.751685	0.0138545	0.795575	2	8908906	9340966	432061	-	542.821	938.806	557.081	576.073	590.835	1194.28	351.065	993.118	522.173	310.685	296.578	605.791	586.268	775.008	599.99	725.037	505.77	1037.49	427.368	789.673	308.515	1020.85	1034.16	905.543	267.86	1107	523.061	1208.17	634.34
ENSCAFG00000012081	ENSCAFT00000059633; ENSCAFT00000019325	PC	protein_coding	protein_coding	pyruvate carboxylase [Source:VGNC Symbol;Acc:VGNC:51885]	0.5886	3976	GO:0006090; GO:0006094; GO:0010629; GO:0019074; GO:0044791; GO:0044794	GO:0009374; GO:0004736; GO:0003824; GO:0046872; GO:0005524; GO:0000166; GO:0016874; GO:0042802	GO:0005737; GO:0005739	483704	TRUE	-1.34099	0.0138729	0.795575	18	50412272	50507669	95398	+	45.2351	15.4578	0	5.9157	26.0554	32.131	97.8224	156.834	0	0	6.31017	16.9286	0	0	112.235	55.9142	49.0423	23.1104	12.6193	147.804	35.1473	35.7625	2.59794	181.109	9.15105	4.6758	69.8562	100.218	4.56795
ENSCAFG00000005613	ENSCAFT00000072764; ENSCAFT00000048813; ENSCAFT00000009058	SLC4A7	protein_coding	protein_coding	solute carrier family 4 member 7 [Source:VGNC Symbol;Acc:VGNC:46436]	0.3969	4564	GO:0006820; GO:0006811; GO:0015698; GO:0098656; GO:0035725; GO:0055085; GO:0015701; GO:0050801; GO:0051453; GO:0060117	GO:0005452; GO:0008509; GO:0022857; GO:0008510	GO:0016020; GO:0016021; GO:0005886; GO:0016324; GO:0016323	485637	TRUE	1.08304	0.0139272	0.795575	23	16710701	16785541	74841	+	363.388	504.956	0	239.586	135.488	145.825	75.8701	199.768	96.8582	897.534	567.915	33.8572	142.747	996.478	1.60336	29.8209	123.968	120.99	121.604	125.447	58.5788	176.862	268.886	191.988	147.027	469.918	170.82	313.759	242.754
ENSCAFG00000013368	ENSCAFT00000079273; ENSCAFT00000021217; ENSCAFT00000021221	APOD	protein_coding	protein_coding	apolipoprotein D [Source:VGNC Symbol;Acc:VGNC:38001]	0.502	1042	GO:0007568; GO:0006869; GO:0000302; GO:0006006; GO:0006629; GO:0010642; GO:0042308; GO:0048662; GO:0051895; GO:0060588; GO:0071638; GO:1900016; GO:2000098; GO:2000405; GO:0042493; GO:0007420; GO:0014012; GO:0042246; GO:0048678	GO:0008289; GO:0015485	GO:0005576; GO:0005615; GO:0048471; GO:0005737; GO:0005783; GO:0030425; GO:0043025; GO:0022626	478604	TRUE	-1.50392	0.0139404	0.795575	33	30488135	30509289	21155	+	254.7	26.1873	643.039	96.6935	321.674	33.0319	267.203	157.859	675.474	153.164	33.3044	42.9558	497.185	0	405.652	166.464	273.609	15.8207	160.902	97.7207	120.202	50.9569	35.6494	2.93667	319.788	61.0533	415.618	106.517	160.608
ENSCAFG00000003960	ENSCAFT00000006360; ENSCAFT00000043764	TRAF3IP2	protein_coding	protein_coding	TRAF3 interacting protein 2 [Source:VGNC Symbol;Acc:VGNC:47766]	0.6126	1646	GO:0043123; GO:0006959; GO:0000209; GO:0001782; GO:0001783; GO:0002230; GO:0002269; GO:0002334; GO:0002344; GO:0002447; GO:0006954; GO:0006955; GO:0010467; GO:0019221; GO:0019724; GO:0023019; GO:0023035; GO:0033209; GO:0034097; GO:0038173; GO:0042110; GO:0042119; GO:0042493; GO:0043588; GO:0048255; GO:0070254; GO:0070534; GO:0097400; GO:1990959	GO:0005102; GO:0061630		475031	TRUE	1.24293	0.0140522	0.795575	12	68030197	68058518	28322	-	37.6959	85.5334	308.277	77.6435	171.966	181.911	293.467	212.897	274.038	483.288	3.15508	164.583	42.5204	122.245	157.129	24.2295	10.8983	352.094	157.741	167.676	89.8209	126.794	106.515	354.538	294.664	137.936	222.666	213.541	136.386
ENSCAFG00000013038	ENSCAFT00000047198; ENSCAFT00000068763; ENSCAFT00000047330; ENSCAFT00000020710	DHX30	protein_coding	protein_coding	DExH-box helicase 30 [Source:VGNC Symbol;Acc:VGNC:39942]	0.6039	3651	GO:0007417; GO:1902775	GO:0004386; GO:0003676; GO:0005524; GO:0000166; GO:0016787; GO:0016887; GO:0003724; GO:0003723; GO:0003682; GO:0003725	GO:0005737; GO:0005739; GO:0005829; GO:0035770; GO:0042645	476639	TRUE	-1.18105	0.0141121	0.795575	20	41102080	41129429	27350	-	78.4074	195.799	187.373	146.413	29.5295	217.502	105.91	86.2233	2.36239	34.5206	0	166.464	239.937	37.0438	4.81006	0	273.82	55.7369	172.081	70.7966	164.021	141.099	400.083	237.425	55.5163	165.991	215.026	185.017	135.081
ENSCAFG00000006116	ENSCAFT00000075876; ENSCAFT00000072949; ENSCAFT00000079580; ENSCAFT00000009923; ENSCAFT00000063179	ARHGEF7	protein_coding	protein_coding	Rho guanine nucleotide exchange factor 7 [Source:VGNC Symbol;Acc:VGNC:54920]	0.5061	2421	GO:0035556; GO:0002244; GO:0030032; GO:0032092; GO:0043547; GO:0060124; GO:0050790	GO:0005085; GO:0005515; GO:0019901	GO:0030027; GO:0000322; GO:0005829; GO:0005886; GO:0098794	485552	TRUE	-0.876528	0.0141796	0.795575	22	59206868	59303049	96182	+	140.229	77.2892	528.311	387.478	288.347	194.269	307.717	318.991	56.6975	34.5206	331.284	326.345	403.944	114.836	320.672	242.295	456.366	9.51605	162.33	160.224	433.483	170.359	222.124	169.589	420.338	127.416	658.175	208.916	341.29
ENSCAFG00000009720	ENSCAFT00000015450	CYFIP1	protein_coding	protein_coding	cytoplasmic FMR1 interacting protein 1 [Source:VGNC Symbol;Acc:VGNC:50289]	0.4948	3842	GO:0030833; GO:0007411; GO:0030031; GO:0000902; GO:0006417; GO:0030032; GO:0010592; GO:0016601; GO:0031175; GO:0048675; GO:0050890; GO:0051388; GO:0097484; GO:0099563; GO:0099578; GO:1905274; GO:2000601	GO:0031267; GO:0000340; GO:0045182	GO:0005737; GO:0043005; GO:0045202; GO:0031209; GO:0005845; GO:0030027; GO:0048471; GO:0098794	479001	TRUE	0.86007	0.0143175	0.795575	3	32097037	32187781	90745	-	348.31	338.011	208.574	559.773	317.876	482.459	529.551	461.987	4.72479	4280.55	154.599	395.941	176.156	325.985	261.347	514.411	224.777	833.335	401.523	371.372	470.583	318.611	384.495	683.477	425.829	916.456	285.428	645.248	358.258
ENSCAFG00000000718	ENSCAFT00000048974; ENSCAFT00000082528; ENSCAFT00000086548; ENSCAFT00000001121; ENSCAFT00000072438; ENSCAFT00000073920; ENSCAFT00000083606	BRD1	protein_coding	protein_coding	bromodomain containing 1 [Source:VGNC Symbol;Acc:VGNC:38518]	0.6011	4480	GO:0043966; GO:0043972; GO:0044154; GO:0045648	GO:0005515; GO:0046872; GO:0042393; GO:0043994	GO:0005634; GO:0016607; GO:0036409; GO:0070776	481198	TRUE	-0.798882	0.0145431	0.795575	10	17361117	17395928	34812	+	156.815	347.286	290.514	174.513	427.308	173.507	336.601	242.348	741.793	241.644	309.198	139.191	82.0037	7.40876	185.989	177.062	543.552	172.648	434.219	365.162	533.067	318.612	62.3505	316.78	464.873	130.922	255.411	178.85	294.306
ENSCAFG00000007338	ENSCAFT00000091020; ENSCAFT00000068891; ENSCAFT00000077886; ENSCAFT00000011743; ENSCAFT00000074053; ENSCAFT00000064912	NR4A1	protein_coding	protein_coding	nuclear receptor subfamily 4 group A member 1 [Source:VGNC Symbol;Acc:VGNC:43954]	0.6478	2258	GO:0006355; GO:0030522; GO:0001938; GO:0002042; GO:0006915; GO:0035767; GO:0035914; GO:0035924; GO:0043065; GO:0043154; GO:0044344; GO:0045444; GO:0045786; GO:0045893; GO:0045944; GO:0071310; GO:0071376	GO:0004879; GO:0043565; GO:0003700; GO:0003677; GO:0008270; GO:0046872; GO:0001228; GO:1990837	GO:0005634; GO:0005737; GO:0005739; GO:0005654; GO:0005667; GO:0005829; GO:0031965	403897	TRUE	-1.01531	0.0145629	0.795575	27	2891053	2955655	64603	-	191.495	220.532	421.732	880.697	119.855	242.712	597.333	465.89	106.308	897.534	173.529	239.822	406.981	518.613	782.437	542.368	822.819	606.309	118.162	356.468	7.81051	196.368	118.206	187.508	147.637	584.475	191.012	392.391	570.341
ENSCAFG00000000314	ENSCAFT00000000484		protein_coding	protein_coding		0.4257	1762	GO:0042274				TRUE	1.34887	0.0145681	0.795575	1	35360322	35373825	13504	+	119.119	288.546	550.086	71.7278	165.018	192.786	50.4517	96.8682	186.629	1070.14	6.31016	56.4286	185.268	0	20.8436	52.1866	51.7668	176.727	48.1828	73.2808	50.7683	153.454	146.783	117.753	48.8056	74.8128	117.336	116.407	80.2654
ENSCAFG00000028513	ENSCAFT00000042839; ENSCAFT00000043809	HOXB3	protein_coding	protein_coding	homeobox B3 [Source:VGNC Symbol;Acc:VGNC:41751]	0.6407	2236	GO:0006355; GO:0007275; GO:0006357; GO:0009952; GO:0048704; GO:0000122; GO:0001525; GO:0002244; GO:0021546; GO:0021615; GO:0030878; GO:0045944; GO:0050767; GO:0051216; GO:0060216; GO:0060324	GO:0003700; GO:0000981; GO:0003677; GO:0000978; GO:0001228	GO:0005634; GO:0005654	491054	TRUE	-1.37264	0.0145726	0.795575	9	24809739	24836058	26320	-	40.7116	3.12682	54.4356	19.9655	38.2147	11.8637	38.1276	23.7735	0	0	75.7219	0	224.751	11.1131	11.2235	9.31904	53.1291	1.35944	62.5229	44.7137	7.81051	4.55159	92.2267	35.8378	16.5349	19.8721	113.488	3.85453	38.5013
ENSCAFG00000044878	ENSCAFT00000079021		protein_coding	protein_coding		0.4296	547	GO:0006412	GO:0003735	GO:0005840		TRUE	-2.21904	0.014622	0.795575	37	9782679	9903267	120589	-	152.771	60.7297	0	16.7111	14.8032	53.5851	0	0	0	0	0	0.00739928	0	0	0	0	116.093	0	96.2446	25.1952	0	71.9795	0	0	27.6291	0	78.6759	0	0
ENSCAFG00000016732	ENSCAFT00000026506; ENSCAFT00000026512; ENSCAFT00000062539	SIPA1L1	protein_coding	protein_coding	signal induced proliferation associated 1 like 1 [Source:VGNC Symbol;Acc:VGNC:46180]	0.5302	6055	GO:0048814; GO:0031532; GO:0051056; GO:0043087; GO:0043547; GO:0048013; GO:0050770; GO:0090630	GO:0005096; GO:0005515; GO:0046875	GO:0005737; GO:0005886; GO:0015629	480379	TRUE	-0.789623	0.0146673	0.795575	8	44990495	45258614	268120	+	224.667	240.112	155.858	266.206	132.014	802.286	343.534	351.28	425.231	138.082	1366.15	257.691	170.082	414.892	445.733	430.54	232.951	255.574	367.107	510.482	179.642	679.487	436.453	437.093	219.625	728.255	373.293	820.244	219.261
ENSCAFG00000002323	ENSCAFT00000046803; ENSCAFT00000003640; ENSCAFT00000072806; ENSCAFT00000003650	MGAT4A	protein_coding	protein_coding	alpha-1,3-mannosyl-glycoprotein 4-beta-N-acetylglucosaminyltransferase A [Source:VGNC Symbol;Acc:VGNC:54527]	0.4268	1746	GO:0006487; GO:0033617	GO:0008375; GO:0016757	GO:0016020; GO:0016021; GO:0005739	474562	TRUE	1.25413	0.0147652	0.795575	10	43931673	44080347	148675	+	135.705	31.9462	61.3116	162.682	81.6403	89.9667	101.288	145.835	4.72479	586.85	0	136.369	109.338	18.5219	41.6872	33.5485	104.896	369.767	57.3605	137.867	1.95263	275.696	259.793	220.146	110.423	40.9132	114.608	100.989	168.361
ENSCAFG00000005079	ENSCAFT00000083939; ENSCAFT00000008170; ENSCAFT00000075701; ENSCAFT00000044965	EGLN2	protein_coding	protein_coding	egl-9 family hypoxia inducible factor 2 [Source:VGNC Symbol;Acc:VGNC:97191]	0.6583	1718	GO:0055114; GO:0001666; GO:0018401; GO:0043523; GO:0045454; GO:0045732; GO:0071456	GO:0016705; GO:0031418; GO:0005506; GO:0016491; GO:0046872; GO:0051213; GO:0008198; GO:0016706; GO:0019826; GO:0031545; GO:0031543	GO:0005634; GO:0005654; GO:0005737	484495	TRUE	-1.0342	0.0147812	0.795575	1	112992780	113000677	7898	-	33.1724	106.144	410.272	30.3179	104.222	51.4095	142.112	76.643	101.583	0	34.7059	41.381	72.8922	18.5219	388.012	35.4123	125.33	137.303	102.675	37.2614	142.542	61.1213	119.505	140.791	78.0889	84.1644	100.964	50.8798	78.9602
ENSCAFG00000006920	ENSCAFT00000011137; ENSCAFT00000064466; ENSCAFT00000077458; ENSCAFT00000076669; ENSCAFT00000083172; ENSCAFT00000011043; ENSCAFT00000073055; ENSCAFT00000059672	KCNIP3	protein_coding	protein_coding	potassium voltage-gated channel interacting protein 3 [Source:VGNC Symbol;Acc:VGNC:42256]	0.5707	1755		GO:0005509; GO:0003824; GO:0016836		100856050	TRUE	-1.67991	0.0147849	0.795575	17	34626578	34808469	181892	-	43.7272	0	33.2343	7.39462	8.68514	12.8524	58.5394	0	35.4359	0	12.6203	0	6.07435	0	28.8604	18.6381	16.3474	58.4557	76.2894	7.45229	0	7.15249	0	53.1167	9.15104	7.0137	36.5653	4.62544	37.1961
ENSCAFG00000017665	ENSCAFT00000028015; ENSCAFT00000078851	VMP1	protein_coding	protein_coding	vacuole membrane protein 1 [Source:VGNC Symbol;Acc:VGNC:49873]	0.4244	1630	GO:0007030; GO:0006914; GO:0000045; GO:0007566; GO:0016240; GO:0034329; GO:0042953; GO:0098609; GO:0140056; GO:1901896; GO:1990456		GO:0016020; GO:0016021; GO:0012505; GO:0005783; GO:0000407; GO:0005730; GO:0005789	119881609	TRUE	0.864624	0.0147861	0.795575	9	34197133	34339597	142465	+	435.764	800.716	172.475	719.496	177.177	548.698	335.061	627.692	63.7847	1933.15	28.3957	237.941	176.156	177.81	118.648	680.289	168.923	318.108	423.894	1009.78	74.1999	803.03	1119.71	1217.2	314.796	1709	112.425	1097.77	207.515
ENSCAFG00000018117	ENSCAFT00000079002; ENSCAFT00000028794; ENSCAFT00000061937; ENSCAFT00000073071; ENSCAFT00000078560	CHRDL1	protein_coding	protein_coding	chordin like 1 [Source:VGNC Symbol;Acc:VGNC:39229]	0.5366	2576	GO:0001654; GO:0030514	GO:0005515		492066	TRUE	-1.45955	0.0150887	0.796079	X	83817880	83936949	119070	-	137.213	1.03052	268.166	38.452	213.655	757.302	373.959	117.093	479.566	0	217.701	102.512	239.936	7.40876	205.229	428.675	196.169	0	277.051	95.6377	191.358	144.351	167.567	19.8388	276.971	143.781	227.032	178.85	342.596
ENSCAFG00000015043	ENSCAFT00000023886	MMP13	protein_coding	protein_coding	matrix metallopeptidase 13 [Source:VGNC Symbol;Acc:VGNC:43276]	0.4703	2005	GO:0030574; GO:0006508; GO:0030198; GO:0001958; GO:0003417; GO:0022617; GO:0030282; GO:0044267; GO:0051216; GO:0060349	GO:0004222; GO:0008237; GO:0008270; GO:0046872; GO:0016787; GO:0008233; GO:0004175; GO:0005509; GO:0005518	GO:0031012; GO:0005576	403763	TRUE	-2.0716	0.0151063	0.796079	5	28850522	28864121	13600	+	0	0	0	73.9462	0	0	0	0.354828	0	34.5206	0	31.9762	36.4461	0	0	37.2762	0	65.2529	0	119.237	0	7.15249	0	15.999	0	35.0685	0	24.669	0.652564
ENSCAFG00000008467	ENSCAFT00000013454; ENSCAFT00000062793; ENSCAFT00000090737	EDIL3	protein_coding	protein_coding	EGF like repeats and discoidin domains 3 [Source:VGNC Symbol;Acc:VGNC:40198]	0.5148	1821	GO:0010811	GO:0005509		488919	TRUE	-1.36623	0.0151164	0.796079	3	23417835	23808538	390704	+	39.2037	12.3663	26.3583	177.471	13.8962	158.183	34.6615	115.319	0	172.603	18.9305	72.4167	0	74.0876	8.01678	63.3695	9.53599	2.71887	19.5026	238.473	1.95263	228.88	55.8556	897.224	24.4028	1733.56	6.54901	525.758	154.658
ENSCAFG00000015157	ENSCAFT00000085519; ENSCAFT00000078694; ENSCAFT00000068695; ENSCAFT00000065377; ENSCAFT00000024099; ENSCAFT00000065949	TNIK	protein_coding	protein_coding	TRAF2 and NCK interacting kinase [Source:VGNC Symbol;Acc:VGNC:47675]	0.5021	5338	GO:0006468; GO:0001934; GO:0007010; GO:0007256; GO:0030033; GO:0031532; GO:0035556; GO:0046777; GO:0048814; GO:0072659; GO:0000165; GO:0031098; GO:0032147; GO:0048812	GO:0004672; GO:0005524; GO:0004674; GO:0000166	GO:0005634; GO:0005654; GO:0005737; GO:0005829; GO:0005856; GO:0016324	488166	TRUE	-1.11427	0.0151381	0.796079	34	35427217	35807059	379843	-	484.015	912.012	326.613	176.732	210.18	79.0916	258.806	233.477	302.386	207.123	220.855	320.702	212.602	22.2263	133.078	26.0933	230.226	175.367	106.117	38.5035	388.573	135.897	46.7629	149.75	90.2904	140.274	380.388	138.763	223.177
ENSCAFG00000047588	ENSCAFT00000073548		protein_coding	protein_coding		0.3918	3828					TRUE	2.28983	0.0152065	0.796079	15	20710545	20714372	3828	-	0	0	0	3.56779	6.26278	0	0	7.4036	892.501	0	31.6578	260.696	615.678	1339.67	315.691	392.067	493.301	641.842	0	0	5.45885	17.7455	0	6.1242	26.3044	0	47.6988	0	0
ENSCAFG00000016770	ENSCAFT00000026560; ENSCAFT00000080259	HSD3B7	protein_coding	protein_coding	hydroxy-delta-5-steroid dehydrogenase, 3 beta- and steroid delta-isomerase 7 [Source:VGNC Symbol;Acc:VGNC:41811]	0.607	1352	GO:0006694; GO:0055114; GO:0035754	GO:0003854; GO:0016616; GO:0016491; GO:0047016	GO:0005811	489917	TRUE	1.51485	0.0155058	0.80371	6	17219574	17223114	3541	-	12.0627	164.884	198.833	56.9386	145.91	175.485	58.1543	141.931	113.395	2105.75	34.7059	17.8691	212.602	3.70438	357.548	100.646	50.4045	324.905	165.198	48.4399	140.589	77.377	38.969	79.995	132.385	224.439	150.627	173.454	157.92
ENSCAFG00000011983	ENSCAFT00000019031; ENSCAFT00000048631	HSPBAP1	protein_coding	protein_coding	HSPB1 associated protein 1 [Source:VGNC Symbol;Acc:VGNC:41819]	0.4628	1568		GO:0016706		478587	TRUE	-1.57012	0.0155253	0.80371	33	25803503	25868174	64672	-	18.094	30.9157	11.4601	23.6628	78.1663	24.7161	10.7836	0	0	0	0	10.3452	54.6692	0	0	5.59142	19.072	0	39.0051	0	0	47.4666	10.3917	115.833	22.5726	106.374	59.4868	77.0906	56.1205
ENSCAFG00000011705	ENSCAFT00000018571	CRTAM	protein_coding	protein_coding	cytotoxic and regulatory T cell molecule [Source:VGNC Symbol;Acc:VGNC:39630]	0.4362	1841	GO:0001768; GO:0001819; GO:0002355; GO:0002860; GO:0007157; GO:0008037; GO:0032729; GO:0045580; GO:0045954; GO:0046007; GO:0050863; GO:0051606; GO:0097021; GO:2001185	GO:0005102	GO:0016020; GO:0016021; GO:0005886; GO:0001772	610296	TRUE	1.15119	0.0156012	0.80371	5	11458008	11485448	27441	-	214.432	137.554	30.3196	373.422	232.734	222.059	280.213	237.834	1312.17	678.035	1138.32	753.438	1050.7	789.511	1131.14	1060.2	910.202	938.352	172.695	58.1681	464.329	53.2614	200.118	130.697	166.576	217.16	230.163	162.547	112.06
ENSCAFG00000018180	ENSCAFT00000080239; ENSCAFT00000028881	ANKRD29	protein_coding	protein_coding	ankyrin repeat domain 29 [Source:VGNC Symbol;Acc:VGNC:37894]	0.5072	1270		GO:0005515		606927	TRUE	-1.58694	0.0157191	0.805324	7	64689054	64733528	44475	+	81.4231	5.15261	2.29202	8.87354	29.5295	12.3581	36.5871	3.90311	0	0	0	18.8095	106.301	0	9.62013	9.31904	65.3897	16.3132	39.5787	63.3444	0	78.6775	94.8247	71.6755	70.158	29.2237	76.9506	13.8763	75.0448
ENSCAFG00000010973	ENSCAFT00000017456	RGMA	protein_coding	protein_coding	repulsive guidance molecule BMP co-receptor a [Source:VGNC Symbol;Acc:VGNC:45515]	0.7155	2302	GO:0048681; GO:0030509; GO:0010975; GO:0001843; GO:0010977; GO:0030510; GO:0031175; GO:0043547; GO:0045944; GO:0051044; GO:1900121	GO:0015026; GO:0005102; GO:1990459	GO:0005783; GO:0009986	100856151	TRUE	-1.28791	0.0157988	0.805324	3	47061910	47089294	27385	+	84.4388	84.5028	4.58405	88.7354	132.014	107.762	165.605	0	0	0	315.508	129.786	133.636	33.3394	163.542	294.482	19.072	23.1104	51.6244	90.6695	361.236	59.1706	5.19587	23.6785	125.064	16.3653	129.343	38.5453	44.3743
ENSCAFG00000004313	ENSCAFT00000006938; ENSCAFT00000069104; ENSCAFT00000080727	PPP5C	protein_coding	protein_coding	protein phosphatase 5 catalytic subunit [Source:VGNC Symbol;Acc:VGNC:49945]	0.5598	1747	GO:0006470; GO:0070262	GO:0004721; GO:0016787; GO:0005515; GO:0004722; GO:0005524; GO:0016791; GO:0042802; GO:0043531; GO:0051879	GO:0005829; GO:0032991; GO:0043231; GO:0101031	612199	TRUE	1.38462	0.016044	0.81354	1	109454107	109467087	12981	-	37.6959	37.0988	20.0552	25.1417	31.2665	133.467	88.9644	72.385	226.79	0	6.31016	99.6905	0	963.139	179.576	37.2762	204.343	108.755	78.5838	38.5035	25.3842	133.947	12.9897	21.1187	95.1709	22.21	122.248	38.5453	135.733
ENSCAFG00000012510	ENSCAFT00000083182; ENSCAFT00000019883	PEX19	protein_coding	protein_coding	peroxisomal biosis factor 19 [Source:VGNC Symbol;Acc:VGNC:44432]	0.5584	1460	GO:0007031		GO:0005777; GO:0016020; GO:0005778	478972	TRUE	1.59318	0.0161292	0.8136	38	21939018	21944602	5585	+	18.094	105.113	64.7497	28.839	6.94811	132.973	50.0666	75.9333	2.36239	103.562	0	158.941	18.223	0	0	35.4123	1.36228	42.1425	40.7259	84.4592	25.3842	72.1752	12.9897	55.6765	112.253	100.53	116.791	41.6289	31.9756
ENSCAFG00000013476	ENSCAFT00000021385; ENSCAFT00000066628	PDK3	protein_coding	protein_coding	pyruvate dehydrogenase kinase 3 [Source:VGNC Symbol;Acc:VGNC:44382]	0.4882	1547	GO:0016310; GO:0006468; GO:0010510; GO:0010906; GO:0018105; GO:0035357; GO:0071398; GO:0097411; GO:2000377	GO:0004672; GO:0000166; GO:0005524; GO:0016301; GO:0016740; GO:0004674; GO:0004740	GO:0005739; GO:0005759; GO:0005730	119868412	TRUE	-1.22691	0.0163072	0.818319	X	19994393	20058485	64093	+	55.7899	126.754	0	55.4596	17.3703	50.9152	100.133	1.77414	0	0	145.134	58.3096	57.7063	14.8175	1.60336	35.4123	23.1588	0	40.7259	53.408	158.163	39.0136	57.1546	28.7982	88.4601	205.735	80.2255	151.868	9.13589
ENSCAFG00000003087	ENSCAFT00000004951		protein_coding	protein_coding		0.6759	1080	GO:0010862; GO:0060395; GO:0030509	GO:0008083; GO:0005125; GO:0070700	GO:0005576; GO:0005615		TRUE	1.57885	0.0164349	0.820475	15	3327526	3357832	30307	-	0	140.151	0	85.0381	0	106.025	77.0255	201.976	0	0	0	134.557	0	474.16	0	87.599	122.859	484.963	0.573605	1.24205	0	37.214	0	53.4912	0	4.6758	8.18626	53.0129	2.61026
ENSCAFG00000002919	ENSCAFT00000060557; ENSCAFT00000092172; ENSCAFT00000077333; ENSCAFT00000004675	EFEMP1	protein_coding	protein_coding	EGF containing fibulin extracellular matrix protein 1 [Source:VGNC Symbol;Acc:VGNC:40220]	0.517	2411	GO:0007173; GO:0006355; GO:0018108; GO:0032331; GO:0043010; GO:0048048; GO:0048050	GO:0005006; GO:0005509; GO:0005154	GO:0062023; GO:0005615	474604	TRUE	-1.39722	0.0166658	0.827733	10	56579899	56787187	207289	-	1737.03	49.4651	2059.96	153.069	1073.48	440.936	792.206	119.932	588.236	103.562	832.941	15.9881	765.368	0	670.203	182.653	666.157	2.71887	1121.97	252.136	697.088	288.051	544.267	151.031	1272.6	113.388	1331.63	226.646	1493.72
ENSCAFG00000004527	ENSCAFT00000007300; ENSCAFT00000061012	MARK4	protein_coding	protein_coding	microtubule affinity regulating kinase 4 [Source:VGNC Symbol;Acc:VGNC:43026]	0.6306	2225	GO:0006468; GO:0035556; GO:0000226; GO:0001578; GO:0007399; GO:0044782; GO:0045724; GO:0046605; GO:1904781	GO:0004672; GO:0005524; GO:0000166; GO:0106310; GO:0106311; GO:0004674; GO:0050321; GO:0008017; GO:0043015	GO:0005737; GO:0030425; GO:0000930; GO:0005813; GO:0005815; GO:0005829; GO:0015630; GO:0030496; GO:0036064; GO:0043005	484449	TRUE	1.56581	0.0168232	0.828334	1	110222754	110247411	24658	-	27.141	52.5566	0	175.252	66.0071	15.324	62.0056	42.5794	467.754	1726.03	3.15508	164.583	139.71	3.70438	20.8436	33.5485	118.519	0	34.4163	81.9751	0	72.1752	45.4639	52.4767	68.9379	46.7579	88.4116	20.8145	56.1205
ENSCAFG00000013688	ENSCAFT00000021725; ENSCAFT00000021721	USP28	protein_coding	protein_coding	ubiquitin specific peptidase 28 [Source:VGNC Symbol;Acc:VGNC:48186]	0.4712	3236	GO:0006511; GO:0016579; GO:0000077; GO:0006974; GO:0007265; GO:0008283; GO:0010212; GO:0031647; GO:0034644; GO:0042771	GO:0004843; GO:0005515; GO:0004197	GO:0005634; GO:0005829; GO:0005654; GO:0016604; GO:0032991	489400	TRUE	-1.60484	0.0168828	0.828334	5	19435451	19479640	44190	+	31.6645	1.03052	148.409	36.9731	90.3255	12.3581	87.809	91.5458	160.643	0	0	28.2143	6.07435	0	32.0671	20.5019	29.9703	40.7831	45.8884	4.96819	0	16.9059	31.1752	52.4767	93.3407	29.2237	78.5881	47.0253	80.9179
ENSCAFG00000000238	ENSCAFT00000046518; ENSCAFT00000000388; ENSCAFT00000088720	KIF5A	protein_coding	protein_coding	kinesin family member 5A [Source:VGNC Symbol;Acc:VGNC:42407]	0.5456	3414	GO:0007018; GO:0016192; GO:0098971; GO:0007411; GO:0030705; GO:0048489	GO:0008017; GO:0003777; GO:0005524; GO:0000166; GO:0003774; GO:1990939; GO:0019894; GO:0008574	GO:0032839; GO:0005737; GO:0035253; GO:0043005; GO:0043025; GO:0005874; GO:0005871	474416	TRUE	-1.26521	0.0170045	0.828334	10	1636932	1664767	27836	+	200.542	66.984	52.7165	42.1493	126.803	42.5117	168.686	10.29	0	0	192.46	259.572	115.413	0	319.068	14.9105	43.5931	14.9538	122.178	60.8603	160.116	57.8702	67.5464	146.551	137.265	51.4337	116.791	40.0871	61.9936
ENSCAFG00000008016	ENSCAFT00000012798; ENSCAFT00000091070; ENSCAFT00000084658; ENSCAFT00000089228; ENSCAFT00000060505; ENSCAFT00000078050	UQCC1	protein_coding	protein_coding	ubiquinol-cytochrome c reductase complex assembly factor 1 [Source:VGNC Symbol;Acc:VGNC:48159]	0.4828	1049	GO:0034551		GO:0005739; GO:0005743; GO:0031410	608882	TRUE	1.78292	0.0170368	0.828334	24	24286320	24381699	95380	-	43.7272	19.5799	0	16.2682	145.91	19.2786	53.1476	5.67724	0	1070.14	3.15508	13.1667	54.6691	107.427	173.162	0	12.2606	315.389	24.665	3.72614	64.4367	55.9195	19.4845	126.072	65.8875	35.0685	34.9281	50.8798	56.773
ENSCAFG00000029387	ENSCAFT00000045644	TIGAR	protein_coding	protein_coding	TP53 induced glycolysis regulatory phosphatase [Source:VGNC Symbol;Acc:VGNC:47368]	0.4784	997	GO:0016311; GO:0045739; GO:0030388; GO:0006003; GO:0002931; GO:0006974; GO:0009410; GO:0010332; GO:0010666; GO:0043069; GO:0043456; GO:0045820; GO:0060576; GO:0071279; GO:0071456; GO:1901215; GO:1901525; GO:1902153; GO:1903301; GO:1904024; GO:2000378	GO:0003824; GO:0016787; GO:0004331; GO:0004083	GO:0005829; GO:0005634; GO:0005737; GO:0005739; GO:0005741	486736	TRUE	-1.81625	0.0171055	0.828334	27	40523314	40549332	26019	-	12.0627	0	0	8.13408	12.1592	38.0628	5.39179	3.19346	0	0	0	0	30.3717	0	0	48.459	0	0	38.4315	3.72614	0	50.0675	22.0825	7.03956	0.61007	1.16895	10.3693	23.1272	52.2051
ENSCAFG00000016275	ENSCAFT00000025812; ENSCAFT00000083524	CCDC196	protein_coding	protein_coding	coiled-coil domain containing 196 [Source:HGNC Symbol;Acc:HGNC:20100]	0.4086	1232			GO:0016020; GO:0016021	611539	TRUE	1.2975	0.0172565	0.83149	8	40533652	40574925	41274	+	343.553	157.901	5.17184	38.4065	49.7315	53.328	23.0665	141.872	675.458	1172.07	42.0907	248.237	336.583	316.908	387.879	205.74	298.508	196.67	49.9659	122.272	39.0526	45.719	14.4731	87.4537	119.821	7.80741	113.049	89.0828	145.325
ENSCAFG00000002835	ENSCAFT00000038612; ENSCAFT00000004528	CTNNAL1	protein_coding	protein_coding	catenin alpha like 1 [Source:VGNC Symbol;Acc:VGNC:39699]	0.3936	2174	GO:0007266; GO:0007155	GO:0051015	GO:0005829	610662	TRUE	-1.19054	0.0176368	0.839525	11	64102703	64155981	53279	-	155.307	14.4273	630.306	10.3525	151.121	168.564	268.434	143.706	375.621	0	145.134	131.667	97.1896	122.245	86.5812	132.33	524.48	17.6727	184.701	104.332	437.389	64.3724	442.948	21.1187	432.539	85.3333	588.865	104.072	125.945
ENSCAFG00000004443	ENSCAFT00000007160; ENSCAFT00000074687; ENSCAFT00000060402; ENSCAFT00000079163	FOSB	protein_coding	protein_coding	FosB proto-onco, AP-1 transcription factor subunit [Source:VGNC Symbol;Acc:VGNC:40941]	0.6251	1260	GO:0006357; GO:0006355; GO:0045944; GO:0071277	GO:0003700; GO:0003677; GO:0000978; GO:0000981; GO:0001228; GO:1990837	GO:0005634; GO:0005654; GO:0043231	484445	TRUE	-1.64081	0.0176962	0.839525	1	110087036	110092818	5783	-	419.179	3.09157	1063.5	385.26	324.824	192.786	1475.04	148.318	2402.55	655.89	1101.12	316.941	1157.16	729.762	2929.33	266.525	2185.11	723.22	223.132	0	11.7158	115.09	51.9587	0.63996	1648.41	405.625	176.823	26.9817	922.725
ENSCAFG00000004946	ENSCAFT00000081588; ENSCAFT00000007950; ENSCAFT00000064848	WBP2	protein_coding	protein_coding	WW domain binding protein 2 [Source:VGNC Symbol;Acc:VGNC:48341]	0.5662	1241	GO:0071391; GO:0045815; GO:0032570; GO:0033148; GO:0043627; GO:0045184; GO:0045944; GO:0050847; GO:0071442; GO:0045893	GO:0003713; GO:0000978; GO:0030331; GO:0031490	GO:0000785; GO:0005634; GO:0005737	608477	TRUE	1.28641	0.0177953	0.839525	9	4743539	4752270	8732	+	205.065	13.3968	130.645	313.532	166.755	308.951	214.901	173.511	77.959	3003.29	91.4973	315.059	294.606	3.70438	378.392	145.377	68.1142	103.317	79.1574	186.307	173.784	162.556	93.5257	176.629	258.059	108.712	148.444	149.556	140.301
ENSCAFG00000029970	ENSCAFT00000042738	TMEM250	protein_coding	protein_coding	transmembrane protein 250 [Source:VGNC Symbol;Acc:VGNC:47556]	0.5857	1890	GO:0034613; GO:0061640; GO:0060271; GO:0008284; GO:0048524	GO:0003924; GO:0060090	GO:0016020; GO:0016021; GO:0005940; GO:0015630; GO:0032153; GO:0031105; GO:0005634; GO:0005654; GO:0005737	102153699	TRUE	-1.60926	0.0179469	0.839525	9	49308350	49311487	3138	+	0	42.2514	42.4024	13.3103	36.4776	4.4489	72.7891	6.38691	0	0	0	0	0	0	0	0	2.72457	12.2349	8.03047	12.4205	0	48.767	36.3711	24.3185	14.6417	12.8584	7.64051	0	15.6615
ENSCAFG00000008739	ENSCAFT00000077803; ENSCAFT00000063876; ENSCAFT00000091878; ENSCAFT00000013897; ENSCAFT00000069845	BOLA3	protein_coding	protein_coding	bolA family member 3 [Source:VGNC Symbol;Acc:VGNC:54924]	0.6211	1197				612287	TRUE	1.37696	0.0179538	0.839525	17	48941387	48989852	48466	+	0	48.4346	138.094	25.1417	31.2664	61.7903	23.1077	74.514	66.147	0	0	42.3214	0	66.6788	46.4973	115.556	5.44914	235.182	106.117	113.026	0	84.5295	31.1753	135.671	57.3465	95.8539	39.294	40.0871	28.7128
ENSCAFG00000044133	ENSCAFT00000079228		protein_coding	protein_coding		0.6644	8847	GO:0045104		GO:0005856		TRUE	1.58081	0.018142	0.839525	13	37401708	37410554	8847	-	23.0696	230.552	0	63.7044	0	30.1984	17.8487	210.675	0	138.082	32.8946	203.92	25.3256	310.55	137.089	71.9965	58.6067	63.2905	0	0	8.17409	89.9751	2.6089	41.5087	7.39648	0	35.6813	23.2851	5.25288
ENSCAFG00000012219	ENSCAFT00000019422; ENSCAFT00000078958	GAS2L1	protein_coding	protein_coding	growth arrest specific 2 like 1 [Source:VGNC Symbol;Acc:VGNC:41116]	0.6733	3544	GO:0051726; GO:0007050; GO:0000226; GO:0030308; GO:0010629; GO:0051764; GO:0001578; GO:0007026; GO:0009267; GO:0045647; GO:0097067	GO:0008093; GO:0008017; GO:0005515; GO:0051015; GO:0046966	GO:0005856; GO:0005737; GO:0005874; GO:0005884; GO:0001725	486342	TRUE	-0.971872	0.0184959	0.839525	26	22615319	22621311	5993	+	94.9936	177.25	214.877	161.203	257.08	125.064	158.288	25.9025	0	0	3.15508	76.1786	0	74.0876	157.129	123.011	419.584	54.3775	102.675	43.4717	89.8209	185.315	170.165	61.4361	155.568	49.0959	173.549	81.716	168.361
ENSCAFG00000003006	ENSCAFT00000004824	DNAJC25	protein_coding	protein_coding	DnaJ heat shock protein family (Hsp40) member C25 [Source:VGNC Symbol;Acc:VGNC:51710]	0.4204	2243	GO:0006457		GO:0016020; GO:0016021; GO:0005789	481665	TRUE	1.43445	0.018682	0.839525	11	66234583	66261153	26571	+	33.1724	23.702	69.3337	54.7202	88.5884	55.3641	140.572	64.224	2.36239	2243.84	41.0161	126.964	3.03717	55.5657	0	139.786	152.576	24.4699	126.767	203.696	0	130.045	24.6804	142.711	22.5726	163.653	37.6568	33.149	50.2474
ENSCAFG00000007592	ENSCAFT00000012149	TSHZ3	protein_coding	protein_coding	teashirt zinc finger homeobox 3 [Source:VGNC Symbol;Acc:VGNC:47905]	0.6088	3916	GO:0010468; GO:0045892; GO:0006357	GO:0003682; GO:0003677; GO:0046872; GO:0000981	GO:0005634; GO:0005654; GO:0005886	484607	TRUE	0.997845	0.0187142	0.839525	1	120388107	120456185	68079	+	102.533	94.8081	63.6036	222.578	373.461	21.7502	279.988	398.472	40.1607	34.5206	116.738	14.1071	136.673	292.646	306.241	134.194	115.794	273.247	65.3944	355.28	230.41	167.759	33.7732	135.671	265.99	206.904	321.476	199.665	197.074
ENSCAFG00000014943	ENSCAFT00000023712	CYP27A1	protein_coding	protein_coding	cytochrome P450 family 27 subfamily A member 1 [Source:VGNC Symbol;Acc:VGNC:50342]	0.5925	1843	GO:0055114; GO:0036378; GO:0008203; GO:0006699; GO:0006707	GO:0020037; GO:0016705; GO:0005506; GO:0046872; GO:0016491; GO:0004497; GO:0030343; GO:0031073; GO:0047749	GO:0016020; GO:0005783; GO:0005739; GO:0043231	610489	TRUE	-1.04841	0.0189522	0.839525	37	25366472	25401509	35038	+	137.213	80.3808	488.201	53.2413	446.416	37.0742	126.322	40.4504	321.286	34.5206	318.663	15.0476	118.45	25.9307	200.419	164.015	84.4617	46.2208	344.163	78.249	27.3368	19.5068	129.897	106.873	170.82	108.712	285.973	61.6725	474.414
ENSCAFG00000029969	ENSCAFT00000090548; ENSCAFT00000043763; ENSCAFT00000082620	RGS4	protein_coding	protein_coding	regulator of G protein signaling 4 [Source:VGNC Symbol;Acc:VGNC:45534]	0.4853	2315	GO:0007186; GO:0043547	GO:0005096	GO:0005634; GO:0005737	488666	TRUE	1.54891	0.0189991	0.839525	38	19771441	19779190	7750	-	15.0784	148.396	0	242.544	0	283.741	0.770254	1446.28	4.72479	1139.18	94.6524	537.012	15.1859	1029.82	8.01678	408.175	106.258	2055.46	6.30965	80.7331	0	44.2154	28.5773	250.225	63.4472	213.918	28.379	615.954	12.3987
ENSCAFG00000012376	ENSCAFT00000019662; ENSCAFT00000019659	VASH2	protein_coding	protein_coding	vasohibin 2 [Source:VGNC Symbol;Acc:VGNC:48234]	0.4937	3970	GO:0045765; GO:0000768; GO:0001938; GO:0006508; GO:0045766; GO:0060674; GO:0060711; GO:0060716; GO:0061564; GO:0140253	GO:0003779; GO:0004181; GO:0008017	GO:0005737	608015	TRUE	0.718611	0.0190173	0.839525	7	11072215	11111166	38952	+	183.513	680.283	199.083	980.209	685.261	559.564	408.231	258.569	2389.35	172.811	821.044	926.658	828.681	1423.41	712.595	1064.17	878.858	1066.44	540.299	844.207	36.4392	805.794	759.127	1189.29	720.883	1108.09	252.497	453.468	759.708
ENSCAFG00000009774	ENSCAFT00000015515	ZSWIM3	protein_coding	protein_coding	zinc finger SWIM-type containing 3 [Source:VGNC Symbol;Acc:VGNC:48856]	0.5366	2594		GO:0008270		485901	TRUE	-1.88226	0.019024	0.839525	24	33163491	33173954	10464	+	7.53918	3.09157	0	0	39.9516	79.0916	28.4994	0	465.392	0	0	4.70238	18.223	0	299.827	20.5019	13.6228	24.4699	29.8274	37.2614	138.637	6.50227	0	8.95944	4.27049	10.5205	6.00326	20.0436	1.30513
ENSCAFG00000007153	ENSCAFT00000011465; ENSCAFT00000078825; ENSCAFT00000088637; ENSCAFT00000045662	RAB2A	protein_coding	protein_coding	RAB2A, member RAS onco family [Source:VGNC Symbol;Acc:VGNC:45271]	0.4374	723		GO:0003924; GO:0005525		404009	TRUE	-0.868139	0.019034	0.839525	29	10953371	11041754	88384	+	46.7429	111.296	34.3803	218.141	185.862	318.344	149.815	253.702	2.36239	34.5206	164.064	175.87	236.9	151.88	226.074	48.459	66.752	1.35944	162.33	154.015	142.542	132.646	218.227	112.633	50.0257	127.415	133.709	172.683	155.963
ENSCAFG00000014851	ENSCAFT00000023567	CLDN11	protein_coding	protein_coding	claudin 11 [Source:VGNC Symbol;Acc:VGNC:49935]	0.7241	1196	GO:0007155; GO:0070830; GO:0007283; GO:0008366	GO:0005198	GO:0005923; GO:0016021; GO:0016020; GO:0005886; GO:0030054; GO:0045178; GO:0070160	488160	TRUE	1.8035	0.0191139	0.839525	34	34912449	34928433	15985	+	9.04701	0	0	37.7126	3.47406	0	0.385128	203.317	0	0	22.0856	62.0715	9.11152	0	22.447	0	29.9703	0	0	0	0	44.2154	0	49.2769	61.617	46.758	23.4673	41.6289	0
ENSCAFG00000047771	ENSCAFT00000090706		protein_coding	protein_coding		0.3949	3102					TRUE	1.80889	0.0191314	0.839525	4	18626263	18629364	3102	+	206.438	104.854	157.678	7.77515	343.025	6.33257	48.2781	538.505	1410.9	960.614	3150.55	747.429	1972.08	3167.8	1459.08	894.439	787.733	730.081	104.814	35.9558	23.7975	87.4015	0	162.536	110.347	10.1626	403.888	5.24068	206.416
ENSCAFG00000017156	ENSCAFT00000077386; ENSCAFT00000027162	SHC1	protein_coding	protein_coding	SHC adaptor protein 1 [Source:VGNC Symbol;Acc:VGNC:46140]	0.6088	1778	GO:0001525; GO:0007165; GO:0035556; GO:0040008; GO:0007169; GO:0007173; GO:0000187; GO:0008286; GO:0000165; GO:0007507; GO:0031532; GO:0042127; GO:0042742; GO:0043066; GO:0043410; GO:0045892; GO:0045893; GO:0070374; GO:0071363; GO:0098609	GO:0030971; GO:0019901; GO:0001784; GO:0005158; GO:0005159; GO:0005168; GO:0046875; GO:0048408	GO:0005737; GO:0005886	490439	TRUE	-0.713318	0.0191428	0.839525	7	42500185	42508276	8092	+	200.542	385.415	593.061	202.613	227.551	445.879	214.901	290.25	139.381	0	63.1016	235.119	227.788	281.533	35.2738	301.937	331.035	285.482	572.457	273.25	0	468.163	224.721	183.029	284.292	375.233	137.529	372.348	117.461
ENSCAFG00000012095	ENSCAFT00000019191	AHDC1	protein_coding	protein_coding	AT-hook DNA binding motif containing 1 [Source:VGNC Symbol;Acc:VGNC:37727]	0.6692	4731				487342	TRUE	-0.907166	0.0191935	0.839525	2	72747701	72752605	4905	+	123.642	84.5028	215.45	224.796	152.858	74.6427	132.099	77.3526	673.282	0	224.011	167.405	258.16	14.8175	298.224	191.972	286.08	285.482	277.051	218.6	117.158	143.7	122.103	161.91	222.065	132.091	255.957	233.585	52.8577
ENSCAFG00000019981	ENSCAFT00000031797	TOR1B	protein_coding	protein_coding	torsin family 1 member B [Source:VGNC Symbol;Acc:VGNC:47714]	0.4963	2281	GO:0007029; GO:0051085; GO:0071763; GO:0034504	GO:0005524; GO:0000166; GO:0019894; GO:0042802	GO:0005783; GO:0005788; GO:0005635; GO:0005737	100855798	TRUE	-1.18938	0.0192378	0.839525	9	54030234	54036032	5799	-	1.50784	34.0072	232.64	43.6283	38.2146	20.2672	63.5461	110.352	68.5094	0	6.31016	5.64286	3.03717	85.2007	0	5.59142	50.4045	8.15662	38.4315	84.4592	132.779	81.2783	48.0618	100.474	38.4344	45.589	50.209	59.3598	78.3077
ENSCAFG00000014923	ENSCAFT00000023682	FGF7	protein_coding	protein_coding	fibroblast growth factor 7 [Source:VGNC Symbol;Acc:VGNC:40853]	0.3985	798	GO:0008543; GO:0008284; GO:0010463; GO:0010838; GO:0031069; GO:0031532; GO:0034394; GO:0045893; GO:0050679; GO:0050731; GO:0050918; GO:0051549; GO:0060445; GO:0060501; GO:0060665; GO:0061033	GO:0005104; GO:0008083; GO:0042056	GO:0005576; GO:0005794	403915	TRUE	-1.40503	0.0192669	0.839525	30	15555266	15606521	51256	+	150.784	25.7631	258.999	13.3103	55.5849	226.4	286.535	0.354828	0	0	47.3262	167.405	75.9294	3.70438	28.8604	11.1828	95.3599	222.948	367.681	447.137	0	92.9824	1098.93	344.298	104.322	170.667	291.977	454.835	185.328
ENSCAFG00000002928	ENSCAFT00000076392; ENSCAFT00000090033; ENSCAFT00000080709; ENSCAFT00000062190; ENSCAFT00000004697; ENSCAFT00000046535; ENSCAFT00000080730; ENSCAFT00000066118; ENSCAFT00000084214; ENSCAFT00000046390	SVEP1	protein_coding	protein_coding	sushi, von Willebrand factor type A, EGF and pentraxin domain containing 1 [Source:VGNC Symbol;Acc:VGNC:47006]	0.4806	11620	GO:0001945; GO:0003017; GO:0008544; GO:0010467; GO:0036303; GO:0048014; GO:0120193	GO:0005509; GO:0003682	GO:0005576; GO:0005615; GO:0005634; GO:0005737	474799	TRUE	-0.90025	0.0193586	0.839525	11	65289087	65637974	348888	-	6219.82	935.715	3062.14	811.929	4556.23	6460.79	9648.23	970.811	3182.14	1277.26	4916.79	523.071	5668.17	233.376	2732.61	1921.87	4847.16	975.574	5838.29	2374.79	1603.11	2021.56	3795.58	2099.71	4782.94	971.397	3072.85	1622.76	3689.59
ENSCAFG00000045013	ENSCAFT00000022937; ENSCAFT00000091507		protein_coding	protein_coding		0.583	610		GO:0016491			TRUE	-1.20124	0.0195677	0.839525	18	52750976	52754044	3069	-	25.6332	39.1599	0	11.0919	16.0578	74.1484	23.8779	166.06	129.932	34.5206	3.15508	13.1667	0	29.635	51.3074	67.0971	7.45016	104.677	79.1574	13.6625	5.85788	13.6548	12.9897	67.4102	68.3278	114.557	12.5523	79.4033	7.83077
ENSCAFG00000007304	ENSCAFT00000086858; ENSCAFT00000011690; ENSCAFT00000090952; ENSCAFT00000084052; ENSCAFT00000011691	IGF1	protein_coding	protein_coding	insulin like growth factor 1 [Source:VGNC Symbol;Acc:VGNC:41895]	0.5024	978	GO:0007165; GO:0000187; GO:0001775; GO:0008283; GO:0008284; GO:0009408; GO:0010468; GO:0010560; GO:0010613; GO:0010628; GO:0010629; GO:0014065; GO:0014068; GO:0014834; GO:0014896; GO:0014904; GO:0014911; GO:0030166; GO:0030335; GO:0032148; GO:0032691; GO:0032720; GO:0034392; GO:0035630; GO:0040014; GO:0042060; GO:0042104; GO:0042531; GO:0043066; GO:0043388; GO:0043410; GO:0043491; GO:0043568; GO:…	GO:0008083; GO:0005179; GO:0005158; GO:0005159; GO:0005178	GO:0005615; GO:0005576; GO:0035867; GO:0042567	610255	TRUE	-1.93967	0.0196197	0.839525	15	41202518	41275794	73277	-	284.98	0	151.273	0	837.248	0.494323	502.977	0	129.932	34.5206	97.8077	0.940476	91.1152	0	126.665	0	306.514	0	590.813	43.4717	152.305	15.6054	535.175	14.0791	322.727	3.50685	169.728	42.3999	295.612
ENSCAFG00000041005	ENSCAFT00000080199; ENSCAFT00000091346; ENSCAFT00000080299	C2orf92	protein_coding	protein_coding	chromosome 2 open reading frame 92 [Source:HGNC Symbol;Acc:HGNC:49272]	0.4172	1027			GO:0016020; GO:0016021		TRUE	0.933314	0.0196423	0.839525	10	44918897	44955355	36459	-	292.727	392.133	3.84364	355.493	603.348	393.601	712.952	213.711	1707.77	2038.05	1300.27	1255.65	1722.59	1646.09	2094.38	1321.37	1273.65	1531.27	263.355	233.935	209.847	451.209	279.86	145.654	489.569	536.024	297.764	318.374	767.154
ENSCAFG00000008265	ENSCAFT00000092699; ENSCAFT00000072805; ENSCAFT00000013192	HK2	protein_coding	protein_coding	hexokinase 2 [Source:VGNC Symbol;Acc:VGNC:41699]	0.5644	3250	GO:0001678; GO:0005975; GO:0006096; GO:0016310; GO:0008152; GO:0019318; GO:0046835; GO:0051156; GO:0006006; GO:0008637; GO:0035795; GO:0045766; GO:0046324; GO:0072655; GO:0072656; GO:1904925; GO:1990830; GO:2000378	GO:0004396; GO:0005536; GO:0016773; GO:0005524; GO:0000166; GO:0016301; GO:0016740; GO:0003824; GO:0004340; GO:0008865; GO:0019158	GO:0016020; GO:0005829; GO:0005741; GO:0005739; GO:0005813; GO:0043231	100856448	TRUE	1.63643	0.0197222	0.839525	17	48289272	48348663	59392	-	25.6332	397.782	0	19.226	0	4.94323	3.85128	8.87071	0	0	3.15508	123.202	75.9294	14.8175	0	0	13.6228	387.439	8.03047	67.0706	0	0.650227	2.59794	28.1582	0	5.84475	8.18626	47.0253	0
ENSCAFG00000001849	ENSCAFT00000093613; ENSCAFT00000076825; ENSCAFT00000002939; ENSCAFT00000081059; ENSCAFT00000067038; ENSCAFT00000062775; ENSCAFT00000092110; ENSCAFT00000081417	TRPM3	protein_coding	protein_coding	transient receptor potential cation channel subfamily M member 3 [Source:VGNC Symbol;Acc:VGNC:47874]	0.4951	3994	GO:0050951; GO:0016048; GO:0034220; GO:0051262; GO:0006812; GO:0006811; GO:0055085; GO:0098655	GO:0005227; GO:0005216; GO:0005261	GO:0016020; GO:0016021; GO:0005887	476326	TRUE	-1.90495	0.0197957	0.839525	1	86242487	87017292	774806	+	1.50784	0	0	0	1.73703	0	0	0	101.583	0	31.5508	9.40477	0	0	203.626	44.7315	27.2457	0	0.573605	0	0	46.8163	2.59794	0.63996	12.2014	11.6895	9.27777	0	54.8154
ENSCAFG00000015977	ENSCAFT00000068325; ENSCAFT00000025378; ENSCAFT00000088090; ENSCAFT00000077203	NEDD4	protein_coding	protein_coding	NEDD4 E3 ubiquitin protein ligase [Source:VGNC Symbol;Acc:VGNC:59121]	0.4131	3757	GO:0006511; GO:0016567; GO:0006622; GO:0007041; GO:0010766; GO:0010768; GO:0014068; GO:0031175; GO:0031623; GO:0032801; GO:0034644; GO:0034765; GO:0042391; GO:0042921; GO:0043162; GO:0044111; GO:0045732; GO:0046755; GO:0046824; GO:0050847; GO:1901016; GO:2000650	GO:0061630; GO:0004842; GO:0005515; GO:0016740; GO:0019871; GO:0019899; GO:0019904; GO:0031698; GO:0043130; GO:0070063; GO:0070064	GO:0000785; GO:0005737; GO:0005794; GO:0005886; GO:0005938; GO:0032991; GO:0048471	608738	TRUE	-0.750316	0.0199347	0.839525	30	21126043	21229870	103828	-	289.504	238.051	245.246	110.18	133.751	241.229	231.077	67.0626	229.152	69.0411	6.31016	91.2262	85.0409	59.2701	527.504	296.345	100.809	176.727	318.924	105.574	1050.51	210.673	352.021	108.793	214.745	286.393	303.983	141.075	384.36
ENSCAFG00000007897	ENSCAFT00000012629	PLS1	protein_coding	protein_coding	plastin 1 [Source:VGNC Symbol;Acc:VGNC:44711]	0.4005	4285	GO:0051017; GO:0001951; GO:0032532; GO:0040018; GO:0051639; GO:0060088; GO:0060121; GO:1902896; GO:1903078	GO:0051015; GO:0005509; GO:0005515; GO:0003779	GO:0005737; GO:0005884; GO:0032432; GO:0005903; GO:0032420; GO:1990357	485697	TRUE	0.927909	0.0199539	0.839525	23	38243024	38347202	104179	+	217.023	277.048	136.978	323.261	402.386	194.254	356.298	266.807	441.432	1033.78	789.815	349.037	637.734	1252.06	378.1	569.703	478.618	713.126	514.128	270.718	594.21	243.861	274.856	117.102	522.877	369.036	211.901	201.935	363.619
ENSCAFG00000016874	ENSCAFT00000026723; ENSCAFT00000067606; ENSCAFT00000079582		protein_coding	protein_coding		0.5302	2643	GO:0098609; GO:0043113; GO:0045197; GO:0097120	GO:0005515	GO:0016323; GO:0030054; GO:0008328		TRUE	1.69457	0.0200339	0.839525	X	54886389	54939675	53287	+	0	41.2209	33.2343	0	0	11.8637	0	1.41931	49.6689	0	0	38.5595	246.011	177.81	203.627	28.9351	89.9108	140.022	0	0	0	25.3588	0	7.67952	14.0316	0	3.82025	23.1272	0
ENSCAFG00000041232	ENSCAFT00000001075; ENSCAFT00000001071		protein_coding	protein_coding		0.5448	3392	GO:0006956; GO:0006508; GO:0002376; GO:0045087; GO:0006957	GO:0004252; GO:0016787; GO:0008233; GO:0008236	GO:0005576		TRUE	-1.32199	0.020049	0.839525	12	1400172	1550190	150019	+	257.84	185.494	29.7963	119.793	59.059	37.0742	36.5871	199.768	89.771	103.562	0	158	145.784	7.40876	25.6537	59.6418	6.81142	186.243	56.7869	12.4205	0	113.139	23.3814	35.1978	90.9004	11.6895	20.7385	68.6106	4.56795
ENSCAFG00000003276	ENSCAFT00000084774; ENSCAFT00000005248; ENSCAFT00000079437	ANTXR1	protein_coding	protein_coding	ANTXR cell adhesion molecule 1 [Source:VGNC Symbol;Acc:VGNC:37935]	0.5293	2821	GO:1901998; GO:0001568; GO:0022414; GO:0031532; GO:0034446; GO:1901202; GO:1905050	GO:0038023; GO:0046872; GO:0004888; GO:0005518; GO:0051015	GO:0016021; GO:0016020; GO:0005886; GO:0009986; GO:0009897; GO:0031258; GO:0031527	612601	TRUE	0.588148	0.0201105	0.839525	10	67829225	68019127	189903	+	343.787	1465.4	1399.28	2408.42	943.206	2572.46	693.614	7159.37	902.434	4970.96	848.717	1580	1302.95	3941.46	665.392	3121.88	895.021	5501.64	649.894	4307.42	1095.43	3261.54	884.597	5104.32	804.68	6193.09	642.348	8251.01	972.32
ENSCAFG00000007114	ENSCAFT00000011417; ENSCAFT00000070915; ENSCAFT00000079795	BMS1	protein_coding	protein_coding	BMS1 ribosome biosis factor [Source:VGNC Symbol;Acc:VGNC:38487]	0.4305	4141	GO:0042254; GO:0000462; GO:0000479	GO:0005525; GO:0003924; GO:0034511	GO:0005634; GO:0005730; GO:0030686	477760	TRUE	0.723495	0.020235	0.840045	28	4178627	4234052	55426	-	398.068	214.349	452.675	193	354.354	385.077	262.657	322.894	174.817	586.849	25.2406	551.119	224.751	463.048	62.5308	342.941	419.584	150.897	480.681	339.079	232.363	164.507	563.752	230.386	255.009	516.676	391.303	242.065	273.424
ENSCAFG00000011767	ENSCAFT00000093369; ENSCAFT00000018549; ENSCAFT00000087328; ENSCAFT00000077604; ENSCAFT00000093080; ENSCAFT00000018751; ENSCAFT00000092318; ENSCAFT00000062870	CPNE6	protein_coding	protein_coding	copine 6 [Source:VGNC Symbol;Acc:VGNC:39565]	0.5933	2292	GO:0055114; GO:0071277; GO:1903861	GO:0016491; GO:0005544; GO:0001786	GO:0005886; GO:0005737; GO:0016020; GO:0030424; GO:0030425; GO:0045334	608275	TRUE	-1.01609	0.0202964	0.840045	8	4046544	4084744	38201	+	131.182	41.2209	197.687	76.1646	39.9516	231.837	74.7148	111.771	0	0	107.273	70.5357	85.0409	129.653	72.1509	80.1438	173.01	20.3915	106.117	42.2296	37.0999	44.2154	15.5876	81.2748	115.303	50.2648	76.4051	33.9199	58.7307
ENSCAFG00000007503	ENSCAFT00000012025; ENSCAFT00000048386	SBNO1	protein_coding	protein_coding	strawberry notch homolog 1 [Source:VGNC Symbol;Acc:VGNC:45884]	0.4045	4146	GO:0006355	GO:0042393; GO:0031490	GO:0005634	477451	TRUE	0.99682	0.0209263	0.851045	26	6216435	6263098	46664	+	205.066	339.042	158.15	314.271	288.347	172.519	262.657	217.155	2.36239	1553.42	3.15508	467.417	115.413	3.70438	35.2738	117.42	275.182	171.289	239.767	279.461	31.2421	282.198	355.917	262.384	216.575	702.539	146.807	168.828	142.912
ENSCAFG00000012118	ENSCAFT00000075149; ENSCAFT00000019252; ENSCAFT00000067042; ENSCAFT00000068375; ENSCAFT00000062033	URB2	protein_coding	protein_coding	URB2 ribosome biosis homolog [Source:VGNC Symbol;Acc:VGNC:57175]	0.5102	5219			GO:0005730; GO:0016235; GO:0030496	479207	TRUE	-1.29811	0.0209357	0.851045	4	9616020	9645835	29816	-	110.072	10.3052	212.585	202.613	67.7441	22.7388	120.16	78.0623	2.36239	0	59.9465	13.1667	88.0781	0	469.783	85.7352	79.0125	53.018	38.4315	98.1218	146.447	74.1259	135.093	139.511	70.158	42.0822	91.1406	131.054	46.332
ENSCAFG00000000529	ENSCAFT00000075590; ENSCAFT00000060876; ENSCAFT00000068615; ENSCAFT00000063514; ENSCAFT00000000824; ENSCAFT00000079075; ENSCAFT00000085087; ENSCAFT00000086701; ENSCAFT00000068943	RGS22	protein_coding	protein_coding	regulator of G protein signaling 22 [Source:VGNC Symbol;Acc:VGNC:45532]	0.3815	3814	GO:0009966	GO:0001965	GO:0016020; GO:0016021; GO:0001650; GO:0005634; GO:0005737; GO:0005829; GO:0015629	475046	TRUE	-1.46973	0.020996	0.851045	13	1864010	2010594	146585	-	9.06518	61.8313	45.8405	1.6978	118.706	154.732	46.6289	7.47354	54.3351	0	3.15508	57.7804	256.146	0	91.7958	17.3894	62.2672	46.2208	135.462	0	0	22.1948	78.7438	0.702119	52.3686	10.8576	63.6608	66.2979	54.1628
ENSCAFG00000001711	ENSCAFT00000002674	HMOX1	protein_coding	protein_coding	heme oxygenase 1 [Source:VGNC Symbol;Acc:VGNC:41719]	0.6076	1705	GO:0006788; GO:0055114; GO:0055072; GO:0006979; GO:0042167; GO:0002246; GO:0006879; GO:0016239; GO:0016242; GO:0034101; GO:0034395; GO:0034605; GO:0035094; GO:0042168; GO:0043065; GO:0045766; GO:0048661; GO:0048662; GO:0071243; GO:0071276; GO:0071456; GO:0072719; GO:0090050; GO:1902042; GO:1903589	GO:0004392; GO:0046872; GO:0016491; GO:0020037; GO:0005198; GO:0042802; GO:0042803	GO:0016020; GO:0016021; GO:0005634; GO:0005783; GO:0048471	442987	TRUE	-1.25764	0.0210548	0.851045	10	28743795	28751773	7979	-	138.721	179.311	44.6945	171.555	53.8479	210.087	163.679	0.354828	0	34.5206	0	220.072	12.1487	3.70438	1.60336	205.019	81.7371	161.773	299.422	122.963	15.621	62.4218	76.6391	127.992	61.617	37.4064	51.3006	38.5453	74.3923
ENSCAFG00000005182	ENSCAFT00000008366; ENSCAFT00000048978	FANCD2	protein_coding	protein_coding	FA complementation group D2 [Source:VGNC Symbol;Acc:VGNC:40719]	0.4636	5266	GO:0006281; GO:0007129; GO:0036297; GO:1990918; GO:0031573; GO:0006974; GO:0007276; GO:0034599; GO:0045589; GO:0048854; GO:0050727; GO:0051090; GO:0097150; GO:2000348	GO:0070182	GO:0005634; GO:0000793	484659	TRUE	1.49575	0.0210633	0.851045	20	8240311	8297568	57258	-	15.0784	93.7776	20.0552	130.885	50.3738	16.807	113.998	18.4511	89.771	345.206	0	30.0953	97.1896	0	1.60336	14.9105	69.4765	106.036	43.0204	47.1978	0	51.3679	0	15.359	3.05035	116.895	11.4608	10.0218	30.0179
ENSCAFG00000005589	ENSCAFT00000009007; ENSCAFT00000076326; ENSCAFT00000092917; ENSCAFT00000008987; ENSCAFT00000076667	GAA	protein_coding	protein_coding	alpha glucosidase [Source:VGNC Symbol;Acc:VGNC:41044]	0.6457	4003	GO:0005975; GO:0008152; GO:0007040; GO:0005980; GO:0035082; GO:0001947; GO:0003341; GO:0003351; GO:0003356; GO:0030317; GO:0030324; GO:0035469; GO:0036159; GO:0044458; GO:0060287; GO:0070286; GO:0071907; GO:0071910	GO:0004553; GO:0030246; GO:0003824; GO:0016787; GO:0016798; GO:0004558	GO:0016020; GO:0005737; GO:0005576; GO:0005929; GO:0005930	483352	TRUE	1.21572	0.0210894	0.851045	9	1601121	1656597	55477	-	135.705	209.196	96.838	64.3332	133.751	86.5065	135.95	268.25	30.7111	2312.88	331.284	383.715	182.231	0	270.967	559.143	234.313	216.15	204.777	45.9558	154.258	121.593	38.969	142.711	54.9063	175.342	227.578	83.2579	127.903
ENSCAFG00000044493	ENSCAFT00000090631		protein_coding	protein_coding		0.3874	3069					TRUE	1.64069	0.0212477	0.853159	10	7643773	7646841	3069	-	97.0802	303.498	0	6.78647	102.16	34.6855	130.058	33.0416	134.231	545.428	848.354	813.07	1263.55	539.732	3231.23	998.582	760.004	1095.87	56.6821	159.383	5.12457	54.9494	6.56713	183.781	2.01358	0	65.7766	100.701	4.19399
ENSCAFG00000005984	ENSCAFT00000038529; ENSCAFT00000084568; ENSCAFT00000009668; ENSCAFT00000083206	POGLUT2	protein_coding	protein_coding	protein O-glucosyltransferase 2 [Source:VGNC Symbol;Acc:VGNC:42313]	0.4628	2008	GO:0006486; GO:0018242	GO:0005515; GO:0016757; GO:0035251; GO:0035252; GO:0046527	GO:0005654; GO:0005788; GO:0005829; GO:0012505	100855922	TRUE	1.41464	0.0213619	0.853159	22	52146466	52372304	225839	-	37.6959	40.1904	25.2123	107.222	31.2665	40.5345	7.70255	32.999	0	0	12.6203	64.8929	12.1487	1018.7	72.151	55.9143	148.489	0	114.147	105.574	0	159.956	40.268	77.4351	65.2775	161.315	31.1078	104.843	26.1026
ENSCAFG00000004572	ENSCAFT00000007370	GIMAP8	protein_coding	protein_coding	GTPase, IMAP family member 8 [Source:VGNC Symbol;Acc:VGNC:41219]	0.5203	3767		GO:0005525; GO:0000166	GO:0005829	482794	TRUE	1.03211	0.0214061	0.853159	16	14752620	14764683	12064	+	386.451	1131.78	356.524	410.803	546.695	717.633	426.386	312.217	1896.62	3143.06	604.81	1235.31	773.705	769.711	1012.2	805.782	974.948	219.467	577.545	464.687	128.634	291.176	446.436	301.285	702.91	541.061	182.153	266.674	788.375
ENSCAFG00000003658	ENSCAFT00000062993; ENSCAFT00000005878; ENSCAFT00000047295; ENSCAFT00000045414	KEL	protein_coding	protein_coding	Kell metallo-endopeptidase [Source:VGNC Symbol;Acc:VGNC:42333]	0.5596	2317	GO:0006508; GO:0016485; GO:0006874; GO:0008361; GO:0010961; GO:0031133; GO:0042552; GO:0048741; GO:1901380	GO:0004222; GO:0008237; GO:0046872; GO:0016787; GO:0008233	GO:0016020; GO:0016021; GO:0005886; GO:0005654	100855519	TRUE	1.73203	0.0216314	0.856578	16	6623824	6645094	21271	+	21.1097	81.4113	0	59.157	69.4811	19.7729	5.39179	127.738	0	0	0	63.9524	103.264	0	57.7208	109.965	10.8983	0	0	37.2614	0	48.767	0	130.552	4.88056	231.452	33.8365	332.261	23.4923
ENSCAFG00000014633	ENSCAFT00000023235	FRMD6	protein_coding	protein_coding	FERM domain containing 6 [Source:VGNC Symbol;Acc:VGNC:40983]	0.4718	2414	GO:0031032		GO:0005856	490688	TRUE	-1.08656	0.0216687	0.856578	8	27952398	27987024	34627	+	196.019	151.487	77.9288	53.9807	140.699	74.1484	62.3907	10.9997	4.72479	34.5206	429.091	203.143	261.197	203.741	165.146	59.6418	73.5634	100.598	281.066	125.447	121.063	66.3231	172.763	68.4757	203.153	140.274	140.258	185.017	162.488
ENSCAFG00000016608	ENSCAFT00000082842; ENSCAFT00000062102; ENSCAFT00000090541; ENSCAFT00000076619; ENSCAFT00000044488; ENSCAFT00000026343	SLIT2	protein_coding	protein_coding	slit guidance ligand 2 [Source:VGNC Symbol;Acc:VGNC:46504]	0.5811	5699	GO:0030154; GO:0007275; GO:0007399; GO:0001657; GO:0001933; GO:0002042; GO:0002689; GO:0007411; GO:0008045; GO:0010593; GO:0010596; GO:0014912; GO:0021836; GO:0021972; GO:0030308; GO:0030336; GO:0030837; GO:0031290; GO:0032870; GO:0035385; GO:0043065; GO:0043116; GO:0048754; GO:0048846; GO:0050919; GO:0050929; GO:0051058; GO:0051414; GO:0061364; GO:0070100; GO:0071504; GO:0071672; GO:0071676; GO:…	GO:0005509; GO:0005515; GO:0005095; GO:0008201; GO:0042802; GO:0042803; GO:0043237; GO:0043394; GO:0048495	GO:0005576; GO:0005615; GO:0005737	595148	TRUE	-0.972406	0.0217673	0.856979	3	88966232	89312955	346724	-	666.463	45.343	601.083	168.597	571.481	124.075	545.34	382.86	800.852	34.5206	668.877	265.215	768.406	863.119	256.537	82.0075	186.633	33.9859	750.846	122.963	843.536	401.84	883.298	154.87	772.348	341.332	803.891	456.377	420.251
ENSCAFG00000029265	ENSCAFT00000045542	THY1	protein_coding	protein_coding	Thy-1 cell surface antigen [Source:VGNC Symbol;Acc:VGNC:47362]	0.5885	1944	GO:0030334; GO:0007155; GO:0001525; GO:0007010; GO:0030336; GO:0050852; GO:0043547; GO:0050870; GO:0006469; GO:0001952; GO:0002693; GO:0007229; GO:0007267; GO:0034116; GO:0046549; GO:0048041; GO:0050771; GO:0050860; GO:0051281; GO:0051894; GO:0070571; GO:2000298	GO:0005178; GO:0005096; GO:0019901; GO:0034235	GO:0016020; GO:0005886; GO:0031225; GO:0030425; GO:0031362; GO:0045121; GO:0005783; GO:0009897; GO:0009986; GO:0016324	489365	TRUE	-0.679856	0.0220047	0.862817	5	14503902	14509113	5212	+	845.896	770.831	2057.09	1199.41	1162.07	782.513	2238.75	661.755	1273.33	172.603	454.332	141.071	713.736	922.39	388.012	961.725	1441.3	1128.33	1893.47	1045.8	671.704	1059.87	2305.67	1656.86	1163.4	2237.37	973.073	1563.4	1719.51
ENSCAFG00000009462	ENSCAFT00000015041; ENSCAFT00000067979	PRELP	protein_coding	protein_coding	proline and arginine rich end leucine rich repeat protein [Source:VGNC Symbol;Acc:VGNC:44959]	0.5652	1334	GO:0007569	GO:0005201; GO:0005515; GO:0008201	GO:0062023; GO:0005615	488561	TRUE	-0.94559	0.0222799	0.867712	38	198583	209937	11355	+	247.285	172.097	250.404	25.1417	437.731	2122.13	314.264	651.82	266.951	345.206	615.24	212.548	252.085	1592.88	168.352	736.204	250.661	1574.23	351.62	505.513	251.889	349.822	262.391	96.6339	558.824	522.52	346.552	1358.33	467.236
ENSCAFG00000041191	ENSCAFT00000071082	HMGN4	protein_coding	protein_coding	high mobility group nucleosomal binding domain 4 [Source:HGNC Symbol;Acc:HGNC:4989]	0.4905	787		GO:0031492	GO:0000785; GO:0005634	100856364	TRUE	-1.33481	0.0223552	0.867712	35	24304716	24309841	5126	+	70.8683	72.1366	293.379	93.9117	90.3255	75.137	27.3441	45.7729	670.92	0	22.0856	45.1429	63.7807	0	14.4302	33.5485	43.5931	0	26.9594	63.3444	288.989	55.2693	71.4432	83.8347	29.8934	0	96.5978	20.8145	56.1205
ENSCAFG00000015128	ENSCAFT00000024023	TMCO4	protein_coding	protein_coding	transmembrane and coiled-coil domains 4 [Source:VGNC Symbol;Acc:VGNC:47434]	0.5961	2793			GO:0016020; GO:0016021	487401	TRUE	1.64065	0.0223984	0.867712	2	78937040	79022250	85211	+	27.141	0	10.8871	41.4099	34.7406	11.3694	34.6615	0	0	0	113.583	27.2738	3.03717	148.175	173.162	27.9571	17.7097	169.93	2.29442	0	0	13.0045	0	39.6775	30.5035	38.5753	16.9183	0	0
ENSCAFG00000014607	ENSCAFT00000023207	LRPAP1	protein_coding	protein_coding	LDL receptor related protein associated protein 1 [Source:VGNC Symbol;Acc:VGNC:42780]	0.5633	1832	GO:0006412; GO:2000272; GO:0002091; GO:0010916; GO:0048259	GO:0048019; GO:0050750; GO:0005525; GO:0008201; GO:0000166; GO:0035473; GO:0070326	GO:0005783; GO:0005886; GO:0012505; GO:0005768; GO:0005793; GO:0005801; GO:0048237	479072	TRUE	-0.798021	0.0227284	0.873518	3	60840882	60901258	60377	+	249.967	263.939	172.279	127.187	219.145	206.452	181.038	417.544	69.2501	0	4.40986	246.277	89.1538	366.224	255.07	191.381	142.69	372.42	771.011	378.679	0.00415998	574.849	675.167	241.635	267.811	221.065	207.525	518.787	88.8524
ENSCAFG00000010700	ENSCAFT00000069623; ENSCAFT00000017023	CCND1	protein_coding	protein_coding	cyclin D1 [Source:VGNC Symbol;Acc:VGNC:54266]	0.6335	1286	GO:0000082; GO:0000122; GO:0000320; GO:0001934; GO:0006468; GO:0006974; GO:0007595; GO:0010971; GO:0016055; GO:0030857; GO:0030968; GO:0031571; GO:0033598; GO:0033601; GO:0042493; GO:0044321; GO:0045444; GO:0045737; GO:0051726; GO:0060749; GO:0070141; GO:0071157; GO:0071310; GO:0097421; GO:2000045	GO:0003714; GO:0004672; GO:0008134; GO:0016301; GO:0016538; GO:0019899; GO:0019901; GO:0042826; GO:0070064	GO:0016020; GO:0000307; GO:0005634; GO:0005654; GO:0005737; GO:0005923; GO:0017053	449028	TRUE	1.26624	0.0227774	0.873518	18	48501899	48516005	14107	-	55.7899	16.4884	0	87.2565	3.47406	110.234	31.9656	102.9	0	34.5206	3.15508	40.4405	0	1692.9	0	117.42	106.258	146.819	1.72081	202.454	29.2894	98.8343	64.9484	130.552	9.15104	134.429	63.3071	58.5889	4.56795
ENSCAFG00000015321	ENSCAFT00000044526; ENSCAFT00000024321	FBXL5	protein_coding	protein_coding	F-box and leucine rich repeat protein 5 [Source:VGNC Symbol;Acc:VGNC:40761]	0.4034	2552	GO:0055072; GO:0016567; GO:0031146; GO:1903364	GO:0005515; GO:0005506	GO:0048471; GO:0019005	479085	TRUE	-1.00366	0.0228188	0.873518	3	64575348	64726931	151584	+	188.479	75.2281	29.2233	22.1839	225.814	214.536	177.929	14.548	63.7847	0	845.562	101.571	51.632	70.3832	306.241	108.101	153.938	20.3915	211.66	175.129	290.942	331.616	298.763	106.873	244.028	240.804	207.385	226.646	204.905
ENSCAFG00000008877	ENSCAFT00000063488; ENSCAFT00000014186	BUB1B	protein_coding	protein_coding	BUB1 mitotic checkpoint serine/threonine kinase B [Source:VGNC Symbol;Acc:VGNC:38566]	0.4374	3378	GO:0007094; GO:0006468; GO:0007091; GO:0051754; GO:0071459	GO:0004672; GO:0005524	GO:0000778; GO:0000776; GO:0000777; GO:0000940; GO:0005737; GO:0005819; GO:0005829; GO:0048471	608350	TRUE	1.52709	0.0230208	0.874425	30	7322912	7438052	115141	+	46.7429	428.697	0	34.0152	1.73703	28.1764	0	44.7084	0	34.5206	0	92.1667	9.11152	0	0	16.7743	0	213.432	12.6193	34.7774	0	83.229	12.9897	29.4382	0	25.7169	23.4673	65.527	0
ENSCAFG00000005759	ENSCAFT00000009294; ENSCAFT00000046638; ENSCAFT00000072436	NPLOC4	protein_coding	protein_coding	NPL4 homolog, ubiquitin recognition factor [Source:VGNC Symbol;Acc:VGNC:43922]	0.5421	1721	GO:0006511; GO:0030970; GO:0032480; GO:0039536	GO:0046872; GO:0031625; GO:0043130	GO:0005634; GO:0034098; GO:0036501	483363	TRUE	1.21002	0.0230401	0.874425	9	537840	603480	65641	+	171.893	173.128	113.455	592.309	96.852	38.2188	60.4664	161.081	20.4797	1104.66	255.524	81.8429	121.528	41.4835	308.407	82.0075	49.0982	1.35961	132.535	83.053	365.141	105.882	140.2	50.5568	52.179	73.905	103.555	132.621	127.446
ENSCAFG00000013935	ENSCAFT00000022098; ENSCAFT00000092082	FAM20B	protein_coding	protein_coding	FAM20B glycosaminoglycan xylosylkinase [Source:VGNC Symbol;Acc:VGNC:40655]	0.6002	2274		GO:0016773	GO:0005654; GO:0005737; GO:0005794	480053	TRUE	1.5487	0.0232783	0.874425	7	20757145	20794538	37394	-	24.1254	90.686	0	14.7892	24.3184	73.1597	21.182	68.4819	0	2036.71	3.15508	11.2857	0	177.81	62.5308	1.86381	47.68	114.193	108.985	73.2808	0	74.7761	306.557	104.953	40.2646	54.9406	57.3038	10.7927	95.2745
ENSCAFG00000018197	ENSCAFT00000028908; ENSCAFT00000073410; ENSCAFT00000090818; ENSCAFT00000074680	ABCC6	protein_coding	protein_coding	ATP binding cassette subfamily C member 6 [Source:VGNC Symbol;Acc:VGNC:54911]	0.5986	5173	GO:0055085; GO:0015867; GO:0071716	GO:0042626; GO:0016887; GO:0005524; GO:0022857; GO:0015431; GO:0000166	GO:0016021; GO:0005654; GO:0005886; GO:0016020	489993	TRUE	0.975047	0.0232882	0.874425	6	27798835	27848689	49855	+	68.1177	42.1092	12.8301	76.1224	193.128	140.754	117.64	35.0371	168.319	1238.28	94.2921	257.048	396.658	355.994	518.828	629.417	356.425	370.521	82.6782	90.3277	98.9676	176.199	142.373	138.023	87.1228	98.7505	90.9428	141.623	243.56
ENSCAFG00000007766	ENSCAFT00000060500; ENSCAFT00000074139; ENSCAFT00000046891; ENSCAFT00000012404	TAF9	protein_coding	protein_coding	TATA-box binding protein associated factor 9 [Source:VGNC Symbol;Acc:VGNC:47090]	0.4022	710	GO:0016310; GO:0046940; GO:0006352; GO:0045944; GO:0043966; GO:0006366	GO:0004017; GO:0005524; GO:0000166; GO:0016301; GO:0016740; GO:0016887; GO:0046982; GO:0003713; GO:0016251	GO:0005634; GO:0005654; GO:0015030; GO:0005669; GO:0000124; GO:0033276	480815	TRUE	1.34106	0.0232939	0.874425	2	54390411	54406872	16462	-	25.6332	90.686	148.409	8.13408	50.3738	22.2445	21.5671	113.9	2.36239	69.0411	6.31016	18.8095	82.0037	833.485	8.01678	242.295	31.3326	1.35944	104.97	284.429	58.5788	92.3322	27.2783	14.7191	43.925	79.4886	59.4868	76.3197	88.7487
ENSCAFG00000002656	ENSCAFT00000004182	EEF1A1	protein_coding	protein_coding	eukaryotic translation elongation factor 1 alpha 1 [Source:NCBI gene (formerly Entrezgene);Acc:403506]	0.4126	2906	GO:0006414; GO:0006412	GO:0003746; GO:0003924; GO:0005525; GO:0000166		403506	TRUE	-0.623877	0.0233895	0.874623	12	35576576	35581230	4655	-	3612.55	3470.46	4024.68	2227.53	4475.75	3842.71	4283.16	3225.45	4102.82	1458.29	4635.67	3805.54	2044.64	1268.72	1169.05	2258.56	4276.1	1900.04	1059.11	339.216	1323.46	396.445	3676.14	2910.7	6354.91	3094.07	5829.98	4041.52	7111.84
ENSCAFG00000011187	ENSCAFT00000088795; ENSCAFT00000017781; ENSCAFT00000083457	PRKX	protein_coding	protein_coding	protein kinase X-linked [Source:VGNC Symbol;Acc:VGNC:54833]	0.5456	975	GO:0006468; GO:0016310; GO:0007165; GO:0018105; GO:0001525; GO:0001935; GO:0007155; GO:0030099; GO:0030155; GO:0030334; GO:0031589; GO:0043542; GO:0046777; GO:0060562; GO:0060993; GO:2000696	GO:0004674; GO:0004672; GO:0005524; GO:0000166; GO:0016301; GO:0016740; GO:0004691	GO:0005952; GO:0005634; GO:0005654; GO:0005737	610031	TRUE	1.49897	0.0235851	0.877117	X	1945379	2014661	69283	-	42.2194	198.891	145.543	28.839	27.7924	33.6139	25.0333	139.448	0	2554.52	290.267	41.381	69.855	44.4525	46.4973	0	35.4194	167.211	11.4721	23.5989	136.684	67.6236	137.691	104.313	84.7997	56.1096	70.9476	126.429	138.344
ENSCAFG00000005095	ENSCAFT00000090362; ENSCAFT00000087356; ENSCAFT00000008188	SLC25A38	protein_coding	protein_coding	solute carrier family 25 member 38 [Source:VGNC Symbol;Acc:VGNC:46311]	0.5395	1387	GO:1904983; GO:0030218	GO:0015187	GO:0005743; GO:0016020; GO:0016021; GO:0005739	477028	TRUE	1.51725	0.0236988	0.877117	23	9032000	9045788	13789	+	0	19.5799	4.01104	69.5094	17.3703	52.8925	45.8302	29.0959	0	34.5206	0	101.571	3.03717	296.35	0	106.237	76.288	2.71887	28.1066	18.6307	0	59.8208	2.59794	67.1958	0	128.584	34.928	24.669	15.009
ENSCAFG00000018174	ENSCAFT00000049736	RPS15A	protein_coding	protein_coding	ribosomal protein S15a [Source:NCBI gene (formerly Entrezgene);Acc:100683775]	0.4696	609	GO:0006412	GO:0003735	GO:0005840	100683775	TRUE	-0.604043	0.0238169	0.877117	6	26322569	26329668	7100	+	820.262	860.486	531.176	351.244	851.144	588.738	732.513	503.147	760.691	276.164	413.316	342.19	343.076	403.777	396.029	493.909	664.795	429.582	907.414	751.439	1327.79	395.939	374.103	602.202	952.929	412.639	818.08	744.695	996.465
ENSCAFG00000000579	ENSCAFT00000000894	CHKB	protein_coding	protein_coding	choline kinase beta [Source:VGNC Symbol;Acc:VGNC:101441]	0.6077	1351	GO:0046474; GO:0016310	GO:0016301		606800	TRUE	1.27383	0.0238185	0.877117	10	16733095	16736758	3664	+	73.8839	40.1904	208.574	73.2067	38.2146	14.3354	154.821	44.3536	2.36239	0	3.15508	16.9286	0	88.9051	272.57	158.424	69.4765	198.478	40.7259	173.887	251.889	100.135	68.8453	26.8783	78.0889	51.4338	28.379	67.0688	53.5102
ENSCAFG00000010350	ENSCAFT00000016466	CYB5R1	protein_coding	protein_coding	cytochrome b5 reductase 1 [Source:VGNC Symbol;Acc:VGNC:50281]	0.6297	1334	GO:0055114	GO:0016491; GO:0004128; GO:0071949		606823	TRUE	1.11923	0.0240253	0.881382	7	232098	237031	4934	+	49.7586	120.571	9.16809	66.5516	105.959	147.308	119.775	99.352	2.36239	34.5206	3.15508	41.381	21.2602	614.927	0	154.696	32.6948	99.2389	18.3554	250.894	50.7683	152.153	132.495	92.1542	148.857	176.511	67.1273	95.5923	58.7307
ENSCAFG00000024867	ENSCAFT00000074569; ENSCAFT00000010123	TRIM22	protein_coding	protein_coding	tripartite motif containing 22 [Source:VGNC Symbol;Acc:VGNC:52856]	0.4461	1572	GO:0045893; GO:0010508; GO:0032880; GO:0043123; GO:0051091; GO:0051092; GO:0045087; GO:0010468; GO:0016567; GO:0000209; GO:0046596	GO:0008270; GO:0005515; GO:0046872; GO:0003713; GO:0019901; GO:0030674; GO:0042802; GO:0061630; GO:0042803	GO:0005634; GO:0005654; GO:0005737; GO:0005794; GO:0016604; GO:0005829	485284	TRUE	-1.22397	0.0243763	0.888572	21	28682973	28695185	12213	+	43.7272	196.83	4.58405	212.965	33.0035	116.66	364.716	100.416	4.72479	0	0	102.512	18.223	7.40876	0	82.0075	28.608	9.51605	135.371	32.2932	216.742	346.571	48.0618	17.9189	37.2142	0	78.0423	50.1089	73.7397
ENSCAFG00000011777	ENSCAFT00000086298; ENSCAFT00000078500; ENSCAFT00000018712; ENSCAFT00000061284; ENSCAFT00000078909	APH1A	protein_coding	protein_coding	aph-1 homolog A, gamma-secretase subunit [Source:VGNC Symbol;Acc:VGNC:37984]	0.5461	1343	GO:0043085; GO:0016485; GO:0001656; GO:0006509; GO:0007220; GO:0010950; GO:0031293; GO:0034205; GO:0042982; GO:0042987; GO:0007219	GO:0019899; GO:0030674; GO:0061133	GO:0016021; GO:0005783; GO:0005794; GO:0005887; GO:0070765; GO:0016020	100855839	TRUE	1.155	0.0244071	0.888572	17	59502523	59514403	11881	-	52.7742	360.683	4.58405	54.7202	31.2665	49.4323	104.755	187.349	0	552.329	85.1872	151.417	0	626.042	88.1845	16.7743	74.9257	212.072	28.1066	34.7773	0	95.5833	3.89691	35.8378	79.9191	139.105	50.2091	69.3815	65.2564
ENSCAFG00000011306	ENSCAFT00000017975	GTF2E1	protein_coding	protein_coding	ral transcription factor IIE subunit 1 [Source:VGNC Symbol;Acc:VGNC:41544]	0.4666	1751	GO:0006367; GO:0001113; GO:0006366	GO:0016251	GO:0005634; GO:0005654; GO:0005669; GO:0005673; GO:0005829; GO:0097550	488002	TRUE	1.51574	0.0246139	0.888572	33	24151700	24186512	34813	+	0	300.913	60.7386	18.4865	62.533	95.8986	74.7148	25.1928	0	0	28.3957	97.8096	0	103.723	4.81007	106.237	31.3326	0	39.5787	7.45229	0	37.0629	0	92.7942	10.3712	61.9543	14.1895	53.9634	0
ENSCAFG00000011454	ENSCAFT00000018188; ENSCAFT00000093598; ENSCAFT00000081587	SLC7A8	protein_coding	protein_coding	solute carrier family 7 member 8 [Source:VGNC Symbol;Acc:VGNC:46478]	0.5201	2905	GO:0006865; GO:0055085; GO:0015695; GO:0015804; GO:0015807; GO:0015816; GO:0015820; GO:0015827; GO:0015829; GO:0035524; GO:0070327; GO:0089718; GO:0098713; GO:1901998; GO:1903801; GO:1904273	GO:0022857; GO:0015101; GO:0015171; GO:0015175; GO:0015179; GO:0015180; GO:0015187; GO:0015190; GO:0015349; GO:0019534	GO:0016020; GO:0016021; GO:0005886; GO:0009925; GO:0016323; GO:0016324; GO:0031528	490608	TRUE	-1.30775	0.0247056	0.888572	8	3430208	3479985	49778	-	147.769	1.03088	32.7221	25.1504	82.2066	75.6873	155.111	1.77414	55.4814	0	255.562	69.6666	12.4524	62.9744	3.20673	68.163	80.3317	6.85027	168.136	13.6754	50.7691	13.0554	144.201	81.2846	38.4371	80.7468	19.716	3.85663	48.9613
ENSCAFG00000049738	ENSCAFT00000063090		protein_coding	protein_coding		0.3876	3006					TRUE	1.3521	0.0247664	0.888572	2	54275133	54278138	3006	-	253.829	266.88	228.455	4.53762	311.404	114.124	387.361	225.228	1092.58	93.1751	424.551	1212.23	1326.3	1341.74	1664.7	582.378	652.416	1072.91	125.128	274.229	0	137.424	138.163	65.3181	150.756	12.2417	240.262	32.5069	236.226
ENSCAFG00000048338	ENSCAFT00000092756		protein_coding	protein_coding		0.3937	4404					TRUE	0.998595	0.0247717	0.888572	12	51953899	51958302	4404	+	895.303	581.369	684.857	280.305	886.947	252.845	696.715	531.508	1347.26	147.54	3117.5	2369.8	2335.22	4745.68	1794.12	1063.17	1649.09	490.179	452.794	500.002	233.937	204.126	988.157	352.414	828.987	401.984	493.349	228.818	403.711
ENSCAFG00000008389	ENSCAFT00000013318	BCDIN3D	protein_coding	protein_coding	BCDIN3 domain containing RNA methyltransferase [Source:VGNC Symbol;Acc:VGNC:38404]	0.5623	1092	GO:0032259; GO:0001510; GO:0010586; GO:0030488; GO:0061715; GO:2000632	GO:0008168; GO:0016740; GO:0008171; GO:0008173; GO:0008175	GO:0005737; GO:0005654; GO:0005829	100685234	TRUE	1.61791	0.0251007	0.895009	27	4851063	4855945	4883	+	1.50784	50.4956	0	4.43677	6.94811	37.0742	28.1143	84.0944	23.6239	0	3.15508	39.5	15.1859	62.9744	62.5308	0	8.17371	0	48.1828	211.148	0	5.20181	0	37.1177	35.384	140.274	48.5718	106.385	48.9423
ENSCAFG00000012012	ENSCAFT00000019080; ENSCAFT00000019073	NECTIN1	protein_coding	protein_coding	nectin cell adhesion molecule 1 [Source:VGNC Symbol;Acc:VGNC:43718]	0.6445	3484	GO:0051963; GO:0019062; GO:0007155; GO:0007157; GO:0007156; GO:0002089; GO:0002934; GO:0006826; GO:0048593; GO:0060041; GO:0070166; GO:0098609; GO:1902414	GO:0050839; GO:0042803; GO:0038023; GO:0042802	GO:0045202; GO:0005911; GO:0016021; GO:0016020; GO:0005912; GO:0043296; GO:0044291; GO:0098686; GO:0099059	489363	TRUE	-0.932134	0.0251873	0.895009	5	14228197	14315060	86864	+	122.135	319.462	56.7276	197.436	109.433	76.1257	87.424	79.4816	167.73	276.164	438.556	70.5357	78.9665	88.9049	237.297	35.4123	111.707	72.0501	256.401	42.2296	83.963	310.158	87.0309	318.06	136.656	56.1096	129.889	190.414	195.117
ENSCAFG00000003432	ENSCAFT00000084501; ENSCAFT00000047010; ENSCAFT00000005522; ENSCAFT00000091339	CTTNBP2	protein_coding	protein_coding	cortactin binding protein 2 [Source:VGNC Symbol;Acc:VGNC:39719]	0.5755	5807		GO:0005515	GO:0098871; GO:0098978; GO:0030054; GO:0045202; GO:0042995; GO:0005938; GO:0043197	100687879	TRUE	-0.958199	0.0252284	0.895009	14	56514381	56657958	143578	-	141.737	195.799	267.021	118.314	371.724	130.501	226.07	61.7402	460.667	517.808	0	132.607	458.613	85.2008	1127.16	108.101	283.355	1.35944	84.3198	44.7137	64.4367	120.292	270.185	147.831	421.558	176.511	686.009	86.3415	336.07
ENSCAFG00000004529	ENSCAFT00000007304; ENSCAFT00000070460; ENSCAFT00000071494; ENSCAFT00000088846; ENSCAFT00000087931	VIM	protein_coding	protein_coding	vimentin [Source:VGNC Symbol;Acc:VGNC:48263]	0.5732	1736			GO:0005882; GO:0016020; GO:0005886; GO:0016363	477991	TRUE	-0.436389	0.0255503	0.898875	2	19671316	19679466	8151	-	7299.34	3020.46	12436.5	5147.4	6096.16	8629.83	8047.19	4993.86	3893.05	6593.41	4666.37	2570.32	7125.21	3882.09	6277.57	6120.58	6523.96	4264.55	8347.91	5586.34	8792.69	4925.43	6559.78	4252.48	8349.85	5662.39	8587.37	5139.63	12336.7
ENSCAFG00000003535	ENSCAFT00000049220; ENSCAFT00000005687; ENSCAFT00000083413	GLI3	protein_coding	protein_coding	GLI family zinc finger 3 [Source:VGNC Symbol;Acc:VGNC:41258]	0.6319	5227	GO:0048568; GO:0009953; GO:0009952; GO:0007224; GO:0006357; GO:0006355; GO:0000122; GO:0001656; GO:0001658; GO:0001701; GO:0001822; GO:0002052; GO:0007389; GO:0007411; GO:0007417; GO:0007420; GO:0007442; GO:0007507; GO:0008285; GO:0009954; GO:0010468; GO:0016485; GO:0021513; GO:0021522; GO:0021537; GO:0021543; GO:0021544; GO:0021631; GO:0021766; GO:0021775; GO:0021776; GO:0021798; GO:0021801; GO:…	GO:0000977; GO:0046872; GO:0003677; GO:0000978; GO:0000981; GO:0003682; GO:0003700; GO:0008013; GO:0035035; GO:0036033; GO:0042826; GO:0043565; GO:1990837	GO:0005634; GO:0005737; GO:0005654; GO:0005730; GO:0005829; GO:0005929; GO:0005930; GO:0016607; GO:0017053; GO:0043231	483244	TRUE	-0.861351	0.0256823	0.898875	18	7801394	8068132	266739	+	310.615	90.686	190.238	80.6014	300.506	413.254	273.441	145.48	16.5368	0	482.727	307.536	406.98	248.193	404.045	121.148	198.894	130.506	172.655	98.1218	72.2472	152.153	54.5567	182.389	98.8312	88.8402	278.333	299.112	184.676
ENSCAFG00000011846	ENSCAFT00000018868	QARS1	protein_coding	protein_coding	glutaminyl-tRNA synthetase 1 [Source:VGNC Symbol;Acc:VGNC:45230]	0.5444	2432	GO:0006425; GO:0043039; GO:0006412; GO:0006418; GO:0006469; GO:0007420; GO:0032873; GO:0045892; GO:2001234	GO:0004819; GO:0005524; GO:0004812; GO:0000166; GO:0016874; GO:0004860; GO:0019901	GO:0005737; GO:0005829; GO:0017101; GO:0032991	476628	TRUE	-0.882528	0.0257543	0.898875	20	40078163	40085099	6937	+	177.925	350.378	83.0858	91.6933	302.243	110.728	209.124	170.673	51.9727	34.5206	6.31016	82.7619	60.7435	18.5219	158.732	67.0971	117.156	108.755	186.422	207.422	417.862	70.2245	115.608	228.466	132.385	39.7443	253.774	148.785	300.832
ENSCAFG00000014800	ENSCAFT00000023493	EID1	protein_coding	protein_coding	EP300 interacting inhibitor of differentiation 1 [Source:VGNC Symbol;Acc:VGNC:40252]	0.6076	576	GO:0045595; GO:0035065; GO:0000122; GO:0045892	GO:0003714	GO:0005634; GO:0005654	608367	TRUE	-0.948477	0.0257871	0.898875	30	15109164	15109739	576	+	54.2821	35.0378	98.557	78.383	211.917	130.501	108.991	223.542	47.2479	69.0411	12.6203	45.1429	63.7807	25.9307	75.3577	89.4628	27.2457	24.4699	206.498	146.562	82.0104	124.844	177.959	132.472	186.071	240.804	240.13	174.996	93.3166
ENSCAFG00000006870	ENSCAFT00000088958; ENSCAFT00000011055; ENSCAFT00000064903	CDK8	protein_coding	protein_coding	cyclin dependent kinase 8 [Source:VGNC Symbol;Acc:VGNC:39061]	0.4323	1327	GO:0006468; GO:0051726	GO:0004672; GO:0005524; GO:0000166; GO:0004674; GO:0004693; GO:0008353	GO:0005634; GO:0016592; GO:0005730; GO:0032991	486035	TRUE	-1.43296	0.0258015	0.898875	25	13045343	13179656	134314	-	33.1724	37.0988	0	4.43677	1.73703	22.7388	87.0389	53.5791	11.812	34.5206	0	0	18.223	0	0	22.3657	0	0	13.7665	36.0194	0	5.85204	0	127.352	5.49063	0	18.5555	12.3345	0
ENSCAFG00000005627	ENSCAFT00000009074	JAG1	protein_coding	protein_coding	jagged canonical Notch ligand 1 [Source:VGNC Symbol;Acc:VGNC:42172]	0.5331	4577	GO:0007154; GO:0007275; GO:0007219; GO:0001953; GO:0001974; GO:0002011; GO:0002456; GO:0003184; GO:0003215; GO:0009887; GO:0022408; GO:0030336; GO:0032495; GO:0035909; GO:0042127; GO:0042491; GO:0043010; GO:0045596; GO:0045599; GO:0045602; GO:0045639; GO:0045665; GO:0045669; GO:0045747; GO:0045944; GO:0048839; GO:0060411; GO:0061073; GO:0061156; GO:0061309; GO:0061314; GO:0061444; GO:0072006; GO:…	GO:0005112; GO:0005509; GO:0005515; GO:0005543	GO:0016020; GO:0016021; GO:0005886; GO:0005912; GO:0016324; GO:0045177	485769	TRUE	-0.834141	0.0260085	0.901248	24	11657416	11692199	34784	+	242.761	417.362	64.7497	564.209	239.71	337.622	278.447	297.701	437.043	276.164	50.4813	278.381	194.379	18.5219	615.688	546.096	281.993	345.297	147.99	84.4592	419.815	316.66	226.02	111.353	153.738	312.11	530.47	420.915	172.277
ENSCAFG00000048653	ENSCAFT00000061388		protein_coding	protein_coding		0.3942	3828					TRUE	2.06069	0.0260557	0.901248	13	1251428	1255255	3828	-	0	23.5516	0	29.9668	14.9266	43.651	4.73387	30.534	1318.3	911.018	917.056	1033.25	1143.55	1087.7	1210.8	711.466	896.206	206.626	128.984	0	0	60.8757	0	0	5.84305	0	33.2695	51.3235	60.8747
ENSCAFG00000018309	ENSCAFT00000029089; ENSCAFT00000081813; ENSCAFT00000069070; ENSCAFT00000067147; ENSCAFT00000069291	USP14	protein_coding	protein_coding	ubiquitin specific peptidase 14 [Source:VGNC Symbol;Acc:VGNC:48179]	0.4179	1721	GO:0006511; GO:0016579; GO:0006508; GO:0010951; GO:0043161; GO:0007268; GO:0050920; GO:0061136; GO:1903070	GO:0004843; GO:0005515; GO:0016787; GO:0008233; GO:0008234; GO:0004866; GO:0070628	GO:0005634; GO:0000502; GO:0005829; GO:0005886; GO:0009986; GO:0031410; GO:0045202	480182	TRUE	-0.942617	0.0262131	0.902692	7	67035843	67079465	43623	+	52.7742	17.5189	134.657	14.0498	93.7995	73.6541	14.2497	93.3199	89.771	0	337.594	40.4405	0	133.358	19.2403	59.6418	136.228	8.15662	190.437	183.823	48.8157	159.306	51.9587	119.033	181.801	43.2511	55.6666	119.49	130.513
ENSCAFG00000049393	ENSCAFT00000073417		protein_coding	protein_coding		0.3937	3828					TRUE	1.33637	0.026443	0.902692	14	13634930	13638757	3828	+	94.9834	77.3265	32.3866	136.559	145.205	79.1307	756.68	191.49	863.261	0	401.61	807.6	976.585	752.778	1262.25	1023.99	654.142	1151.9	39.0158	138.897	213.561	123.717	131.006	107.872	158.103	2.9452	236.044	38.0284	254.677
ENSCAFG00000000669	ENSCAFT00000071408; ENSCAFT00000001040; ENSCAFT00000077681; ENSCAFT00000070692; ENSCAFT00000076861	EHMT2	protein_coding	protein_coding	euchromatic histone lysine methyltransferase 2 [Source:VGNC Symbol;Acc:VGNC:49100]	0.6116	4068	GO:0034968; GO:0000122; GO:0006275; GO:0006306; GO:0006357; GO:0007130; GO:0007281; GO:0007286; GO:0009267; GO:0009566; GO:0010424; GO:0016571; GO:0018027; GO:0035265; GO:0036166; GO:0048148; GO:0048665; GO:0051567; GO:0070734; GO:0071314; GO:1902902	GO:0002039; GO:0018024; GO:0008270; GO:0005515; GO:0000977; GO:0001226; GO:0016279; GO:0046974; GO:0046976; GO:0070742; GO:1990841	GO:0005634; GO:0000785; GO:0005654; GO:0016607	474851	TRUE	0.740016	0.0264729	0.902692	12	1341191	1354584	13394	-	245.777	254.539	138.094	324.624	389.095	267.429	126.322	356.957	278.764	138.082	372.3	331.048	148.822	518.613	455.353	318.711	318.775	403.752	208.219	330.385	7.81051	146.301	111.711	324.46	304.425	417.315	291.977	462.544	219.914
ENSCAFG00000005716	ENSCAFT00000071860; ENSCAFT00000083698; ENSCAFT00000083030; ENSCAFT00000067742; ENSCAFT00000075611; ENSCAFT00000078941; ENSCAFT00000009228	GPAT4	protein_coding	protein_coding	glycerol-3-phosphate acyltransferase 4 [Source:VGNC Symbol;Acc:VGNC:49765]	0.5111	1989	GO:0002071; GO:0006631; GO:0006637; GO:0006641; GO:0006656; GO:0007595; GO:0008610; GO:0019432; GO:0030879; GO:0040014; GO:0046339	GO:0016746; GO:0004366	GO:0016020; GO:0016021; GO:0005783	119881766	TRUE	-0.961198	0.0265094	0.902692	16	23911972	24010152	98181	-	132.689	173.128	347.242	175.253	86.8514	52.3982	155.592	92.6102	120.482	34.5206	3.15508	67.7143	173.119	29.635	91.3912	70.8247	61.3028	1.35944	163.478	83.2172	15.621	132.646	61.0515	58.8763	75.6486	120.402	110.242	98.676	137.039
ENSCAFG00000009881	ENSCAFT00000015704; ENSCAFT00000079693	ALAS1	protein_coding	protein_coding	5'-aminolevulinate synthase 1 [Source:VGNC Symbol;Acc:VGNC:37776]	0.5411	2320	GO:0006778; GO:0033014; GO:0009058; GO:0006782; GO:0006783	GO:0003870; GO:0030170; GO:0016740; GO:0003824; GO:0042802; GO:0016746	GO:0005759; GO:0005654; GO:0005739; GO:0005829	476600	TRUE	1.11297	0.0265759	0.902692	20	37552814	37566638	13825	-	268.395	754.343	480.752	553.301	97.2864	75.6348	230.691	222.477	276.4	3935.34	47.3262	195.62	100.227	166.697	65.7376	80.1437	72.2011	241.98	142.96	485.641	99.584	127.049	126	245.383	149.474	67.7991	164.858	112.552	144.217
ENSCAFG00000011308	ENSCAFT00000017996	MFN1	protein_coding	protein_coding	mitofusin 1 [Source:VGNC Symbol;Acc:VGNC:43192]	0.4134	2455	GO:0008053; GO:0051646; GO:0010918; GO:0046039; GO:1990613	GO:0003924; GO:0005525; GO:0000166; GO:0016787; GO:0042802	GO:0005741; GO:0016021; GO:0016020; GO:0005739; GO:0031306; GO:0031307; GO:0098799	488086	TRUE	-0.832924	0.0268372	0.902692	34	12785856	12815994	30139	+	164.354	179.311	21.7742	68.0305	335.246	286.707	405.154	215.736	68.5094	34.5206	3.15508	284.024	194.379	77.792	6.41342	182.653	61.3028	67.9718	251.812	212.39	1.95263	211.324	235.113	85.1147	179.36	141.443	222.666	299.112	217.956
ENSCAFG00000004448	ENSCAFT00000084469; ENSCAFT00000067744; ENSCAFT00000086802; ENSCAFT00000007174; ENSCAFT00000089539; ENSCAFT00000072904	ERCC1	protein_coding	protein_coding	ERCC excision repair 1, endonuclease non-catalytic subunit [Source:VGNC Symbol;Acc:VGNC:40441]	0.6051	1063	GO:0006281; GO:0006974; GO:0090305; GO:0070914; GO:0006296; GO:0006312; GO:0000710	GO:0003684; GO:0003677; GO:0016787; GO:0004518; GO:0003697	GO:0005634; GO:0000110; GO:0070522	612282	TRUE	0.983923	0.0269158	0.902692	1	110130481	110146602	16122	+	114.659	159.731	159.296	182.647	151.121	168.174	197.918	65.4098	602.411	621.37	167.219	254.869	498.097	366.734	416.872	453.243	318.775	265.09	107.838	127.931	1.95263	128.095	64.9484	26.8783	272.091	22.21	84.2835	108.698	88.7487
ENSCAFG00000009132	ENSCAFT00000067661; ENSCAFT00000065703; ENSCAFT00000063832; ENSCAFT00000014534	BAHD1	protein_coding	protein_coding	bromo adjacent homology domain containing 1 [Source:VGNC Symbol;Acc:VGNC:38370]	0.6242	4137	GO:0031507; GO:0045892	GO:0003682	GO:0005654; GO:0005677	487495	TRUE	-1.10716	0.0271306	0.902692	30	7613345	7638880	25536	+	101.025	58.7398	111.163	62.8543	57.322	95.8987	71.2487	14.9028	59.0599	0	0	0	209.565	55.5655	365.566	54.0503	133.504	12.2349	73.4214	105.574	0	79.3277	340.329	34.5578	172.04	43.2512	78.0423	44.7125	67.8665
ENSCAFG00000009301	ENSCAFT00000014803; ENSCAFT00000087460	TOMM70	protein_coding	protein_coding	translocase of outer mitochondrial membrane 70 [Source:VGNC Symbol;Acc:VGNC:49630]	0.4413	1949	GO:0002218; GO:0002230; GO:0032728; GO:0042981; GO:0098586	GO:0005515	GO:0005739	478541	TRUE	-1.09771	0.027261	0.902692	33	6976934	7009594	32661	-	70.8683	24.7325	127.78	210.007	121.592	78.103	57.3839	40.4504	139.381	34.5206	287.112	87.4643	197.416	0	46.4973	22.3657	322.862	53.018	103.249	40.9876	0	85.1797	193.546	81.9149	57.3465	45.589	194.287	77.8615	208.82
ENSCAFG00000006538	ENSCAFT00000010584; ENSCAFT00000038999; ENSCAFT00000075809	HSPH1	protein_coding	protein_coding	heat shock protein family H (Hsp110) member 1 [Source:VGNC Symbol;Acc:VGNC:59083]	0.4173	3056	GO:0050790; GO:0051085	GO:0000166; GO:0005524; GO:0016887; GO:0000774; GO:0043014	GO:0005634; GO:0005829; GO:0005654; GO:0005737; GO:0005874; GO:0032991	477322	TRUE	1.11215	0.0272885	0.902692	25	8972724	8997893	25170	+	21.1097	192.708	32.6613	67.291	26.0554	26.6934	124.011	309.41	2.36239	34.5206	50.4813	246.404	18.223	281.533	33.6705	20.5019	62.6651	20.3915	88.9087	165.192	259.7	101.435	20.7835	79.355	27.4531	212.749	48.026	63.2143	133.123
ENSCAFG00000003492	ENSCAFT00000005616; ENSCAFT00000068550	CPED1	protein_coding	protein_coding	cadherin like and PC-esterase domain containing 1 [Source:VGNC Symbol;Acc:VGNC:54757]	0.4578	3626			GO:0005783	475300	TRUE	0.968949	0.0274234	0.902692	14	59104496	59364695	260200	+	75.3918	172.097	85.3778	164.9	93.7995	681.673	108.221	1137.58	240.964	448.767	571.069	110.976	300.68	144.471	420.079	650.469	196.17	645.732	215.675	791.184	0	624.218	113.01	323.18	159.228	361.188	153.356	559.678	242.102
ENSCAFG00000012902	ENSCAFT00000036837; ENSCAFT00000020488	TOMM40L	protein_coding	protein_coding	translocase of outer mitochondrial membrane 40 like [Source:VGNC Symbol;Acc:VGNC:49629]	0.5834	2724	GO:0030150; GO:0055085; GO:0015031	GO:0008320	GO:0005741; GO:0016020; GO:0005742; GO:0032991	609819	TRUE	1.45436	0.0274448	0.902692	38	21257006	21261356	4351	-	105.548	49.4651	0.573006	21.4444	10.4222	91.4497	80.1066	15.6125	113.395	586.849	0	61.131	39.4833	0	80.1678	1.86381	85.8239	174.007	60.2285	16.1466	0	71.5249	0	60.1562	65.2775	24.5479	36.0195	74.007	73.7397
ENSCAFG00000023022	ENSCAFT00000047348; ENSCAFT00000030044	PDZD2	protein_coding	protein_coding	PDZ domain containing 2 [Source:HGNC Symbol;Acc:HGNC:18486]	0.6172	8148		GO:0005515	GO:0005737; GO:0005829; GO:0005886; GO:0034451; GO:0043231	479373	TRUE	-1.35898	0.0275593	0.902692	4	75338791	75564599	225809	-	114.595	0	10.3141	12.5709	67.7441	29.6594	122.085	10.9997	30.7111	241.644	224.011	105.333	224.751	7.40876	144.302	5.59142	34.0571	13.5944	101.528	183.823	0	3.90136	1.29897	96.6339	1.22014	115.726	154.993	71.6943	43.0692
ENSCAFG00000016053	ENSCAFT00000025468	MNS1	protein_coding	protein_coding	meiosis specific nuclear structural 1 [Source:VGNC Symbol;Acc:VGNC:43297]	0.3745	2123	GO:0044782; GO:0007283; GO:0007288; GO:0045724; GO:0070986	GO:0042802	GO:0005634; GO:0031514; GO:0005635; GO:0005882; GO:0005930; GO:0036126	478314	TRUE	-1.46126	0.0276162	0.902692	30	21649008	21682576	33569	-	149.276	114.388	76.7828	77.6435	48.6368	121.109	0	20.5801	2.36239	0	0	30.0953	66.8178	0	30.4637	3.72762	74.9257	0	36.7107	0	0	5.85204	193.546	23.6785	81.1393	59.6164	91.6861	45.4835	105.063
ENSCAFG00000045915	ENSCAFT00000061183		protein_coding	protein_coding		0.4563	1672	GO:0006412	GO:0003735	GO:0015934; GO:0005840		TRUE	0.891889	0.0276394	0.902692	8	4260887	4263944	3058	-	325.566	256.982	51.7274	305.265	428.429	437.15	443.344	443.706	1943.98	2099.84	1378.71	857.272	1387.14	730.967	1793.14	1309.16	1256.94	1554.5	427.362	681.022	84.2059	218.955	530.945	45.4969	390.444	249.895	261.369	282.664	637.679
ENSCAFG00000001084	ENSCAFT00000001652	CXCL14	protein_coding	protein_coding	C-X-C motif chemokine ligand 14 [Source:VGNC Symbol;Acc:VGNC:39748]	0.5982	657	GO:0060326; GO:0006955; GO:0007165; GO:0006935; GO:0061844; GO:0045662; GO:0048839; GO:2000503	GO:0008009; GO:0005125	GO:0005576; GO:0005615	610078	TRUE	-1.45831	0.0276871	0.902692	11	23599645	23606823	7179	-	0	96.8691	59.0196	58.4175	125.066	74.6427	79.7214	79.1268	80.3214	0	107.273	0	258.16	0	185.989	0	54.4914	12.2349	321.219	18.6307	60.5315	40.3141	2691.46	47.997	724.763	0	268.509	117.178	110.283
ENSCAFG00000029355	ENSCAFT00000049539	TOR1AIP2	protein_coding	protein_coding	torsin 1A interacting protein 2 [Source:HGNC Symbol;Acc:HGNC:24055]	0.4703	1833	GO:0007029; GO:0061024; GO:0032781; GO:0090435	GO:0001671; GO:0051117	GO:0016020; GO:0016021; GO:0005634; GO:0005783		TRUE	1.15513	0.0277299	0.902692	7	13414910	13435161	20252	-	25.6332	62.8619	3.43803	86.517	33.0035	47.455	189.483	133.77	4.72479	1380.82	31.5508	68.6548	151.859	0	1.60336	121.148	40.8685	297.717	161.183	286.913	37.0999	73.4756	107.814	58.8763	63.4472	189.37	58.3953	154.952	52.2051
ENSCAFG00000010815	ENSCAFT00000092194; ENSCAFT00000061129; ENSCAFT00000017210; ENSCAFT00000017213	TGFB2	protein_coding	protein_coding	transforming growth factor beta 2 [Source:VGNC Symbol;Acc:VGNC:47309]	0.4575	1846	GO:0007165; GO:0051781; GO:0007179; GO:0042127; GO:0010862; GO:0060395; GO:0030509; GO:0007050; GO:0007435; GO:0008284; GO:0008285; GO:0009611; GO:0010718; GO:0010936; GO:0030308; GO:0032570; GO:0045216; GO:0050680; GO:0060389; GO:0097191; GO:0000902; GO:0001654; GO:0001837; GO:0001942; GO:0003007; GO:0006468; GO:0007507; GO:0008219; GO:0008347; GO:0010002; GO:0010634; GO:0010693; GO:0014068; GO:…	GO:0005160; GO:0008083; GO:0005125; GO:0042803; GO:0005114; GO:0034714; GO:0001540; GO:0005102	GO:0005615; GO:0005576; GO:0031012; GO:0062023	488596	TRUE	-0.892827	0.0277752	0.902692	38	13429148	13510242	81095	+	64.8369	166.944	16.0442	139.019	159.807	518.05	20.4118	158.608	2.36239	276.164	233.476	146.715	0	148.175	83.3745	365.307	77.6503	54.3774	73.4213	78.249	3.90525	198.969	45.4639	271.343	23.1826	654.612	87.8658	292.173	50.9
ENSCAFG00000007950	ENSCAFT00000012709	MAP1B	protein_coding	protein_coding	microtubule associated protein 1B [Source:VGNC Symbol;Acc:VGNC:42956]	0.5324	7936	GO:0000226; GO:0007399; GO:0001578; GO:0007409; GO:0009987; GO:0016358; GO:0032387; GO:0047497; GO:0048675; GO:0061162	GO:0008017	GO:0005874; GO:0001750; GO:0005829; GO:0005886; GO:0014069; GO:0030425; GO:0043025	478092	TRUE	-0.805507	0.0279794	0.90629	2	55174837	55253975	79139	+	337.755	25.7631	1226.81	763.864	543.69	291.65	514.145	215.026	493.74	1139.18	1069.57	424.155	707.662	237.08	521.09	1215.2	937.252	373.845	1321.01	695.547	224.552	304.306	924.865	657.239	600.309	1333.77	1423.32	755.488	794.17
ENSCAFG00000012197	ENSCAFT00000046051; ENSCAFT00000047123; ENSCAFT00000019371	CCDC14	protein_coding	protein_coding	coiled-coil domain containing 14 [Source:VGNC Symbol;Acc:VGNC:38795]	0.4256	3137			GO:0005813	608834	TRUE	-0.987914	0.0283551	0.912336	33	26959430	27009436	50007	-	0	87.5944	0	86.517	79.9033	81.0688	35.8169	73.8043	290.575	34.5206	438.556	66.7738	66.8178	37.0438	48.1007	31.6847	296.978	20.3915	69.9798	13.6625	119.11	36.4127	48.0618	11.5193	111.033	53.7717	45.2973	63.9852	78.9602
ENSCAFG00000013698	ENSCAFT00000084017; ENSCAFT00000021728	ST6GAL1	protein_coding	protein_coding	ST6 beta-galactoside alpha-2,6-sialyltransferase 1 [Source:VGNC Symbol;Acc:VGNC:46856]	0.5483	1708	GO:0006486; GO:0006054; GO:0018279; GO:0097503	GO:0008373; GO:0016740; GO:0016757; GO:0003835; GO:0042803	GO:0016020; GO:0016021; GO:0005794; GO:0000139	478668	TRUE	-1.05129	0.0283935	0.912336	34	19497922	19586427	88506	+	27.141	1.03052	135.229	14.0498	71.2181	70.6881	50.4517	24.4832	56.6975	0	195.615	87.4643	203.491	0	112.235	35.4123	126.692	53.018	70.5534	45.9558	109.347	118.992	48.0618	23.6785	100.661	39.7443	97.1435	97.1342	161.183
ENSCAFG00000002563	ENSCAFT00000004039; ENSCAFT00000083973; ENSCAFT00000061265; ENSCAFT00000081658	FOXJ3	protein_coding	protein_coding	forkhead box J3 [Source:VGNC Symbol;Acc:VGNC:40956]	0.4854	2269	GO:0006355; GO:0007141; GO:0007283; GO:0045944	GO:0043565; GO:0003700; GO:0001228; GO:1990837; GO:0003677	GO:0005634	475310	TRUE	0.97928	0.0284487	0.912336	15	941274	1078563	137290	+	164.354	126.754	143.251	212.226	104.222	279.787	135.565	245.186	226.79	1760.55	3.15508	157.06	200.454	48.1569	327.084	61.5057	298.34	74.769	106.117	274.492	214.789	225.629	88.3298	117.753	168.989	137.936	160.997	195.81	83.5282
ENSCAFG00000002820	ENSCAFT00000043610	SPACA6	protein_coding	protein_coding	sperm acrosome associated 6 [Source:VGNC Symbol;Acc:VGNC:53990]	0.5742	1045	GO:0007342		GO:0016020; GO:0016021	111098980	TRUE	2.06331	0.0287047	0.917508	1	105391428	105400071	8644	-	94.9936	0	8.59509	16.2682	62.533	43.9947	49.2963	0.354828	160.643	1726.03	3.15508	30.0953	18.223	0	0	0	0	5.43775	30.9747	0	1.95263	34.462	6.49484	4.47972	6.1007	0	94.9606	5.39634	50.2474
ENSCAFG00000014466	ENSCAFT00000022981		protein_coding	protein_coding		0.4335	1557	GO:1902600; GO:0006811	GO:0046961	GO:0033178		TRUE	1.22512	0.0288708	0.91978	9	19561691	19563428	1738	-	172.941	15.4592	51.914	94.8279	245.218	135.699	46.1009	73.9491	590.589	1600.42	330.072	331.352	607.234	110.204	978.085	209.298	412.794	600.927	132.348	112.06	340.894	27.8454	0	62.4971	208.1	15.4755	77.9872	150.861	296.297
ENSCAFG00000013210	ENSCAFT00000047677; ENSCAFT00000071859; ENSCAFT00000092964; ENSCAFT00000020961; ENSCAFT00000089416	PITHD1	protein_coding	protein_coding	PITH domain containing 1 [Source:VGNC Symbol;Acc:VGNC:44582]	0.5716	856	GO:0018215; GO:0002084	GO:0016787; GO:0008474; GO:0052689	GO:0005737	612304	TRUE	1.03288	0.0292251	0.928018	2	75708988	75721286	12299	-	87.4544	56.6787	144.397	65.0727	71.2182	73.1597	112.457	242.348	113.395	345.206	716.203	102.512	170.082	3.70438	43.2906	93.1904	137.591	439.098	106.69	198.728	1.95263	117.691	50.6598	179.829	13.4215	156.639	150.627	98.676	77.0025
ENSCAFG00000015196	ENSCAFT00000075081; ENSCAFT00000081905; ENSCAFT00000047393; ENSCAFT00000024124	SCNN1A	protein_coding	protein_coding	sodium channel epithelial 1 subunit alpha [Source:VGNC Symbol;Acc:VGNC:45925]	0.5683	2678	GO:0006814; GO:0050896; GO:0050909; GO:0035725; GO:0050891; GO:0055078	GO:0015280; GO:0005272; GO:0050699	GO:0016020; GO:0016021; GO:0005887; GO:0034706; GO:0005737; GO:0016324; GO:0031514; GO:0060170; GO:0070062	403650	TRUE	-1.60685	0.0296	0.934627	27	38612194	38638980	26787	+	48.2507	0	55.5816	2.95785	10.4222	2.96594	2.69589	23.4187	2.36239	0	0	26.3333	12.1487	40.7482	59.3241	0	17.7097	0	29.8274	8.69433	0	1.30045	9.09278	6.3996	9.15104	16.3653	24.013	11.5636	9.13589
ENSCAFG00000011807	ENSCAFT00000018741	CFAP45	protein_coding	protein_coding	cilia and flagella associated protein 45 [Source:VGNC Symbol;Acc:VGNC:39163]	0.5907	2309			GO:0005654	488632	TRUE	1.39711	0.0296766	0.934627	38	22254472	22269322	14851	+	109.007	63.2951	83.079	94.7428	365.895	46.8685	158.719	13.3864	422.347	907.766	166.662	126.368	185.897	351.916	312.463	374.118	197.752	255.824	133.132	17.8631	44.9104	173.114	42.6228	85.3265	161.65	0	90.403	48.3075	139.797
ENSCAFG00000014788	ENSCAFT00000023471; ENSCAFT00000060562; ENSCAFT00000077860	KBTBD3	protein_coding	protein_coding	kelch repeat and BTB domain containing 3 [Source:VGNC Symbol;Acc:VGNC:42224]	0.4274	2130		GO:0005515		479456	TRUE	-1.62266	0.0298269	0.934627	5	26194536	26225471	30936	+	0	9.2747	170.183	0.739462	1.73703	45.972	18.8713	0	0	0	0	100.631	51.632	55.5657	0	0	21.7966	0	84.3199	9.93638	0	35.7625	1.29897	1.91988	16.4719	18.7032	18.0098	53.1925	96.5794
ENSCAFG00000045946	ENSCAFT00000081174		protein_coding	protein_coding		0.3913	5551					TRUE	0.903911	0.029932	0.934627	1	12853498	12859048	5551	-	829.517	1716.84	1002.51	1054.29	2155.18	1405.42	938.98	1339.95	11071.8	7063.73	6736.41	6352.36	9758.56	8068.03	10276.4	6895.25	5756.61	5557.84	1245.49	679.79	147.126	1103.95	1039.35	452.842	1466.7	828.267	1324.13	978.588	1436.78
ENSCAFG00000047470	ENSCAFT00000090995		protein_coding	protein_coding		0.4051	2034					TRUE	1.9577	0.0300461	0.934627	4	71211401	71213434	2034	+	0	14.6474	0	0	99.1428	0	1.08631	91.3293	9.55574	206.095	0	6.98279	0	2125.84	152.204	285.996	284.273	0	67.3286	68.5125	0	91.998	0	44.3144	0	56.3643	8.47572	47.8369	0
ENSCAFG00000049033	ENSCAFT00000080907		protein_coding	protein_coding		0.3871	2847					TRUE	1.8805	0.0302871	0.934627	11	35999671	36002517	2847	-	21.6359	0	0	170.366	70.2407	17.3476	33.3244	24.013	8.86044	0	77.9012	543.456	694.219	2019.99	582.021	341.86	207.06	311.224	126.338	0	0	165.613	5.54494	0	136.248	2.37871	70.3882	62.0894	47.3607
ENSCAFG00000010229	ENSCAFT00000016280	DOCK3	protein_coding	protein_coding	dedicator of cytokinesis 3 [Source:VGNC Symbol;Acc:VGNC:40047]	0.5157	6093	GO:0007264; GO:0050790	GO:0005085; GO:0005515	GO:0005737; GO:0005829	476610	TRUE	-1.3271	0.0303321	0.934627	20	38203520	38707254	503735	-	67.8526	30.9157	32.6613	85.0381	88.5884	49.9266	101.289	27.6766	985.119	0	138.824	34.7976	112.375	0	295.017	158.424	47.68	80.2067	21.2234	16.1466	42.9578	16.9059	0	137.591	23.7927	8.18265	105.876	1.54181	54.1628
ENSCAFG00000004688	ENSCAFT00000007541; ENSCAFT00000070898	PREB	protein_coding	protein_coding	prolactin regulatory element binding [Source:VGNC Symbol;Acc:VGNC:44954]	0.5635	1170	GO:0043547; GO:0050790; GO:0009306; GO:0003400; GO:0032527	GO:0005515; GO:0005096; GO:0005085; GO:0051020	GO:0016020; GO:0016021; GO:0030176; GO:0005634; GO:0070971	483007	TRUE	-1.50813	0.0303528	0.934627	17	21117020	21120031	3012	-	152.291	25.7631	82.5128	13.3103	48.6368	16.807	35.8169	3.90311	0	34.5206	0	28.2143	139.71	0	49.704	50.3228	73.5634	85.6445	71.127	2.4841	0	36.4127	0	3.83976	207.424	0	44.2058	57.818	94.6217
ENSCAFG00000004599	ENSCAFT00000007411; ENSCAFT00000089432; ENSCAFT00000085293	SLC9A3R1	protein_coding	protein_coding	SLC9A3 regulator 1 [Source:VGNC Symbol;Acc:VGNC:46485]	0.6655	1137	GO:0072659; GO:0003096; GO:0007009; GO:0007097; GO:0007191; GO:0007605; GO:0008285; GO:0008360; GO:0008361; GO:0010642; GO:0010766; GO:0014067; GO:0019933; GO:0022612; GO:0030033; GO:0030036; GO:0030336; GO:0030643; GO:0032416; GO:0032782; GO:0034613; GO:0034635; GO:0044062; GO:0044782; GO:0045198; GO:0045199; GO:0045859; GO:0045930; GO:0051683; GO:0051898; GO:0060088; GO:0060158; GO:0070293; GO:…	GO:0060090; GO:0005515; GO:0005102; GO:0043495; GO:0008013; GO:0017081; GO:0019902; GO:0030165; GO:0031698; GO:0031799; GO:0031800; GO:0043621; GO:0050780; GO:0070851	GO:0016020; GO:0005886; GO:0042995; GO:0012505; GO:0016324; GO:0001726; GO:0030175; GO:0005902; GO:0005576; GO:0005737; GO:0031526; GO:0032420; GO:0032426; GO:0045177; GO:0048471; GO:0071944; GO:0097225	483299	TRUE	1.31878	0.030583	0.934627	9	5662464	5679570	17107	-	22.6175	222.593	0	14.0498	39.9516	34.1083	21.9523	177.059	0	1104.66	0	13.1667	0	59.2701	68.9443	225.521	0	31.267	9.75128	85.7013	0	117.041	0	62.7161	35.9941	28.0548	12.0065	10.7927	0
ENSCAFG00000015155	ENSCAFT00000024055; ENSCAFT00000092840; ENSCAFT00000070963; ENSCAFT00000065531; ENSCAFT00000085889	TIMP1	protein_coding	protein_coding	TIMP metallopeptidase inhibitor 1 [Source:VGNC Symbol;Acc:VGNC:47376]	0.6414	966	GO:0007165; GO:0010951	GO:0008191; GO:0005515; GO:0046872; GO:0008083	GO:0005576	403816	TRUE	0.754483	0.0306972	0.934627	X	41201638	41205310	3673	+	554.883	1412.85	777.569	381.562	154.595	1358.89	657.413	1934.17	321.286	138.082	785.616	836.084	616.545	2389.32	327.084	2437.86	276.544	4182.99	905.722	789.942	210.884	741.261	1395.09	301.421	533.201	587.982	364.561	1029.16	244.059
ENSCAFG00000001675	ENSCAFT00000002632; ENSCAFT00000002623; ENSCAFT00000073074		protein_coding	protein_coding		0.6209	638	GO:0045736; GO:0048536; GO:2000134; GO:0008285; GO:0007050; GO:0006915	GO:0005515			TRUE	-1.45704	0.030776	0.934627	11	41223315	41264379	41065	-	0	6.18314	9.16809	31.0574	5.21108	37.0742	0	12.0642	0	0	0	40.4405	0	22.2263	1.60336	0	0	0	0	4.96819	154.258	33.8118	0	8.95944	0	12.8584	0	10.7927	0
ENSCAFG00000007328	ENSCAFT00000011729; ENSCAFT00000071848	KRT80	protein_coding	protein_coding	keratin 80 [Source:VGNC Symbol;Acc:VGNC:42534]	0.6226	3035			GO:0045095; GO:0005882; GO:0045111	486534	TRUE	1.56831	0.0310702	0.934627	27	2860735	2884680	23946	+	7.53918	18.5494	0	69.5094	0	7.41483	11.939	115.543	70.8718	0	0	127.904	12.1487	159.288	54.5141	13.0467	8.17371	115.552	46.462	13.6625	126.921	59.1706	55.8556	55.0365	0	38.5753	0	58.5889	0
ENSCAFG00000012927	ENSCAFT00000045698	ALPK3	protein_coding	protein_coding	alpha kinase 3 [Source:VGNC Symbol;Acc:VGNC:37817]	0.6146	4948	GO:0006468; GO:0016310; GO:0055013	GO:0004674; GO:0005524; GO:0016301; GO:0016740	GO:0005634	479052	TRUE	1.86741	0.0310738	0.934627	3	54084925	54114583	29659	+	0	0	0	25.1417	0	8.40348	0	0	87.4086	863.014	476.417	98.75	30.3717	3.70438	222.866	31.6847	53.1291	42.1425	12.6193	0.000336007	0	29.9104	9.09278	24.9584	0	130.922	7.45179	17.7308	33.9333
ENSCAFG00000019723	ENSCAFT00000031364; ENSCAFT00000078831; ENSCAFT00000090418; ENSCAFT00000088414; ENSCAFT00000059786	CAMSAP1	protein_coding	protein_coding	calmodulin regulated spectrin associated protein 1 [Source:VGNC Symbol;Acc:VGNC:38689]	0.5844	4554	GO:0031175; GO:0031122; GO:0000226; GO:0007010; GO:0007026; GO:0022604; GO:0031113	GO:0030507; GO:0005516; GO:0008017; GO:0005515; GO:0051011	GO:0005737; GO:0005856; GO:0005874; GO:0036449	491257	TRUE	0.744301	0.0310766	0.934627	9	49458694	49521332	62639	+	164.354	411.179	247.539	184.126	241.447	179.933	208.354	106.449	200.804	310.685	44.1711	339.512	103.264	996.478	155.525	292.618	245.211	802.067	131.355	275.735	167.926	289.351	158.474	303.981	159.229	112.219	251.045	221.25	175.54
ENSCAFG00000024514	ENSCAFT00000037842		protein_coding	protein_coding		0.4018	657	GO:0006412; GO:0030154	GO:0003735	GO:0005840; GO:0005737; GO:0005634; GO:0005829; GO:0022627		TRUE	1.8213	0.0313874	0.934627	27	10147490	10149142	1653	+	0	0	0	0	61.2108	42.6724	14.0994	34.9334	205.095	940.526	0	241.718	101.742	0	1.94357	26.2165	0	94.7072	0	41.8638	0	19.4392	48.4546	0	43.9742	56.6983	53.5222	4.56712	33.3714
ENSCAFG00000000810	ENSCAFT00000001274; ENSCAFT00000082048; ENSCAFT00000090063	TRPS1	protein_coding	protein_coding	transcriptional repressor GATA binding 1 [Source:VGNC Symbol;Acc:VGNC:47880]	0.4727	4067	GO:0006355; GO:0000122; GO:0001501	GO:0043565; GO:0003700; GO:0008270; GO:0000977; GO:0001227; GO:0019904; GO:0046872	GO:0005634; GO:0000785; GO:0005654; GO:0032991	482018	TRUE	-0.775612	0.0314541	0.934627	13	15022652	15273666	251015	-	761.457	971.783	101.422	314.792	529.943	739.569	302.71	1615.89	820.805	2243.84	85.1871	1183.12	383.45	150.757	569.358	720.262	193.445	354.813	479.633	1050.77	615.091	818.398	520.886	928.157	407.628	767.197	275.67	514.194	208.82
ENSCAFG00000015806	ENSCAFT00000025041; ENSCAFT00000082759; ENSCAFT00000082286; ENSCAFT00000083227; ENSCAFT00000085925; ENSCAFT00000091142; ENSCAFT00000075710	AKT3	protein_coding	protein_coding	AKT serine/threonine kinase 3 [Source:VGNC Symbol;Acc:VGNC:37773]	0.4413	1699	GO:0035556; GO:0006468; GO:0000002; GO:0001938; GO:0007165; GO:0032008; GO:0043536; GO:0045766; GO:0045793; GO:0048854; GO:0048873; GO:0090050; GO:1905564; GO:1905653; GO:2000773; GO:0016310	GO:0004674; GO:0004672; GO:0005524; GO:0000166; GO:0016301; GO:0016740; GO:0106310; GO:0106311		442964	TRUE	0.677938	0.031481	0.934627	7	34636124	34931112	294989	-	158.322	269.68	750.089	346.106	322.259	546.423	239.736	648.241	387.434	379.727	1033.42	289.46	368.447	1100.2	912.555	273.98	166.071	209.009	438.341	649.591	130.826	425.663	86.9349	509.408	420.254	320.466	390.589	772.445	645.211
ENSCAFG00000044475	ENSCAFT00000070590		protein_coding	protein_coding		0.4541	599			GO:0005753; GO:0016020; GO:0016021		TRUE	-1.49848	0.0315146	0.934627	28	15761736	15767764	6029	-	24.1254	58.7398	7.44908	1.47892	64.27	25.2105	46.6004	3.54828	14.1744	0	31.5508	20.6905	36.4461	0	0	1.86381	83.0994	20.3915	6.88326	4.96819	0	48.1168	59.7525	21.1187	4.88056	33.8995	37.6568	89.4251	20.2295
ENSCAFG00000007174	ENSCAFT00000011494; ENSCAFT00000085738; ENSCAFT00000060855	POLR1B	protein_coding	protein_coding	RNA polymerase I subunit B [Source:VGNC Symbol;Acc:VGNC:44789]	0.4573	3169	GO:0006351; GO:0007566; GO:0009303; GO:0017126	GO:0032549; GO:0003899; GO:0003677; GO:0016740; GO:0016779	GO:0005634; GO:0005736; GO:0005694; GO:0005730; GO:0005829	100856298	TRUE	-1.29932	0.0316208	0.934627	17	36774541	36797525	22985	+	66.3448	0	15.4712	56.1991	83.3774	97.3818	81.6471	13.1287	0	0	3.15508	83.7024	69.855	0	0	48.459	27.2457	27.1887	127.34	12.4205	25.3842	72.1752	29.8763	70.3956	8.54098	22.21	77.4968	63.2143	183.37
ENSCAFG00000014678	ENSCAFT00000023306	FASLG	protein_coding	protein_coding	Fas ligand [Source:VGNC Symbol;Acc:VGNC:40735]	0.4684	1898	GO:0006955; GO:0006915; GO:0043123; GO:0008625; GO:0000122; GO:0006919; GO:0016525; GO:0043065; GO:0046666; GO:0070231; GO:0070266; GO:0097190; GO:0097191; GO:0097527; GO:1903514; GO:1905782; GO:2000353	GO:0005164; GO:0005515; GO:0005125	GO:0016020; GO:0016021; GO:0005634; GO:0005886; GO:0005576; GO:0031410; GO:0005615; GO:0005764; GO:0043202; GO:0060205; GO:0009897; GO:0009986; GO:0070062	442968	TRUE	1.11813	0.0316241	0.934627	7	26335846	26344224	8379	-	28.9512	194.657	331.656	22.016	38.581	78.0629	101.061	51.4306	513.816	880.781	44.5166	300.338	530.309	259.386	157.771	108.927	530.933	98.1664	138.95	70.1538	76.1431	24.1929	16.9284	47.9116	100.611	63.8156	60.9107	68.1226	136.201
ENSCAFG00000019176	ENSCAFT00000030444; ENSCAFT00000030442; ENSCAFT00000060589; ENSCAFT00000066422; ENSCAFT00000079190; ENSCAFT00000079529; ENSCAFT00000061332; ENSCAFT00000060055	ZNF185	protein_coding	protein_coding	zinc finger protein 185 with LIM domain [Source:VGNC Symbol;Acc:VGNC:48670]	0.5977	2632		GO:0051015; GO:0046872	GO:0015629	492228	TRUE	1.40091	0.0316549	0.934627	X	120782011	120843322	61312	+	0	0	0	35.4942	15.6333	38.5572	4.62153	57.1273	106.308	0	372.3	210.667	3.03717	100.018	12.8268	247.886	19.072	61.1746	0	38.5035	0	43.5652	7.79381	113.913	3.66042	151.964	21.2842	30.8362	27.4077
ENSCAFG00000003698	ENSCAFT00000045555; ENSCAFT00000005954; ENSCAFT00000066781	TEAD2	protein_coding	protein_coding	TEA domain transcription factor 2 [Source:VGNC Symbol;Acc:VGNC:47229]	0.5774	2488	GO:0035329; GO:0006355; GO:0006357; GO:0048568; GO:0001570; GO:0001843; GO:0003143; GO:0030903; GO:0045893; GO:0045944; GO:0048339; GO:0048368; GO:0060548; GO:0065003; GO:0071300; GO:2000736	GO:0003700; GO:0003677; GO:0000978; GO:0000981; GO:0001223; GO:0097718; GO:1990837	GO:0005634; GO:0005667; GO:0005654; GO:0005829; GO:0043231	484381	TRUE	-0.897852	0.0316889	0.934627	1	107115094	107131038	15945	+	176.417	52.5566	5.15705	181.168	159.807	137.422	147.889	65.2884	2.36239	0	3.15508	172.107	376.61	7.40876	623.705	128.603	31.3325	80.2067	133.65	141.593	52.721	154.104	107.814	261.744	171.43	151.963	158.268	122.574	172.93
ENSCAFG00000005895	ENSCAFT00000062973; ENSCAFT00000009508; ENSCAFT00000076574	STIM1	protein_coding	protein_coding	stromal interaction molecule 1 [Source:VGNC Symbol;Acc:VGNC:46901]	0.5621	2292	GO:0051924; GO:0032237; GO:0006811; GO:0006816; GO:0006874; GO:0002115	GO:0005246; GO:0005515; GO:0046872; GO:0005509	GO:0030176; GO:0016020; GO:0016021; GO:0005789; GO:0005783; GO:0005886	608643	TRUE	-0.879838	0.031806	0.934627	21	26394811	26593375	198565	+	91.9779	89.6555	0	261.77	123.329	55.8585	138.261	107.158	0	34.5206	384.92	42.3214	0	18.5219	35.2738	137.922	80.3748	148.179	63.0965	40.9876	52.721	50.0675	163.67	78.7151	153.128	170.667	69.3103	54.7343	193.812
ENSCAFG00000029477	ENSCAFT00000045459		protein_coding	protein_coding		0.4957	815	GO:0030150; GO:0015031	GO:0008320	GO:0005744; GO:0016020; GO:0016021; GO:0005739; GO:0005743; GO:0031305		TRUE	1.41824	0.0320295	0.934627	28	1767299	1800685	33387	+	13.5705	4.12209	0	63.5937	6.94811	38.0628	62.3907	41.8698	2.36239	0	0	94.0477	82.0037	548.248	0	16.7743	0	77.4879	0.573605	64.5865	1.95263	23.4082	9.09278	30.0781	3.66042	125.078	18.0098	0.770906	35.7749
ENSCAFG00000020110	ENSCAFT00000064889; ENSCAFT00000032008; ENSCAFT00000092331; ENSCAFT00000080035	F3	protein_coding	protein_coding	coagulation factor III, tissue factor [Source:VGNC Symbol;Acc:VGNC:54021]	0.4538	1535	GO:0007596; GO:0007599; GO:0001938; GO:0002541; GO:0006919; GO:0010628; GO:0010641; GO:0016485; GO:0032757; GO:0045766; GO:0051897	GO:0005515; GO:0002020; GO:0004252; GO:0005543	GO:0016021; GO:0016020; GO:0005615; GO:0009986; GO:0062023; GO:1905286	490153	TRUE	-1.16605	0.0320415	0.934627	6	54708471	54720607	12137	+	13.5705	223.623	389.071	107.222	20.8443	94.4156	191.408	32.6442	2.36239	0	116.738	264.274	197.416	155.584	92.9946	50.3228	35.4195	12.2349	2.86802	60.8603	169.879	11.7041	98.7216	149.111	591.158	4.6758	340.548	32.378	542.933
ENSCAFG00000017867	ENSCAFT00000028368; ENSCAFT00000092272; ENSCAFT00000028371; ENSCAFT00000093675	EML1	protein_coding	protein_coding	EMAP like 1 [Source:VGNC Symbol;Acc:VGNC:40346]	0.5423	2657	GO:0000226; GO:0002244; GO:0007052; GO:0007405; GO:0007420	GO:0005515; GO:0008017; GO:0015631	GO:0005856; GO:0072686; GO:0005829; GO:0015630; GO:0097431; GO:1990023	490853	TRUE	0.967786	0.0321451	0.934627	8	68216857	68294080	77224	+	66.3448	105.113	147.836	257.333	152.858	334.162	86.6537	174.221	146.468	0	82.0321	30.0953	312.829	196.332	0	85.7351	177.097	493.475	133.076	216.116	429.578	109.238	232.515	165.11	59.7868	176.511	165.362	276.755	108.326
ENSCAFG00000000535	ENSCAFT00000043332; ENSCAFT00000071672	MYCT1	protein_coding	protein_coding	MYC target 1 [Source:VGNC Symbol;Acc:VGNC:43530]	0.3989	3743	GO:0061484		GO:0016020; GO:0016021; GO:0005654; GO:0043231	612005	TRUE	0.846352	0.032239	0.934627	1	42830099	42925680	95582	+	306.749	738.775	934.773	251.202	593.806	371.016	407.45	277.235	2644.91	2984.45	2465.43	815.867	2294.93	2120.72	2199.59	1266.36	1130.61	1807.89	480.923	248.398	1012.41	354.199	491.645	235.099	610.403	303.05	375.779	338.428	573.048
ENSCAFG00000020141	ENSCAFT00000032065	DR1	protein_coding	protein_coding	down-regulator of transcription 1 [Source:VGNC Symbol;Acc:VGNC:40087]	0.4654	709	GO:0000122; GO:0045944; GO:0051123; GO:0006338; GO:0043966	GO:0003712; GO:0046982; GO:0003677; GO:0003713; GO:0003714; GO:0017025; GO:0001046; GO:0016251; GO:0140223	GO:0017054; GO:0005671; GO:0005654; GO:0090575	479943	TRUE	1.21617	0.0323253	0.934627	6	55693752	55716516	22765	-	66.3448	44.3125	0	90.2144	133.751	57.3414	43.9046	288.476	151.193	34.5206	195.615	17.8691	0	122.245	9.62013	46.5952	115.794	28.5482	46.462	17.3887	0	48.767	31.1752	45.4371	186.681	133.26	30.562	65.527	20.882
ENSCAFG00000009064	ENSCAFT00000014418; ENSCAFT00000059832	COPS4	protein_coding	protein_coding	COP9 signalosome subunit 4 [Source:VGNC Symbol;Acc:VGNC:39511]	0.4314	1162	GO:0000338		GO:0008180; GO:0005634; GO:0005829; GO:0008021; GO:0016607; GO:0030054	100856586	TRUE	-1.16711	0.0323938	0.934627	32	6957390	6997180	39791	+	24.1254	28.8546	14.3251	8.87354	140.699	90.4608	73.1743	113.9	248.051	0	0	29.1548	33.4089	0	12.8268	72.6885	87.1862	4.07831	181.259	38.5035	216.741	42.2647	100.021	56.3165	62.2271	38.5753	98.7808	25.4399	73.7397
ENSCAFG00000015500	ENSCAFT00000024585	OCEL1	protein_coding	protein_coding	occludin/ELL domain containing 1 [Source:VGNC Symbol;Acc:VGNC:58322]	0.6129	1847				100855852	TRUE	0.796196	0.0324463	0.934627	20	45502217	45504830	2614	-	173.896	139.426	63.4375	420.854	168.688	91.7492	188.682	213.714	128.241	417.999	354.363	489.484	685.682	367.065	744.37	591.712	578.399	652.574	205.746	125.459	372.684	154.883	390.978	153.41	138.933	174.069	142.79	191.416	288.568
ENSCAFG00000010881	ENSCAFT00000074523; ENSCAFT00000017295; ENSCAFT00000066568	IGF1R	protein_coding	protein_coding	insulin like growth factor 1 receptor [Source:VGNC Symbol;Acc:VGNC:41896]	0.5507	4855	GO:0046777; GO:0007169; GO:0006468; GO:0016310; GO:0006955; GO:0008284; GO:0030335; GO:0038083; GO:0043066; GO:0045056; GO:0046328; GO:0048009; GO:0048015; GO:0051389; GO:0097242; GO:1904646; GO:0018108	GO:0043560; GO:0043548; GO:0004714; GO:0004713; GO:0004672; GO:0005524; GO:0005515; GO:0000166; GO:0016301; GO:0016740; GO:0005010; GO:0005158; GO:0005520; GO:0031994; GO:0042802; GO:0043559; GO:0140318	GO:0016020; GO:0016021; GO:0035867; GO:0043231; GO:0043235; GO:1902911	442951	TRUE	0.80245	0.0325655	0.934627	3	41794623	42090387	295765	+	467.429	92.747	613.689	362.374	429.046	626.802	398.273	1020.13	1211.91	4211.51	905.508	411.928	470.763	263.011	1157.62	514.411	207.784	886.353	159.462	702.999	392.477	457.109	92.2267	695.636	773.568	1015.82	585.045	813.306	700.854
ENSCAFG00000023837	ENSCAFT00000082803; ENSCAFT00000046956; ENSCAFT00000036880	PTGFRN	protein_coding	protein_coding	prostaglandin F2 receptor inhibitor [Source:VGNC Symbol;Acc:VGNC:45148]	0.5831	3338	GO:0014905; GO:0034389		GO:0016020; GO:0016021	475809	TRUE	-0.59716	0.0326555	0.934627	17	54296361	54379662	83302	+	803.676	221.563	1077.25	483.608	904.992	445.385	1219.31	687.303	652.021	103.562	984.385	894.394	643.881	181.515	1430.19	467.816	818.734	482.6	863.275	762.617	921.641	987.045	403.979	759.632	1016.99	646.429	1046.2	966.716	1260.76
ENSCAFG00000043623	ENSCAFT00000071878		protein_coding	protein_coding		0.3992	2946					TRUE	1.9722	0.0327059	0.934627	24	2707872	2710817	2946	-	94.7647	0	1.17835	54.1873	6.97135	16.1981	64.428	0	2373.07	2078.64	1498.36	576.664	685.405	898.053	1472.47	1041.77	420.385	871.363	14.488	170.279	0	23.3375	576.73	136.384	37.8622	13.1611	110.676	15.0156	196.491
ENSCAFG00000018864	ENSCAFT00000029940; ENSCAFT00000065215; ENSCAFT00000086524	GPC3	protein_coding	protein_coding	glypican 3 [Source:VGNC Symbol;Acc:VGNC:41373]	0.5149	2276	GO:0009966; GO:0052547; GO:0016477; GO:0090263; GO:0001658; GO:0001822; GO:0008285; GO:0009617; GO:0009887; GO:0009948; GO:0010171; GO:0030282; GO:0030316; GO:0030324; GO:0030513; GO:0035116; GO:0040008; GO:0045732; GO:0045807; GO:0045879; GO:0045880; GO:0045926; GO:0046326; GO:0050680; GO:0060828; GO:0060976; GO:0072111; GO:0072138; GO:0072180; GO:0072203; GO:0090090; GO:1905475; GO:2000050; GO:…	GO:0060422	GO:0046658; GO:0062023; GO:0016020; GO:0005886; GO:0031225; GO:0009986; GO:0005764	481056	TRUE	1.64343	0.0327738	0.934627	X	104313591	104751756	438166	-	7.55545	2.06871	9.29666	2.24891	36.5318	29.1994	47.8066	2.54696	1004.65	483.288	153.76	53.9653	232.481	225.806	127.619	30.1491	111.979	13.6005	28.1229	41.2906	0	19.0457	57.8647	16.0213	87.1415	9.35499	65.0009	16.9757	36.0781
ENSCAFG00000029044	ENSCAFT00000073067; ENSCAFT00000043730		protein_coding	protein_coding		0.4642	3350					TRUE	1.11471	0.0328109	0.934627	13	32755996	32759720	3725	-	183.255	56.1067	516.549	203.974	174.402	138.049	55.3629	65.5251	249.393	0	124.741	179.669	326.092	17.8883	78.7831	163.275	390.496	785.142	292.912	178.532	315.652	94.5501	0	42.855	168.936	433.519	228.586	132.963	243.567
ENSCAFG00000009103	ENSCAFT00000043473; ENSCAFT00000014506	VDR	protein_coding	protein_coding	vitamin D receptor [Source:VGNC Symbol;Acc:VGNC:48249]	0.5756	3990	GO:0006355; GO:0030522; GO:0030154; GO:0000122; GO:0045944; GO:0007275; GO:0000902; GO:0001501; GO:0006816; GO:0006874; GO:0007595; GO:0008285; GO:0009887; GO:0010628; GO:0010629; GO:0010839; GO:0010980; GO:0038183; GO:0045618; GO:0045892; GO:0046697; GO:0050892; GO:0060058; GO:0060558; GO:0060745; GO:0070561	GO:0004879; GO:0043565; GO:0003700; GO:0003677; GO:0008270; GO:0046872; GO:0000978; GO:0070644; GO:0038186; GO:0046965; GO:1902098; GO:1902121	GO:0005634; GO:0005737; GO:0005654; GO:0005829; GO:0043235; GO:0090575	486588	TRUE	0.872624	0.0330028	0.934678	27	6852723	6909470	56748	+	211.097	244.234	0	80.6014	52.1108	142.859	107.451	155.415	2.36239	172.603	3.15508	285.905	18.223	37.0438	291.811	16.7743	167.561	425.504	192.158	149.046	31.2421	209.373	12.9897	226.546	10.9813	197.552	28.9248	92.509	0.652564
ENSCAFG00000003833	ENSCAFT00000006168; ENSCAFT00000068309; ENSCAFT00000086588	SDC1	protein_coding	protein_coding	syndecan 1 [Source:VGNC Symbol;Acc:VGNC:45942]	0.6242	1684	GO:0042060; GO:0016477; GO:0048627; GO:0055002; GO:0060070; GO:1903543; GO:1903553	GO:0008022; GO:0042802	GO:0016020; GO:0016021; GO:0005576; GO:0009986; GO:0009897	482986	TRUE	0.794973	0.0330057	0.934678	17	15222094	15243890	21797	-	119.119	159.732	118.039	908.799	138.962	373.708	120.545	486.115	2.36239	1829.59	0	276.5	3.03717	1822.55	0	126.739	121.243	89.7227	49.33	688.094	0	809.532	202.639	995.137	108.592	1104.66	43.66	881.917	37.8487
ENSCAFG00000015231	ENSCAFT00000024172	ANKFY1	protein_coding	protein_coding	ankyrin repeat and FYVE domain containing 1 [Source:VGNC Symbol;Acc:VGNC:37872]	0.5658	4431	GO:0016197; GO:0034058; GO:0042147; GO:0048549; GO:0090160	GO:0046872; GO:0005515; GO:0031267; GO:1901981	GO:0005829; GO:0005768; GO:0005769; GO:0010008; GO:0016020; GO:0030904; GO:0043231; GO:0044354	489438	TRUE	0.731271	0.0332548	0.938987	5	30249280	30328962	79683	-	414.655	490.529	519.143	541.286	290.084	634.216	424.411	503.856	163.005	138.082	337.594	418.512	328.015	488.978	282.19	318.711	498.596	396.955	404.965	390.003	201.121	366.728	281.876	425.573	396.545	205.735	656.538	383.911	594.486
ENSCAFG00000006401	ENSCAFT00000010354; ENSCAFT00000076137; ENSCAFT00000067536; ENSCAFT00000081584	CD36	protein_coding	protein_coding	CD36 molecule [Source:VGNC Symbol;Acc:VGNC:38951]	0.4089	1468	GO:0007166; GO:0006955; GO:0007155; GO:0000122; GO:0001954; GO:0006898; GO:0006910; GO:0007204; GO:0007263; GO:0009617; GO:0010628; GO:0010629; GO:0010744; GO:0010886; GO:0010942; GO:0015909; GO:0015911; GO:0015912; GO:0019915; GO:0019934; GO:0030194; GO:0030299; GO:0030301; GO:0031623; GO:0032731; GO:0032735; GO:0032755; GO:0032760; GO:0033993; GO:0034121; GO:0034197; GO:0034381; GO:0034383; GO:…	GO:0001540; GO:0005041; GO:0005044; GO:0005324; GO:0008035; GO:0008289; GO:0015636; GO:0030169; GO:0035325; GO:0044877; GO:0070892; GO:0071813; GO:0150025; GO:1901480	GO:0016020; GO:0016021; GO:0005886; GO:0005737; GO:0005794; GO:0016324; GO:0005901; GO:0009986; GO:0009897; GO:0031526; GO:0043235; GO:0045121; GO:0045177; GO:0071944	475931	TRUE	-1.51323	0.0333611	0.93925	18	20339050	20372639	33590	+	241.254	0	23.4932	42.1493	60.796	0.988645	73.5594	0	11.812	0	3.15508	2.82143	249.048	0	49.704	0	85.8239	0	99.2336	0	326.089	3.25113	11.6907	28.7982	311.746	9.3516	148.99	0	139.649
ENSCAFG00000005180	ENSCAFT00000043341; ENSCAFT00000008348	SLC4A1AP	protein_coding	protein_coding	solute carrier family 4 member 1 adaptor protein [Source:HGNC Symbol;Acc:HGNC:13813]	0.494	2516		GO:0005515	GO:0005654; GO:0005886; GO:0043231	475709	TRUE	0.764278	0.0335957	0.940252	17	21580213	21715869	135657	+	230.699	182.402	185.081	149.371	208.444	229.366	144.423	360.506	4.72479	34.5206	220.856	402.524	78.9665	214.854	40.0839	111.828	93.9977	463.568	228.868	149.046	52.721	249.687	140.289	322.54	175.09	90.0091	275.058	229.73	69.1718
ENSCAFG00000014074	ENSCAFT00000073029; ENSCAFT00000022349	CRYAB	protein_coding	protein_coding	crystallin alpha B [Source:VGNC Symbol;Acc:VGNC:39635]	0.5106	708	GO:0001666; GO:0002088; GO:0007021; GO:0007517; GO:0010629; GO:0010941; GO:0031333; GO:0032387; GO:0042542; GO:0043010; GO:0043066; GO:0043154; GO:0045892; GO:0050821; GO:0060561; GO:0071480; GO:1905907	GO:0005212; GO:0046872; GO:0001540; GO:0005198; GO:0042802; GO:0042803; GO:0044877; GO:0051082	GO:0005737; GO:0005634; GO:0005739; GO:0005829; GO:0005886; GO:0030018; GO:0032991; GO:0043292	479441	TRUE	-1.27343	0.0336836	0.940252	5	21179936	21360132	180197	+	13.5705	0	0	12.5709	0	217.008	0	105.739	0	34.5206	75.7219	25.3929	0	0	0	98.7818	57.216	14.9538	0	34.7773	0	90.3815	0	25.5984	9.15104	45.589	36.0195	114.094	31.3231
ENSCAFG00000004337	ENSCAFT00000046616; ENSCAFT00000006955; ENSCAFT00000068338; ENSCAFT00000078660; ENSCAFT00000084855	EBPL	protein_coding	protein_coding	EBP like [Source:VGNC Symbol;Acc:VGNC:40179]	0.6612	1197	GO:0016125	GO:0047750	GO:0016021; GO:0016020; GO:0005783; GO:0005789	476910	TRUE	-1.4097	0.0337431	0.940252	22	2116131	2182633	66503	+	0	9.2747	12.6061	0	33.0035	48.9379	50.4517	0	0	0	3.15508	76.1786	12.1487	3.70438	64.1342	7.45523	130.779	6.79718	69.9797	11.1784	0	20.157	33.7732	0	88.4603	1.16895	19.1013	112.552	1.30513
ENSCAFG00000017211	ENSCAFT00000027256	HAX1	protein_coding	protein_coding	HCLS1 associated protein X-1 [Source:HGNC Symbol;Acc:HGNC:16915]	0.5376	1116	GO:0043066; GO:0030833; GO:0014068; GO:0030854; GO:0033138; GO:0045944; GO:0050731; GO:0051897; GO:0071345; GO:2000251	GO:0019966; GO:0047485	GO:0005739; GO:0015629; GO:0016324; GO:0030136; GO:0016529; GO:0005667; GO:0005737; GO:0005741; GO:0005758; GO:0005783; GO:0030027	480134	TRUE	1.09778	0.0338111	0.940252	7	42969713	42972710	2998	-	19.6019	17.5189	62.4576	19.9655	78.1663	163.126	103.214	61.0305	127.569	0	100.963	50.7857	21.2602	603.814	452.146	109.965	181.184	300.435	117.015	249.652	294.847	76.7268	66.2474	103.673	154.958	31.5616	99.8723	112.552	43.7218
ENSCAFG00000010110	ENSCAFT00000016065; ENSCAFT00000077387; ENSCAFT00000092507; ENSCAFT00000083907	UBE3A	protein_coding	protein_coding	ubiquitin protein ligase E3A [Source:VGNC Symbol;Acc:VGNC:48068]	0.396	2782	GO:0006511; GO:0016567; GO:0070936; GO:0001541; GO:0014068; GO:0030521; GO:0031398; GO:0032570; GO:0035037; GO:0042752; GO:0045944; GO:0050847; GO:0051865; GO:0060736; GO:1905528; GO:2000058	GO:0061630; GO:0004842; GO:0016740; GO:0003713	GO:0005737; GO:0005634; GO:0005829; GO:0000502	479010	TRUE	-0.816335	0.0339026	0.940252	3	35347064	35440256	93193	+	152.291	142.212	891.024	488.784	526.32	201.684	182.936	336.023	266.951	69.0411	126.203	149.536	525.433	3.70438	33.6705	39.14	298.34	40.7831	231.163	158.982	246.03	211.974	327.34	222.706	317.236	157.809	305.074	207.374	375.877
ENSCAFG00000001981	ENSCAFT00000049006; ENSCAFT00000003133; ENSCAFT00000046123	SLC29A1	protein_coding	protein_coding	solute carrier family 29 member 1 (Augustine blood group) [Source:NCBI gene (formerly Entrezgene);Acc:442966]	0.5617	2098	GO:0015858; GO:1901642; GO:0001504; GO:0006836; GO:0015860; GO:0015862; GO:0032238; GO:0072531; GO:0098810	GO:0005337; GO:0005326; GO:0015211; GO:0015213	GO:0005887; GO:0016021; GO:0016020; GO:0098793; GO:0005886; GO:0016323; GO:0016324	442966	TRUE	0.604881	0.0339952	0.940252	12	12634194	12644667	10474	+	262.363	381.293	1256.03	331.279	477.683	1267.44	299.629	1081.87	304.749	1277.26	63.1016	436.381	1348.5	1029.82	1154.42	730.613	281.993	693.313	110.132	558.922	1165.72	424.598	409.176	264.944	601.529	706.045	748.224	871.12	497.254
ENSCAFG00000017871	ENSCAFT00000049559; ENSCAFT00000028363	FAT2	protein_coding	protein_coding	FAT atypical cadherin 2 [Source:VGNC Symbol;Acc:VGNC:40743]	0.518	14990	GO:0007156; GO:0007155; GO:0098609; GO:0010631; GO:0031589	GO:0005509	GO:0005886; GO:0016020; GO:0016021; GO:0005912	479323	TRUE	-1.34212	0.0340762	0.940252	4	57742651	57823740	81090	+	24.1254	36.0683	0.573006	65.8121	15.6333	29.165	0	91.1909	214.978	0	37.861	47.0238	115.413	0	177.972	296.345	141.678	35.3453	22.3706	3.72614	0	1.30045	0	71.6755	0.61007	0	10.915	135.679	0
ENSCAFG00000007149	ENSCAFT00000043190; ENSCAFT00000011460; ENSCAFT00000074910; ENSCAFT00000093469	FBLN7	protein_coding	protein_coding	fibulin 7 [Source:VGNC Symbol;Acc:VGNC:40753]	0.6469	1397	GO:0110151	GO:0005509; GO:0008201; GO:0043395	GO:0005615; GO:0031012	483062	TRUE	-1.73873	0.0342858	0.941919	17	36525756	36571523	45768	+	0	14.4273	66.4687	0	72.9552	0	75.485	0.354828	0	0	0	158.94	91.1152	0	51.3074	0	42.2308	0	45.3148	0	0	11.7041	9.09278	0	56.7365	16.3653	54.575	13.1054	144.869
ENSCAFG00000012749	ENSCAFT00000020223	GID8	protein_coding	protein_coding	GID complex subunit 8 homolog [Source:VGNC Symbol;Acc:VGNC:41211]	0.5565	911	GO:0090263; GO:0043161; GO:0008284	GO:0005515; GO:0042803	GO:0005634; GO:0005737; GO:0000151; GO:0005654; GO:0005829; GO:0030054	488056	TRUE	-1.04839	0.0343312	0.941919	24	46741140	46746352	5213	+	43.7272	93.7776	17.7632	17.0076	48.6368	19.2786	141.727	157.899	2.36239	34.5206	9.46524	59.25	54.6691	70.3832	33.6705	5.59142	0	27.1887	72.2742	45.9558	1.95263	52.6684	51.9587	30.0781	176.92	30.3927	34.3823	28.5235	48.9423
ENSCAFG00000008810	ENSCAFT00000077152; ENSCAFT00000014003	TMEM192	protein_coding	protein_coding	transmembrane protein 192 [Source:VGNC Symbol;Acc:VGNC:49838]	0.5315	998		GO:0042803	GO:0005654; GO:0005764; GO:0005765; GO:0005768; GO:0005770; GO:0048471; GO:0016020; GO:0016021	475489	TRUE	-1.45932	0.0344857	0.943485	15	61090399	61110762	20364	-	7.53918	0	57.3006	34.0152	36.4776	11.8637	20.0266	64.224	0	0	0	38.5595	0	0	0	3.72762	2.72457	0	38.4315	0	33.1947	18.8566	12.9897	0	23.7927	1.16895	47.4803	3.08362	37.8487
ENSCAFG00000024066	ENSCAFT00000003532; ENSCAFT00000060883; ENSCAFT00000083711	GSTA4	protein_coding	protein_coding	glutathione S-transferase alpha 4 [Source:NCBI gene (formerly Entrezgene);Acc:474939]	0.438	1796	GO:0006749; GO:0006805	GO:0004364; GO:0005515; GO:0016740		474939	TRUE	0.899475	0.0347066	0.946854	12	20426726	20443200	16475	-	510.45	257.084	145.089	275.94	304.442	336.618	314.069	55.4324	685.035	3035.77	732.966	700.589	824.806	879.728	807.026	922.571	759.961	356.267	321.579	319.738	345.949	204.735	391.869	381.474	186.458	566.468	332.652	264.427	291.569
ENSCAFG00000011536	ENSCAFT00000065652; ENSCAFT00000018402	ZKSCAN8	protein_coding	protein_coding	zinc finger with KRAB and SCAN domains 8 [Source:VGNC Symbol;Acc:VGNC:49668]	0.4873	2784	GO:0006355; GO:0006357	GO:0046872; GO:0003677; GO:0000978; GO:0000981	GO:0005634	100687919	TRUE	-1.01124	0.0349322	0.947464	35	25305610	25317780	12171	+	185.464	227.745	108.871	83.5592	140.699	85.5178	185.632	26.6121	2.36239	0	293.423	173.988	215.639	51.8613	442.526	70.8248	92.6354	13.5944	89.4823	69.5547	107.395	152.153	155.876	169.589	60.3969	44.4201	130.434	95.5923	54.8154
ENSCAFG00000031184	ENSCAFT00000069130; ENSCAFT00000064761; ENSCAFT00000048705; ENSCAFT00000048485; ENSCAFT00000073350		protein_coding	protein_coding		0.4291	1336	GO:0030521		GO:0005576; GO:0016020; GO:0016021; GO:0005615		TRUE	1.06771	0.034996	0.947464	18	54280177	54318388	38212	-	106.673	414.18	211.249	75.9451	287.425	248.211	208.587	284.773	1292.1	759.452	1104.39	955.303	1268.58	1012.89	1192.38	1020.27	940.618	570.192	140.754	50.5147	153.013	173.687	167.627	102.432	370.716	192.895	164.174	78.6898	176.751
ENSCAFG00000014138	ENSCAFT00000070737; ENSCAFT00000022440	SUN3	protein_coding	protein_coding	Sad1 and UNC84 domain containing 3 [Source:VGNC Symbol;Acc:VGNC:46986]	0.5522	1856				480765	TRUE	1.63583	0.0350224	0.947464	18	36691	73805	37115	-	12.0627	77.2892	0	24.4022	31.2665	4.94323	23.8779	96.1585	132.294	0	135.668	101.571	170.082	74.0876	625.308	197.564	192.082	89.7228	0	0	29.2894	39.6638	0	0	0	0	15.281	33.149	0
ENSCAFG00000009537	ENSCAFT00000068272; ENSCAFT00000038737; ENSCAFT00000015150; ENSCAFT00000069764	SPARCL1	protein_coding	protein_coding	SPARC like 1 [Source:HGNC Symbol;Acc:HGNC:11220]	0.4182	2573	GO:0007165; GO:0048856; GO:0099560	GO:0005509; GO:0005515; GO:0050840; GO:0005518	GO:0005615; GO:0062023; GO:0005576; GO:0098978	478470	TRUE	-1.13356	0.0351556	0.948419	32	10900283	10944449	44167	-	280.458	324.615	307.704	871.085	448.153	153.734	457.533	58.9015	1301.68	69.0411	2874.28	143.893	145.784	7.40876	578.811	197.564	908.644	32.6265	375.711	316.722	269.463	208.723	858.618	114.553	763.198	44.4201	1326.72	157.265	220.567
ENSCAFG00000046137	ENSCAFT00000069754		protein_coding	protein_coding		0.4032	2046					TRUE	1.51322	0.0355155	0.95338	15	39099545	39101590	2046	+	175.247	57.8227	77.346	86.906	314.996	71.699	117.038	33.2908	1434.78	0	407.39	535.083	1222.8	1701.65	933.874	304.229	307.236	903.711	122.76	0	35.5181	146.899	302.131	41.494	135.896	315.286	149.601	236.489	203.328
ENSCAFG00000019986	ENSCAFT00000031802; ENSCAFT00000088467	NTMT1	protein_coding	protein_coding	N-terminal Xaa-Pro-Lys N-methyltransferase 1 [Source:VGNC Symbol;Acc:VGNC:44006]	0.5938	1157	GO:0006480; GO:0018011; GO:0035568; GO:0035570; GO:0007051; GO:0007059; GO:0016571; GO:0018012; GO:0018013; GO:0018016; GO:0035572; GO:0035573	GO:0008168; GO:0016740; GO:0071885; GO:0008276; GO:0042054	GO:0005737; GO:0005634; GO:0005654; GO:0005829	491300	TRUE	-1.33088	0.0355364	0.95338	9	54164098	54172688	8591	-	18.094	52.5566	17.1902	0	1.73703	22.2445	28.8846	3.54828	0	34.5206	214.546	66.7738	12.1487	0	0	5.59142	0	51.6586	25.8122	59.6183	0	35.1122	3.8969	1.27992	0	2.3379	10.915	10.7927	16.9667
ENSCAFG00000007154	ENSCAFT00000011515	KRT18	protein_coding	protein_coding	keratin 18 [Source:NCBI gene (formerly Entrezgene);Acc:477601]	0.6117	1437	GO:0033209; GO:0097191; GO:0097284	GO:0005198	GO:0005882; GO:0045095; GO:0071944	477601	TRUE	1.09976	0.0357337	0.953454	27	2189269	2193368	4100	-	199.034	76.2587	198.26	218.141	20.8443	82.5519	0.385128	483.276	231.515	172.603	3.15508	155.179	251.299	1385.44	136.285	177.062	91.2731	292.137	1.83562	59.6183	0	124.844	0	314.22	0	14.0274	8.73201	58.5889	1.30513
ENSCAFG00000005519	ENSCAFT00000073383; ENSCAFT00000081240; ENSCAFT00000069736; ENSCAFT00000074249; ENSCAFT00000071911; ENSCAFT00000008896; ENSCAFT00000093645; ENSCAFT00000071309; ENSCAFT00000064429; ENSCAFT00000080732	WDR37	protein_coding	protein_coding	WD repeat domain 37 [Source:VGNC Symbol;Acc:VGNC:48364]	0.55	1535		GO:0005515	GO:0030687; GO:0005634; GO:0005737	607652	TRUE	1.46318	0.0359483	0.953454	2	33682418	33923843	241426	-	18.094	41.2209	0	10.3525	27.7924	30.1537	78.9514	16.6769	2.36239	897.534	22.0856	35.7381	15.1859	100.018	137.889	14.9105	73.5634	57.0963	100.955	80.733	0	32.5114	201.34	12.7992	4.27049	4.6758	45.2973	22.3563	1.30513
ENSCAFG00000006716	ENSCAFT00000047140; ENSCAFT00000065386; ENSCAFT00000043308; ENSCAFT00000076983; ENSCAFT00000010813; ENSCAFT00000045968	FLT3	protein_coding	protein_coding	fms related receptor tyrosine kinase 3 [Source:VGNC Symbol;Acc:VGNC:40908]	0.473	2546	GO:0030097; GO:0030154; GO:0007169; GO:0006468; GO:0018108; GO:0019428; GO:0006144; GO:0019628	GO:0004714; GO:0004713; GO:0004672; GO:0005524; GO:0000166; GO:0043621; GO:0016829; GO:0016831; GO:0051997	GO:0016020; GO:0016021; GO:0005783	486025	TRUE	-1.67792	0.0359818	0.953454	25	11581206	11692284	111079	+	0	5.15261	5.73006	41.4099	59.059	36.0855	36.5871	0	0	0	0	45.1429	51.632	3.70438	118.648	29.8209	32.6948	0	25.8122	0	142.542	36.4127	12.9897	3.1998	10.9813	0	6.00326	11.5636	3.26282
ENSCAFG00000007909	ENSCAFT00000012618	RHOBTB3	protein_coding	protein_coding	Rho related BTB domain containing 3 [Source:VGNC Symbol;Acc:VGNC:53200]	0.513	2579	GO:0016192; GO:0016477; GO:0007015; GO:0007163; GO:0008360; GO:0030865; GO:0032956; GO:0008584; GO:0042147	GO:0016887; GO:0003924; GO:0005525; GO:0005515; GO:0031267; GO:0019901; GO:0005524	GO:0005886; GO:0031410; GO:0043231; GO:0005829; GO:0005856; GO:0005938; GO:0042995; GO:0005737	100687706	TRUE	-1.08497	0.0360261	0.953454	3	13825040	13877456	52417	-	113.088	34.7606	317.445	85.7776	204.634	10.2399	106.68	6.74738	230.089	0	40.5349	1.88826	192.12	3.70438	160.336	189.145	122.916	3.13599	145.141	121.721	101.537	175.972	53.6961	52.4767	48.1955	190.539	160.768	65.527	90.7064
ENSCAFG00000048353	ENSCAFT00000071499		protein_coding	protein_coding		0.3884	2034					TRUE	1.54481	0.0360314	0.953454	9	10498065	10500098	2034	+	73.9801	58.372	17.4106	240.247	150.712	159.808	261.963	85.1709	1253.4	1956.22	705.789	990.698	554.151	199.011	1018.66	611.087	771.842	563.603	150.354	54.8937	145.053	41.8942	2.14241	19.2558	67.6744	26.4554	145.268	18.289	195.849
ENSCAFG00000016827	ENSCAFT00000026641; ENSCAFT00000091932	BCKDK	protein_coding	protein_coding	branched chain keto acid dehydrogenase kinase [Source:VGNC Symbol;Acc:VGNC:38407]	0.5833	1807	GO:0016310; GO:0006468; GO:0010906	GO:0004672; GO:0000166; GO:0005524; GO:0016301; GO:0016740; GO:0004740	GO:0005739; GO:0005759	479776	TRUE	-0.69538	0.0361719	0.953565	6	17128824	17133585	4762	-	199.808	186.039	98.8481	304.411	273.382	129.242	183.183	204.832	604.834	69.0411	350.952	294.744	185.019	61.8402	209.78	374.594	379.121	106.777	159.583	162.998	347.568	174.077	59.9899	88.5436	142.575	49.504	209.76	223.447	178.74
ENSCAFG00000004593	ENSCAFT00000007404	CCDC90B	protein_coding	protein_coding	coiled-coil domain containing 90B [Source:VGNC Symbol;Acc:VGNC:38871]	0.479	1217			GO:0016020; GO:0016021; GO:0005739	476785	TRUE	-0.988964	0.0363004	0.953565	21	15884000	15935561	51562	+	61.8212	121.602	43.5484	131.624	50.3738	50.4209	83.5727	21.9994	2.36239	34.5206	220.856	109.095	3.03717	85.2007	17.6369	1.86381	5.44914	0	36.7107	58.3762	263.605	124.844	1.29897	106.873	135.435	8.18265	52.3921	106.385	116.156
ENSCAFG00000000469	ENSCAFT00000000751; ENSCAFT00000046336	POP1	protein_coding	protein_coding	POP1 homolog, ribonuclease P/MRP subunit [Source:VGNC Symbol;Acc:VGNC:44815]	0.5095	3087	GO:0001682; GO:0008033; GO:0090502; GO:0016078	GO:0004526; GO:0033204	GO:0005655; GO:0000172; GO:0005730; GO:0030681	481978	TRUE	1.63902	0.0366423	0.953565	13	361157	396628	35472	+	0	42.2514	0	17.0076	64.27	37.0742	38.5128	0	188.992	0	0	31.0357	12.1487	1344.69	240.503	63.3695	12.2606	263.731	43.0204	63.3444	103.489	31.8611	0	49.9169	15.8618	52.6027	16.3725	4.62544	73.0872
ENSCAFG00000007903	ENSCAFT00000012668; ENSCAFT00000068389; ENSCAFT00000089355; ENSCAFT00000067688; ENSCAFT00000076783; ENSCAFT00000062604	ROBO1	protein_coding	protein_coding	roundabout guidance receptor 1 [Source:VGNC Symbol;Acc:VGNC:45684]	0.4974	6179	GO:0035385; GO:0016199; GO:0007411; GO:0050808; GO:0007156; GO:0002042; GO:0006919; GO:0021836; GO:0030336; GO:0033600; GO:0035025; GO:0043406; GO:0050772; GO:0050925; GO:0070100; GO:1900748	GO:0008046; GO:0005515; GO:0030275; GO:0042802	GO:0005886; GO:0030424; GO:0043025; GO:0005737; GO:0009986	487690	TRUE	-0.782325	0.0368174	0.953565	31	7626126	8593728	967603	+	312.122	319.462	8.02208	1152.08	390.831	509.647	184.091	937.989	236.239	138.082	6.31016	171.167	601.36	733.467	76.961	641.15	159.387	795.271	220.264	247.167	66.3894	949.984	242.907	2124.02	92.7306	1630.68	76.951	1718.35	409.157
ENSCAFG00000002610	ENSCAFT00000074989; ENSCAFT00000066343; ENSCAFT00000004130; ENSCAFT00000059556; ENSCAFT00000088369; ENSCAFT00000063053; ENSCAFT00000075692	PRKCE	protein_coding	protein_coding	protein kinase C epsilon [Source:VGNC Symbol;Acc:VGNC:44980]	0.6001	2689	GO:0035556; GO:0006468; GO:0016310; GO:0002281; GO:0010634; GO:0010763; GO:0010811; GO:0018105; GO:0019216; GO:0030838; GO:0031397; GO:0031663; GO:0032024; GO:0032230; GO:0032467; GO:0035641; GO:0035669; GO:0043123; GO:0043278; GO:0043410; GO:0050730; GO:0050996; GO:0051279; GO:0061178; GO:0070257; GO:0071361; GO:0071380; GO:0071456; GO:0090303; GO:2001031; GO:0007155; GO:0007049; GO:0051301	GO:0004697; GO:0004672; GO:0005524; GO:0000166; GO:0016301; GO:0016740; GO:0004674; GO:0106311; GO:0004698; GO:0003785; GO:0004699; GO:0008047; GO:0019899; GO:0030546; GO:0035276; GO:0071889; GO:0106310	GO:0005737; GO:0005634; GO:0005739; GO:0005783; GO:0005794; GO:0005829; GO:0005886; GO:0016020; GO:0043231; GO:0045111; GO:0048471; GO:0071944; GO:0005856	609934	TRUE	0.952339	0.0368854	0.953565	10	47976768	48535296	558529	+	84.4388	276.18	169.037	161.203	48.6368	311.918	88.5794	183.091	2.36239	0	258.717	86.5238	36.4461	526.022	3.20671	324.303	168.923	157.695	2.86802	86.9433	19.5263	197.669	171.464	124.792	95.7811	293.407	148.444	198.894	105.063
ENSCAFG00000007352	ENSCAFT00000011810	ADAMTS6	protein_coding	protein_coding	ADAM metallopeptidase with thrombospondin type 1 motif 6 [Source:VGNC Symbol;Acc:VGNC:37602]	0.4472	4003	GO:0006508; GO:0030198; GO:0001822; GO:0003279; GO:0007507; GO:0035904; GO:0060976	GO:0004222; GO:0008237; GO:0046872; GO:0016787; GO:0008233	GO:0005576; GO:0031012	478077	TRUE	1.03865	0.0369649	0.953565	2	50955481	51236421	280941	-	128.166	245.264	1.14601	716.539	159.807	70.1938	102.444	787.364	441.768	34.5206	0	25.3929	18.223	337.098	242.107	219.929	59.9405	558.728	176.67	115.51	347.568	295.203	378	1509.67	84.7997	1392.22	147.353	827.182	87.4436
ENSCAFG00000030654	ENSCAFT00000047031	CHSY3	protein_coding	protein_coding	chondroitin sulfate synthase 3 [Source:VGNC Symbol;Acc:VGNC:56066]	0.5715	3125	GO:0030206	GO:0008376; GO:0016740; GO:0047238	GO:0032580; GO:0016020; GO:0016021; GO:0005794	481492	TRUE	1.0704	0.037002	0.953565	11	18620781	18854177	233397	+	22.6175	22.6715	0	68.0305	8.68514	199.706	21.9576	193.027	0	0	3.15508	90.2858	0	1059.45	0	187.503	68.1142	137.303	51.6244	43.4717	0	137.848	0	191.348	4.88056	493.297	9.27776	222.021	7.1782
ENSCAFG00000009910	ENSCAFT00000015761; ENSCAFT00000061653; ENSCAFT00000062155; ENSCAFT00000069050	PEBP1	protein_coding	protein_coding	phosphatidylethanolamine binding protein 1 [Source:NCBI gene (formerly Entrezgene);Acc:477501]	0.5372	916	GO:0043409			477501	TRUE	-0.739259	0.0370617	0.953565	26	14500074	14529354	29281	+	202.05	180.341	161.015	193	225.814	186.854	69.7083	142.286	1018.19	0	0	264.274	33.4089	48.1569	153.922	89.4628	83.0994	123.709	142.828	166.434	275.32	199.62	116.907	185.588	109.203	80.6574	74.7676	249.002	171.624
ENSCAFG00000015414	ENSCAFT00000047236	CREG1	protein_coding	protein_coding	cellular repressor of E1A stimulateds 1 [Source:VGNC Symbol;Acc:VGNC:39605]	0.5372	1048	GO:0006355	GO:0008134	GO:0005576; GO:0005615; GO:0005667	100686738	TRUE	-0.987375	0.0371258	0.953565	7	30873556	30883370	9815	+	300.059	65.9534	45.8405	55.4596	135.488	135.939	270.745	135.544	44.8855	103.562	3.15508	275.08	36.4461	7.40876	3.20671	173.334	187.995	1.35944	200.179	1.24205	103.489	146.284	245.505	212.467	89.0702	82.9954	52.9378	74.0916	222.524
ENSCAFG00000001403	ENSCAFT00000002169; ENSCAFT00000049816	PODXL	protein_coding	protein_coding	podocalyxin like [Source:VGNC Symbol;Acc:VGNC:54792]	0.526	6616	GO:0022407; GO:0016477		GO:0016020; GO:0016021; GO:0005886; GO:0016324; GO:0001726; GO:0030027; GO:0030175; GO:0005902	482252	TRUE	1.07102	0.0372843	0.953565	14	5590478	5625360	34883	+	1010.25	374.08	1432.51	1561.74	500.264	161.643	232.617	305.152	526.814	34.5206	271.337	400.643	145.784	3.70438	1194.5	287.026	652.534	255.574	255.254	68.3126	247.984	574.15	792.371	193.908	756.486	19.8721	1189.74	281.381	1196.15
ENSCAFG00000014319	ENSCAFT00000067386; ENSCAFT00000064110; ENSCAFT00000022760	UNC5B	protein_coding	protein_coding	unc-5 netrin receptor B [Source:VGNC Symbol;Acc:VGNC:48140]	0.645	3333	GO:0038007; GO:0007165; GO:0007275; GO:0006915; GO:0014068; GO:0033564; GO:0043524; GO:2001240; GO:0007411	GO:0005042; GO:0005515	GO:0016021; GO:0016020; GO:0005886	479239	TRUE	0.621233	0.0372875	0.953565	4	22003131	22081744	78614	+	241.253	401.904	1405.58	894.009	170.229	457.248	489.112	1054.55	158.28	379.726	129.358	552.06	361.423	1011.29	450.542	825.667	331.035	821.1	200.762	394.971	740.046	1219.83	175.36	225.906	685.719	467.58	305.62	874.211	800.043
ENSCAFG00000004774	ENSCAFT00000080733; ENSCAFT00000093407; ENSCAFT00000071103; ENSCAFT00000082890; ENSCAFT00000080083; ENSCAFT00000007695; ENSCAFT00000046347	TMEM94	protein_coding	protein_coding	transmembrane protein 94 [Source:VGNC Symbol;Acc:VGNC:47616]	0.5876	4786			GO:0016020; GO:0016021	483313	TRUE	-0.812202	0.0373114	0.953565	9	4945418	5055648	110231	-	209.59	265.874	145.544	155.287	121.592	71.1826	86.6537	47.547	35.4359	207.123	0	63.9524	72.8922	137.062	155.525	264.661	149.851	82.9256	109.559	11.1784	62.4841	106.637	236.412	95.994	162.279	182.356	180.098	21.5854	75.6974
ENSCAFG00000014573	ENSCAFT00000023158; ENSCAFT00000023168; ENSCAFT00000086941	P4HA1	protein_coding	protein_coding	prolyl 4-hydroxylase subunit alpha 1 [Source:VGNC Symbol;Acc:VGNC:44222]	0.4163	2042	GO:0055114; GO:0019511; GO:0018401	GO:0004656; GO:0016702; GO:0016705; GO:0031418; GO:0005506; GO:0016491; GO:0005515; GO:0046872; GO:0051213; GO:0042802	GO:0005783; GO:0005788; GO:0005739; GO:0043231	479242	TRUE	0.751893	0.0374235	0.953565	4	23601636	23677762	76127	-	27.141	252.478	56.1546	429.627	142.436	220.962	207.199	281.024	425.231	2105.75	201.925	375.25	45.5576	314.872	24.0503	91.3266	92.6354	354.813	293.112	310.512	7.81051	217.826	383.196	446.692	48.8056	617.205	150.627	437.104	42.4167
ENSCAFG00000032318	ENSCAFT00000015145; ENSCAFT00000015128; ENSCAFT00000062126; ENSCAFT00000064464; ENSCAFT00000075250; ENSCAFT00000061632		protein_coding	protein_coding		0.4858	4228	GO:0035556; GO:0006897; GO:0050790; GO:0016197; GO:0033674; GO:0150007	GO:0005085; GO:0005509; GO:0005515; GO:0060090	GO:0030054; GO:0045202; GO:0042995; GO:0005905		TRUE	-0.583482	0.0375124	0.953565	31	28314021	28457301	143281	+	649.877	252.478	506.683	524.279	684.389	715.779	823.404	467.308	108.74	483.288	219.34	434.5	531.506	48.8263	321.803	518.139	693.665	513.751	929.812	600.832	478.394	453.859	1274.29	512.318	801.632	555.251	664.634	839.456	662.325
ENSCAFG00000008607	ENSCAFT00000075756; ENSCAFT00000060281; ENSCAFT00000013736; ENSCAFT00000062113; ENSCAFT00000093285	SOX6	protein_coding	protein_coding	SRY-box transcription factor 6 [Source:VGNC Symbol;Acc:VGNC:46682]	0.5064	2184	GO:0006355; GO:0006357; GO:0007417; GO:0045165; GO:0032332	GO:0003677; GO:0000978; GO:0000981	GO:0005634	476871	TRUE	-1.48808	0.0376465	0.953565	21	38737247	39216549	479303	-	1.50784	0	0	8.13408	3.47406	139.399	9.24308	13.1287	61.4223	0	0	29.1548	39.4833	0	46.4973	87.599	43.593	50.2991	0	7.45229	50.7683	11.0539	0	0.63996	0	21.0411	28.9248	19.2727	0
ENSCAFG00000005535	ENSCAFT00000008920; ENSCAFT00000065734	SRGAP3	protein_coding	protein_coding	SLIT-ROBO Rho GTPase activating protein 3 [Source:VGNC Symbol;Acc:VGNC:46802]	0.552	4018	GO:0007165	GO:0005515		610229	TRUE	-1.29748	0.0376572	0.953565	20	8894155	9142066	247912	+	310.614	44.3125	169.037	56.9386	399.517	65.7449	320.811	1.77414	80.3214	0	104.118	0	121.487	3.70438	16.0336	54.0504	228.864	10.8755	142.827	0	37.0999	112.489	37.6701	28.7982	112.253	0	157.176	67.0688	96.5792
ENSCAFG00000015399	ENSCAFT00000087601; ENSCAFT00000071427; ENSCAFT00000024444; ENSCAFT00000084014; ENSCAFT00000081678	DNPEP	protein_coding	protein_coding	aspartyl aminopeptidase [Source:VGNC Symbol;Acc:VGNC:40038]	0.5922	1902	GO:0006508	GO:0004177; GO:0008270; GO:0046872; GO:0016787; GO:0008233; GO:0008237; GO:0042802	GO:0005829	478922	TRUE	1.27192	0.0378015	0.953565	37	25863445	25918224	54780	-	129.674	13.3968	161.014	151.59	19.1073	10.3808	34.6615	127.029	0	897.534	113.583	195.619	121.487	103.723	14.4302	61.5057	106.258	16.3132	26.9594	14.9046	121.063	50.7177	118.206	32.638	45.1452	81.8265	84.0455	21.5854	20.2295
ENSCAFG00000004784	ENSCAFT00000007701; ENSCAFT00000059829; ENSCAFT00000090842	CAMK1D	protein_coding	protein_coding	calcium/calmodulin dependent protein kinase ID [Source:VGNC Symbol;Acc:VGNC:38678]	0.5277	1889	GO:0006468; GO:0018105; GO:0010976; GO:0032793; GO:0043065; GO:0043066; GO:0050766; GO:0050773; GO:0060267; GO:0071622; GO:0090023	GO:0004672; GO:0005524; GO:0000166; GO:0004674; GO:0004683; GO:0005516	GO:0005737; GO:0005634	607636	TRUE	1.21959	0.0378078	0.953565	2	23685672	24114084	428413	-	84.4388	99.9607	21.2012	79.1224	34.7406	56.8471	118.619	68.8366	0	0	0	8.46429	9.11152	0	68.9443	76.4161	29.9703	251.496	43.0204	55.8921	46.8631	38.3634	29.8763	202.227	43.925	123.909	64.9443	101.76	223.243
ENSCAFG00000047110	ENSCAFT00000000331	TICAM2	protein_coding	protein_coding	toll like receptor adaptor molecule 2 [Source:NCBI gene (formerly Entrezgene);Acc:100533188]	0.5886	717	GO:0007165; GO:0006886; GO:0006888; GO:0007030; GO:0006909; GO:0034145; GO:0035669; GO:0071222; GO:2000494	GO:0005515	GO:0016020; GO:0005783; GO:0005794; GO:0030134; GO:0005793; GO:0001891	100533188	TRUE	-1.4308	0.0381279	0.956107	11	5312383	5313099	717	-	27.141	49.4651	0	15.5287	6.94811	14.3354	5.39179	8.51588	61.4223	0	0	6.58334	139.71	0	4.81007	0	10.8983	1.35944	10.8985	1.24205	0	28.61	0	5.11968	0	0	20.7385	10.0218	45.6795
ENSCAFG00000011972	ENSCAFT00000019008	PDZD8	protein_coding	protein_coding	PDZ domain containing 8 [Source:VGNC Symbol;Acc:VGNC:44402]	0.4665	4427	GO:1990456; GO:0051560; GO:0035556; GO:0006869; GO:0007010; GO:0022604	GO:0008289; GO:0005515	GO:0044233; GO:0005739; GO:0005789	486909	TRUE	0.851932	0.0382644	0.956107	28	27772651	27853769	81119	-	223.16	181.372	144.397	142.054	290.084	264.463	134.822	232.429	49.6103	3279.45	347.059	273.679	224.751	185.219	1.60336	305.664	160.75	323.546	72.8478	111.784	148.4	274.396	656.754	181.749	87.7286	190.539	193.196	248.232	390.233
ENSCAFG00000001104	ENSCAFT00000063676; ENSCAFT00000043188; ENSCAFT00000001695; ENSCAFT00000001705	RANGAP1	protein_coding	protein_coding	Ran GTPase activating protein 1 [Source:VGNC Symbol;Acc:VGNC:45340]	0.6083	2471	GO:0007165; GO:0043547; GO:0032331; GO:1904027	GO:0005096; GO:0005515; GO:0005518; GO:0098633	GO:0005615; GO:0031012; GO:0062023	481234	TRUE	-0.88412	0.0383289	0.956107	10	23953912	24003162	49251	+	240.793	161.792	47.0038	119.053	64.4128	92.0608	36.202	25.1928	92.6858	0	3.15508	180.572	193.945	114.836	25.6623	134.194	42.3485	117.114	170.474	116.752	35.1473	78.6774	189.804	35.2039	107.408	42.1995	120.842	174.374	58.4069
ENSCAFG00000030257	ENSCAFT00000047158		protein_coding	protein_coding		0.3608	801			GO:0005739; GO:0005840		TRUE	1.43609	0.0383488	0.956107	15	33702027	33732617	30591	+	0	228.776	0.573006	2.95785	4.00335	30.648	29.2697	0	59.0599	0	0	24.4524	6.07435	0	54.5141	42.8676	17.7097	0	8.03047	27.325	0	35.1122	0	36.4777	29.8934	9.3516	1.0915	3.85453	14.3564
ENSCAFG00000005660	ENSCAFT00000009109; ENSCAFT00000063550	TNFAIP6	protein_coding	protein_coding	TNF alpha induced protein 6 [Source:VGNC Symbol;Acc:VGNC:47651]	0.4139	1366	GO:0007155; GO:0050728	GO:0005540	GO:0005615	476147	TRUE	1.54403	0.0384539	0.956107	19	52607713	52623811	16099	+	0	3.09157	9.7411	15.5287	83.3773	4.94323	51.222	19.8704	0	0	0	0.940477	0	329.69	0	5.59142	69.4765	76.1284	29.2538	4.96819	0	11.0539	0	17.2789	38.4344	39.7443	16.9183	66.2979	16.3141
ENSCAFG00000010228	ENSCAFT00000016235; ENSCAFT00000063841	C2CD2	protein_coding	protein_coding	C2 calcium dependent domain containing 2 [Source:VGNC Symbol;Acc:VGNC:53020]	0.6191	2694			GO:0016020; GO:0016021	487774	TRUE	-1.22904	0.038501	0.956107	31	36274539	36348657	74119	-	43.7272	32.9767	21.2012	71.7278	24.3184	143.848	38.1276	97.9327	30.7111	0	107.273	16.9286	30.3717	11.1131	20.8436	33.5485	87.1862	0	24.665	24.841	48.8157	81.9286	7.79381	60.7962	41.4847	22.21	91.6861	83.2579	46.332
ENSCAFG00000044217	ENSCAFT00000074813		protein_coding	protein_coding		0.391	2115					TRUE	1.22485	0.038768	0.956134	7	74978171	74980285	2115	+	263.457	21.9357	0	30.6525	384.948	207.789	343.057	93.2936	1630.73	2283.81	1527.09	1076.49	1773.15	2328.48	2125.58	1358.67	1537.67	1226.3	135.577	76.2308	79.9291	164.302	111.461	138.962	211.16	400.399	340.632	135.994	220.539
ENSCAFG00000015513	ENSCAFT00000024601; ENSCAFT00000069355; ENSCAFT00000074421	USE1	protein_coding	protein_coding	unconventional SNARE in the ER 1 [Source:VGNC Symbol;Acc:VGNC:48171]	0.6008	765	GO:0015031; GO:0061025; GO:0006890	GO:0005484	GO:0016020; GO:0016021; GO:0005783; GO:0005789; GO:0031201	609734	TRUE	-1.35341	0.0390016	0.956134	20	45507985	45510891	2907	-	0	5.15261	30.3693	13.3103	33.0034	19.2786	18.4861	86.5782	77.959	0	0	0	24.2974	0	0	7.45523	13.6228	0	9.75128	8.69433	288.989	21.4575	16.8866	31.358	98.8313	0	83.4999	29.2944	13.0513
ENSCAFG00000017082	ENSCAFT00000064251; ENSCAFT00000027065; ENSCAFT00000089604	WWC1	protein_coding	protein_coding	WW and C2 domain containing 1 [Source:VGNC Symbol;Acc:VGNC:48439]	0.5639	3318	GO:0045893; GO:0000122; GO:0016477; GO:0035330; GO:0035331; GO:0043410; GO:0046621	GO:0005515; GO:0003713; GO:0019900; GO:0060090	GO:0005634; GO:0005737; GO:0005829; GO:0032587; GO:0048471	479297	TRUE	-1.37475	0.0391996	0.956134	4	43280447	43431144	150698	-	73.8839	248.356	0	34.7547	15.6333	14.3354	0	35.128	0	0	44.1711	34.7976	24.2974	0	62.5308	57.778	29.9703	130.506	21.2234	0	0	22.7579	0	56.9564	0	5.84475	5.45751	12.3345	0
ENSCAFG00000019112	ENSCAFT00000030352; ENSCAFT00000079472	YJU2	protein_coding	protein_coding	YJU2 splicing factor homolog [Source:VGNC Symbol;Acc:VGNC:38875]	0.609	1871	GO:0000398; GO:0006397; GO:0008380; GO:0000349	GO:0046872	GO:0005634; GO:0005681; GO:0071006	611929	TRUE	-1.01775	0.0393329	0.956134	20	55368480	55380679	12200	-	158.323	35.0754	55.0086	22.9233	61.3997	30.2715	17.7931	21.3818	46.6084	0	353.369	29.2258	38.4543	10.7361	218.056	82.3451	186.989	39.43	42.4388	120.055	0	56.5719	73.1941	62.8243	115.852	52.9356	131.565	32.9175	114.851
ENSCAFG00000017713	ENSCAFT00000028094; ENSCAFT00000082852; ENSCAFT00000046614; ENSCAFT00000028102	ARIH1	protein_coding	protein_coding	ariadne RBR E3 ubiquitin protein ligase 1 [Source:VGNC Symbol;Acc:VGNC:38102]	0.5234	2362	GO:0032436; GO:0000209; GO:0006511; GO:0016567	GO:0005515; GO:0016740; GO:0046872; GO:0061630; GO:0031624; GO:0004842	GO:0016020; GO:0005634; GO:0005737; GO:0005815; GO:0060170; GO:0000151	478359	TRUE	-0.748483	0.0394397	0.956134	30	35927233	36108381	181149	+	137.213	117.479	104.287	125.856	237.973	389.032	206.493	78.4171	576.424	103.562	170.374	184.333	255.321	3.70438	347.928	162.151	440.018	53.018	199.463	95.6377	183.547	397.288	251.57	135.672	193.926	125.904	170.82	309.905	256.457
ENSCAFG00000006098	ENSCAFT00000009889; ENSCAFT00000071564; ENSCAFT00000061931; ENSCAFT00000073352; ENSCAFT00000074362; ENSCAFT00000064759; ENSCAFT00000066461; ENSCAFT00000081275	SUPT20H	protein_coding	protein_coding	SPT20 homolog, SAGA complex component [Source:VGNC Symbol;Acc:VGNC:59097]	0.4384	2859	GO:0006357	GO:0003712	GO:0000124; GO:0070461	477299	TRUE	1.02026	0.0394825	0.956134	25	3658795	3701763	42969	+	101.025	199.921	90.5347	235.149	295.294	120.615	87.4239	91.1909	73.2342	2485.48	78.877	134.488	97.1896	122.245	226.073	307.528	64.0274	14.9538	166.345	394.971	142.542	314.709	106.515	110.073	369.702	385.753	247.771	108.698	172.277
ENSCAFG00000015394	ENSCAFT00000024412		protein_coding	protein_coding		0.445	555	GO:0006412; GO:0000027	GO:0003735; GO:0003723; GO:0019843	GO:0005840; GO:0016020; GO:0016021; GO:0022625		TRUE	-1.32916	0.0395556	0.956134	2	79610388	79611078	691	+	56.0235	0	12.4245	1.74549	62.7818	17.3672	43.2152	0	0	0	0	19.1011	0	0	0	5.51353	5.4358	0	27.642	0	8.77827	9.21098	0	2.26902	25.0389	2.98528	22.8935	17.655	0
ENSCAFG00000023594	ENSCAFT00000036373		protein_coding	protein_coding		0.6642	1197	GO:0030036; GO:0045214; GO:0060537	GO:0008307; GO:0042805	GO:0005634; GO:0005737; GO:0030018		TRUE	1.54993	0.0397204	0.956134	15	19732336	19746877	14542	-	1.50784	53.5872	49.2785	0.739462	6.94811	54.3755	6.54717	0	0	0	3.15508	12.2262	233.862	526.022	41.6872	76.4161	20.4343	13.5944	32.6955	31.0512	0	29.9104	158.474	39.0376	89.0702	17.5342	42.5685	25.4399	118.114
ENSCAFG00000019077	ENSCAFT00000089149; ENSCAFT00000037859	YIPF1	protein_coding	protein_coding	Yip1 domain family member 1 [Source:VGNC Symbol;Acc:VGNC:48487]	0.4968	1130	GO:0016192	GO:0031267	GO:0005794; GO:0016020; GO:0016021; GO:0010008; GO:0031902; GO:0000138; GO:0005654; GO:0005797; GO:0005802; GO:0005886; GO:0030133	489581	TRUE	-1.40783	0.0397471	0.956134	5	55118458	55154236	35779	+	21.1097	18.5494	0	12.5709	26.0554	16.3126	6.16204	4.25794	0	0	0	52.6667	54.6691	0	0	1.86381	28.608	31.267	18.3554	8.69433	0	15.6054	54.5566	4.47972	3.05035	51.4338	12.0065	5.39634	0
ENSCAFG00000006941	ENSCAFT00000011146	CAT	protein_coding	protein_coding	catalase [Source:NCBI gene (formerly Entrezgene);Acc:403474]	0.4577	2224	GO:0042744; GO:0006979; GO:0055114; GO:0051781; GO:0098869; GO:0000302; GO:0006641; GO:0008203; GO:0009060; GO:0009650; GO:0014068; GO:0020027; GO:0032088; GO:0043066; GO:0051092	GO:0004096; GO:0020037; GO:0046872; GO:0016491; GO:0004601; GO:0000268; GO:0004046; GO:0016209; GO:0016684; GO:0019899; GO:0042802; GO:0042803; GO:0050661	GO:0005777; GO:0005778; GO:0032991; GO:0043231	403474	TRUE	-0.753726	0.0397506	0.956134	18	33383005	33422447	39443	-	517.188	164.884	206.855	164.161	305.717	279.292	305.791	210.768	118.12	0	113.583	135.429	106.301	7.40876	493.833	253.478	122.606	127.787	369.401	183.823	152.305	314.06	248.103	103.673	303.815	80.6575	273.967	150.327	263.636
ENSCAFG00000018715	ENSCAFT00000029708	PIGS	protein_coding	protein_coding	phosphatidylinositol glycan anchor biosynthesis class S [Source:VGNC Symbol;Acc:VGNC:44541]	0.5636	1996	GO:0016255; GO:0006506		GO:0042765; GO:0016020; GO:0016021; GO:0005783; GO:0005789	491170	TRUE	-1.06329	0.0398737	0.956134	9	42761665	42776676	15012	-	102.533	37.0988	124.915	17.0076	60.796	14.8297	65.4717	145.48	28.3487	0	217.701	31.9762	45.5576	0	78.5644	42.8676	252.023	0	22.9442	70.7967	1.95263	85.1797	109.113	69.1157	103.712	23.379	69.8561	114.094	71.1295
ENSCAFG00000008704	ENSCAFT00000013882; ENSCAFT00000077756	THBS1	protein_coding	protein_coding	thrombospondin 1 [Source:VGNC Symbol;Acc:VGNC:47335]	0.5986	4404	GO:0016525; GO:0006954; GO:0007155; GO:0000187; GO:0001937; GO:0001953; GO:0002040; GO:0002544; GO:0002581; GO:0002605; GO:0006955; GO:0007050; GO:0008284; GO:0009749; GO:0010595; GO:0010596; GO:0010748; GO:0010751; GO:0010754; GO:0010757; GO:0010763; GO:0016477; GO:0018149; GO:0030194; GO:0030335; GO:0030511; GO:0032026; GO:0032695; GO:0032760; GO:0040037; GO:0042327; GO:0042493; GO:0043032; GO:…	GO:0050840; GO:0008201; GO:0005509; GO:0005515; GO:0001786; GO:0001968; GO:0005178; GO:0017134; GO:0030169; GO:0043236; GO:0070051; GO:0070052	GO:0005615; GO:0005576; GO:0062023; GO:0005577; GO:0009897; GO:0009986; GO:0030141; GO:0031012; GO:0031091	487486	TRUE	-0.573553	0.0400302	0.956134	30	6769470	6784915	15446	+	784.074	3953.08	525.446	6891.05	581.904	15241.5	1481.97	12418.6	94.4958	9838.36	2858.5	6067.95	1895.2	11209.5	787.247	6417.09	483.611	9427.7	2013.93	14994	702.946	12362.7	8134.13	14350.5	506.358	12520.7	1088.23	15708	176.192
ENSCAFG00000016544	ENSCAFT00000026201; ENSCAFT00000088283; ENSCAFT00000082863; ENSCAFT00000082593; ENSCAFT00000088268; ENSCAFT00000026200; ENSCAFT00000083419	PACRGL	protein_coding	protein_coding	parkin coregulated like [Source:VGNC Symbol;Acc:VGNC:44228]	0.4641	1009				479130	TRUE	1.47586	0.0401406	0.956134	3	88897264	88918168	20905	-	36.188	27.8241	69.9067	150.85	20.8443	27.1877	112.457	21.2897	0	0	0	15.9881	33.4089	66.6789	0	16.7743	0	335.781	2.86802	28.5671	0	23.4082	70.1443	56.3165	33.5538	190.539	91.6861	76.3197	18.9244
ENSCAFG00000049418	ENSCAFT00000083427		protein_coding	protein_coding		0.4042	2046					TRUE	1.08291	0.040421	0.956134	1	75646252	75648297	2046	-	494.119	246.657	7.68057	26.1561	615.677	309.762	481.544	445.707	1942.6	0	2107.14	1222.34	2533.37	1084.77	3105.89	1190.96	1296.5	1643.63	193.538	186.801	234.019	208.351	552.017	329.61	226.652	61.0228	442.152	304.288	139.227
ENSCAFG00000049928	ENSCAFT00000092242		protein_coding	protein_coding		0.5265	378	GO:0006826; GO:0006879	GO:0008199; GO:0046872			TRUE	1.31791	0.0404509	0.956134	23	2687357	2688494	1138	+	0	110.092	13.6565	11.2732	44.6925	192.536	50.2915	99.1501	488.449	0	161.474	86.0756	37.3861	527.781	93.0364	211.289	194.244	333.955	32.2528	23.9083	0	46.3703	42.0771	0	123.343	88.4276	13.687	43.7458	34.2579
ENSCAFG00000008978	ENSCAFT00000014267; ENSCAFT00000084600; ENSCAFT00000064725	EVA1C	protein_coding	protein_coding	eva-1 homolog C [Source:VGNC Symbol;Acc:VGNC:40502]	0.5867	1799		GO:0030246; GO:0008201	GO:0016020; GO:0016021; GO:0005576	478402	TRUE	1.4044	0.0405386	0.956134	31	27177136	27256293	79158	+	9.04701	0	20.6282	94.6511	57.3219	10.8751	3.46615	140.512	33.0735	0	0	18.8096	151.859	7.40876	1.60336	57.778	54.4914	0	4.58884	74.5229	85.9156	29.9105	1.29897	146.551	63.4472	115.726	32.745	63.9852	60.0359
ENSCAFG00000019732	ENSCAFT00000031375; ENSCAFT00000062420; ENSCAFT00000079983	SPSB1	protein_coding	protein_coding	splA/ryanodine receptor domain and SOCS box containing 1 [Source:VGNC Symbol;Acc:VGNC:46770]	0.5908	1400	GO:0016567; GO:0043161; GO:0006511	GO:0005515; GO:1990756	GO:0019005; GO:0005829	479598	TRUE	0.873416	0.0406149	0.956134	5	62639629	62667790	28162	+	221.652	346.256	244.1	144.935	116.381	340.094	177.929	448.503	7.08718	863.013	205.08	23.5119	221.714	200.036	219.66	411.902	95.3599	628.06	135.945	666.979	7.81052	213.274	120.804	373.096	198.273	699.032	218.846	430.936	159.878
ENSCAFG00000014322	ENSCAFT00000076679; ENSCAFT00000022767	PCOLCE	protein_coding	protein_coding	procollagen C-endopeptidase enhancer [Source:VGNC Symbol;Acc:VGNC:44316]	0.6258	1536	GO:0010952	GO:0016504; GO:0005518; GO:0008201; GO:0005515	GO:0005615; GO:0005576	489835	TRUE	-0.699908	0.0406475	0.956134	6	9085145	9090146	5002	-	404.1	295.76	251.55	534.631	548.902	518.544	488.342	269.67	111.033	69.0411	126.203	221.012	127.561	48.1569	17.6369	221.793	190.72	248.777	792.148	616.056	117.158	609.913	1174.27	761.552	366.042	665.132	258.14	665.292	236.228
ENSCAFG00000000484	ENSCAFT00000062423; ENSCAFT00000000770; ENSCAFT00000084053; ENSCAFT00000075036; ENSCAFT00000091900; ENSCAFT00000067775	STK3	protein_coding	protein_coding	serine/threonine kinase 3 [Source:VGNC Symbol;Acc:VGNC:46911]	0.422	1788	GO:0007165; GO:0006468; GO:0016310; GO:0031098; GO:0032147; GO:0001841; GO:0003157; GO:0007417; GO:0008285; GO:0032092; GO:0035329; GO:0035556; GO:0043065; GO:0045600; GO:0046330; GO:0046621; GO:0050821; GO:0051091; GO:0051897; GO:0060215; GO:0060706; GO:0060800; GO:0090090; GO:0097284; GO:1902043	GO:0004674; GO:0004672; GO:0005524; GO:0000166; GO:0016301; GO:0016740; GO:0106310; GO:0106311; GO:0000287; GO:0042802	GO:0005737; GO:0005634; GO:0032991	475045	TRUE	-0.915088	0.0408435	0.956134	13	648216	920847	272632	-	194.511	100.991	170.182	17.7471	213.654	212.064	291.157	34.0635	80.3214	0	653.102	184.333	176.156	3.70438	48.1007	149.105	104.896	33.9859	139.959	141.593	46.8631	79.9779	80.536	106.233	92.1205	51.4338	212.843	108.698	105.063
ENSCAFG00000014682	ENSCAFT00000082366; ENSCAFT00000082964; ENSCAFT00000085601; ENSCAFT00000023312; ENSCAFT00000080545; ENSCAFT00000084310; ENSCAFT00000092447; ENSCAFT00000023349; ENSCAFT00000091161; ENSCAFT00000087567	HTT	protein_coding	protein_coding	huntingtin [Source:VGNC Symbol;Acc:VGNC:41839]	0.5123	7468	GO:0000132; GO:0006890; GO:0007030; GO:0031587; GO:0031648; GO:0042297; GO:0043065; GO:0043666; GO:0045724; GO:0047496; GO:0099111; GO:1903599; GO:1904504; GO:1905289; GO:1905337; GO:2000479; GO:2001237; GO:0007165; GO:0006468; GO:0016310	GO:0002039; GO:0005522; GO:0019900; GO:0031072; GO:0034452; GO:0042802; GO:0044325; GO:0045505; GO:0048487; GO:0004703; GO:0004674; GO:0004672; GO:0005524; GO:0000166; GO:0016301; GO:0016740	GO:0005737; GO:0005634; GO:0005654; GO:0005769; GO:0005770; GO:0005776; GO:0005783; GO:0005794; GO:0005814; GO:0005829; GO:0016234; GO:0030424; GO:0030425; GO:0030659; GO:0032991; GO:0048471; GO:0099523; GO:0099524	479074	TRUE	0.511718	0.0408872	0.956134	3	61079904	61330290	250387	-	886.209	649.487	1341.04	838.278	968.725	717.757	868.619	724.082	2739.73	1515.82	2371.1	1461.22	1310.56	1143.02	1841.05	1565.26	1526.81	1146.73	1288.28	703.69	787.355	999.324	649.788	1020.02	537.846	1004.39	801.588	654.939	1436.38
ENSCAFG00000020179	ENSCAFT00000032134; ENSCAFT00000085085	TGFBR3	protein_coding	protein_coding	transforming growth factor beta receptor 3 [Source:VGNC Symbol;Acc:VGNC:54077]	0.51	2922	GO:0016477; GO:0001525; GO:0007179; GO:0001570; GO:0001837; GO:0006955; GO:0017015; GO:0030509; GO:0032354; GO:0034695; GO:0034699; GO:0035556; GO:0051271; GO:0060317; GO:0060389	GO:0005539; GO:0050431; GO:0005114; GO:0005024; GO:0015026; GO:0046332; GO:0070123	GO:0016020; GO:0016021; GO:0005576; GO:0005615; GO:0009986; GO:0009897; GO:0034673; GO:0043235	490163	TRUE	-1.19895	0.0408914	0.956134	6	57025112	57217121	192010	+	1637.51	17.5189	2492	184.126	1554.64	133.467	3126.08	2.12897	824.477	103.562	514.278	5.64286	1421.4	88.9051	2047.48	232.976	1430.4	2.71887	2594.41	108.058	1054.42	87.1304	1604.23	28.1582	2946.64	68.968	1592.5	163.432	2161.94
ENSCAFG00000023759	ENSCAFT00000014487	MT2A	protein_coding	protein_coding	metallothionein 1H [Source:NCBI gene (formerly Entrezgene);Acc:403768]	0.6911	981		GO:0046872		403768	TRUE	-1.03752	0.0410049	0.956134	2	59607927	59626727	18801	-	286.489	102.022	287.649	173.034	19.1073	185.371	734.053	81.2557	37.7983	0	123.048	195.619	9.11152	40.7482	46.4973	156.422	13.6228	152.257	412.864	175.129	105.442	58.5204	548.165	176.447	646.454	86.5023	135.892	36.2326	295.611
ENSCAFG00000005938	ENSCAFT00000009593	GPS1	protein_coding	protein_coding	G protein pathway suppressor 1 [Source:VGNC Symbol;Acc:VGNC:41455]	0.6085	1466	GO:0000338		GO:0008180; GO:0005654; GO:0005829	483377	TRUE	0.910585	0.0410419	0.956134	9	262047	265706	3660	-	104.041	252.478	33.8073	51.7623	52.1108	127.041	75.0999	186.995	25.9863	69.0411	0	67.7143	45.5576	433.412	24.0503	147.241	44.9554	377.923	60.2285	24.841	1.95263	82.5788	42.8659	103.034	101.882	164.822	63.8528	62.4434	53.5102
ENSCAFG00000013483	ENSCAFT00000064816; ENSCAFT00000073169; ENSCAFT00000021384; ENSCAFT00000084229; ENSCAFT00000061800; ENSCAFT00000084811; ENSCAFT00000068931; ENSCAFT00000021412	TMEM120A	protein_coding	protein_coding	transmembrane protein 120A [Source:VGNC Symbol;Acc:VGNC:54080]	0.5654	1613	GO:0006470; GO:0045444	GO:0008138	GO:0016021; GO:0016020; GO:0005637	479721	TRUE	1.28126	0.0411058	0.956134	6	7316477	7389842	73366	-	119.119	50.4956	69.3337	100.567	81.6404	30.1537	148.274	123.835	0	1001.1	3.15508	152.357	72.8922	62.9744	60.9275	3.72762	123.968	70.6907	51.0508	42.2296	0	36.4127	31.1752	37.7576	128.114	19.8721	45.843	103.301	58.0782
ENSCAFG00000005061	ENSCAFT00000093439; ENSCAFT00000079639; ENSCAFT00000070855; ENSCAFT00000092701; ENSCAFT00000008147; ENSCAFT00000073578; ENSCAFT00000083125; ENSCAFT00000088591; ENSCAFT00000090735; ENSCAFT00000090845	LMO7	protein_coding	protein_coding	LIM domain 7 [Source:VGNC Symbol;Acc:VGNC:42725]	0.4839	5513	GO:0030155; GO:0023051	GO:0005515; GO:0046872	GO:0005635; GO:0005654; GO:0005737; GO:0005886; GO:0016324	476948	TRUE	-0.825443	0.0411527	0.956134	22	29415337	29618667	203331	+	156.815	354.499	0.573006	205.57	53.8479	790.916	342.379	687.659	23.6239	69.0411	3.15508	601.905	173.119	281.533	78.5644	702.655	103.534	456.771	185.848	694.305	44.9104	741.908	1280.78	705.876	231.216	640.585	104.784	971.341	33.2808
ENSCAFG00000028871	ENSCAFT00000043451; ENSCAFT00000068633	HTR2A	protein_coding	protein_coding	5-hydroxytryptamine receptor 2A [Source:NCBI gene (formerly Entrezgene);Acc:403882]	0.5277	1562	GO:0007186; GO:0007165; GO:0098664; GO:0006874; GO:0007202; GO:0010513; GO:0014065; GO:0042493; GO:0051209; GO:0070374	GO:0004993; GO:0004930; GO:0001587; GO:0042802; GO:0051378; GO:0071886	GO:0005887; GO:0016021; GO:0016020; GO:0005886; GO:0005901; GO:0030424; GO:0031410; GO:0098793; GO:0030425; GO:0098666	403882	TRUE	1.78179	0.0412081	0.956134	22	4453715	4511037	57323	+	0	100.991	0	0	0	71.6766	0	20.5801	16.5368	655.89	0	0	0	0	0	3.72762	0	57.0963	5.73605	42.2296	0	29.9104	0	21.1187	0.61007	130.922	8.18626	20.0436	0
ENSCAFG00000006948	ENSCAFT00000011163; ENSCAFT00000059504	ALOX5	protein_coding	protein_coding	arachidonate 5-lipoxygenase [Source:VGNC Symbol;Acc:VGNC:37813]	0.5191	2076	GO:0055114; GO:0001937; GO:0002232; GO:0002523; GO:0002540; GO:0006691; GO:0006954; GO:0006959; GO:0016525; GO:0019370; GO:0030501; GO:0036336; GO:0042593; GO:0045598; GO:0050727; GO:0050728; GO:0050796; GO:0061044; GO:0061045; GO:0106014; GO:1900015; GO:1900407; GO:1901753; GO:1903426; GO:1903573; GO:1903671; GO:1904999; GO:2001301	GO:0016702; GO:0005506; GO:0046872; GO:0005515; GO:0004051	GO:0005634; GO:0005635; GO:0005641; GO:0005654; GO:0005737; GO:0005829; GO:0016363; GO:0031965; GO:0048471	477753	TRUE	-1.44202	0.0412721	0.956134	28	2170920	2219609	48690	-	0	14.4273	0	15.5287	38.2146	45.972	0.770255	5.32243	217.34	0	6.31016	57.3691	0	0	4.81007	39.14	23.1589	0	91.777	1.24205	78.1051	40.3141	0	3.83976	27.4532	2.3379	8.18626	16.9599	0
ENSCAFG00000018262	ENSCAFT00000047591; ENSCAFT00000028974; ENSCAFT00000092667; ENSCAFT00000072372; ENSCAFT00000029033	PNPLA6	protein_coding	protein_coding	patatin like phospholipase domain containing 6 [Source:VGNC Symbol;Acc:VGNC:44756]	0.6235	4940	GO:0034220; GO:0098655; GO:0051209; GO:0046470; GO:0006629	GO:0005261; GO:0072345; GO:0004622; GO:0016787; GO:0102545	GO:0016020; GO:0016021; GO:0005886; GO:0010008; GO:0005765; GO:0005789; GO:0005783	484993	TRUE	0.707272	0.0413106	0.956134	20	52318408	52348963	30556	+	315.138	403.965	561.546	189.302	241.447	181.416	261.887	300.895	347.272	1242.74	318.664	138.25	157.933	107.427	131.475	637.423	130.779	841.491	470.929	298.091	599.457	197.019	342.928	547.166	186.682	218.594	264.689	349.991	98.5372
ENSCAFG00000025529	ENSCAFT00000078313; ENSCAFT00000069525; ENSCAFT00000071514; ENSCAFT00000088628; ENSCAFT00000039734; ENSCAFT00000079024	TPK1	protein_coding	protein_coding	thiamin pyrophosphokinase 1 [Source:VGNC Symbol;Acc:VGNC:47741]	0.4935	1076	GO:0006772; GO:0009229; GO:0016310	GO:0030975; GO:0004788; GO:0005524; GO:0000166; GO:0016301; GO:0016740; GO:0003677; GO:0042802		475515	TRUE	1.13035	0.0414566	0.956134	16	5257205	5636153	378949	+	88.2856	83.6662	0	3.69731	113.34	59.9432	36.4974	48.9934	149.998	0	9.62035	9.77814	327.987	1151.99	150.474	179.12	79.2888	260.619	50.5485	85.9273	654.13	175.63	58.4536	90.3103	12.5937	9.3516	59.3838	124.226	23.5683
ENSCAFG00000005214	ENSCAFT00000008405; ENSCAFT00000008407; ENSCAFT00000086108	KIZ	protein_coding	protein_coding	kizuna centrosomal protein [Source:VGNC Symbol;Acc:VGNC:42424]	0.4554	1876	GO:0007051	GO:0019901	GO:0005813; GO:0005737; GO:0005856; GO:0042995; GO:0005815	477134	TRUE	0.704237	0.0414637	0.956134	24	2174905	2305811	130907	-	105.548	692.511	465.281	269.903	175.44	420.174	120.16	457.019	640.209	310.685	72.5669	142.012	82.0037	174.106	62.5308	190.108	96.7222	261.012	142.828	135.383	1.95263	140.449	376.701	513.888	189.732	421.991	249.954	362.326	310.621
ENSCAFG00000011146	ENSCAFT00000017726	ABHD4	protein_coding	protein_coding	abhydrolase domain containing 4, N-acyl phospholipase B [Source:VGNC Symbol;Acc:VGNC:37470]	0.554	2018	GO:0055088; GO:0006654	GO:0004622; GO:0042171; GO:0052689	GO:0005739; GO:0005811	607421	TRUE	-0.629371	0.0416046	0.957104	8	2997202	3011056	13855	+	64.8369	142.212	84.8049	103.525	222.34	239.746	100.903	146.544	103.945	103.562	3.15508	152.357	100.227	148.175	9.62013	149.105	237.038	118.271	101.528	303.06	5.85788	117.041	136.392	201.587	94.5608	190.539	81.8626	390.078	95.9269
ENSCAFG00000005019	ENSCAFT00000008065	GATA3	protein_coding	protein_coding	GATA binding protein 3 [Source:VGNC Symbol;Acc:VGNC:41123]	0.5495	2291	GO:0045582; GO:0006357; GO:0006355; GO:0007165; GO:0045893; GO:0001822; GO:0045892; GO:0000122; GO:0051897; GO:0008285; GO:0008584; GO:0045786; GO:0045944; GO:0045165; GO:0048568; GO:2000352; GO:2000611; GO:0048646; GO:0060065; GO:0072178; GO:0000902; GO:0001701; GO:0001709; GO:0001764; GO:0001775; GO:0001817; GO:0001819; GO:0001823; GO:0002088; GO:0002520; GO:0002572; GO:0003180; GO:0003215; GO:…	GO:0043565; GO:0003700; GO:0000981; GO:0008270; GO:0046872; GO:0003677; GO:0000978; GO:0001227; GO:0070888; GO:0000976; GO:0000977; GO:0000987; GO:0001228; GO:0005134; GO:0008134; GO:0042802; GO:0071837; GO:1990837	GO:0005634; GO:0000785; GO:0005654	487134	TRUE	-0.849352	0.0419983	0.96387	2	28069051	28087760	18710	-	135.705	49.4651	143.251	85.0381	88.5884	81.5632	99.7481	91.9006	297.662	379.726	37.861	126.964	75.9294	174.106	174.766	111.828	31.3326	87.0039	60.2285	91.9115	82.0104	38.3634	75.3401	58.2363	82.9695	51.4338	81.8626	65.527	53.5102
ENSCAFG00000032723	ENSCAFT00000084756; ENSCAFT00000083705; ENSCAFT00000045588; ENSCAFT00000087802; ENSCAFT00000088343	H2AZ2	protein_coding	protein_coding	H2A.Z variant histone 2 [Source:VGNC Symbol;Acc:VGNC:83697]	0.4795	1219	GO:0006342	GO:0046982; GO:0003677	GO:0000786; GO:0005634; GO:0005694	475501	TRUE	1.19508	0.0423872	0.968391	JH373278.1	213781	224304	10524	+	277.442	98.9302	40.1104	12.5709	39.9516	11.8637	57.7691	34.0635	0	0	53.6364	5.64286	97.1896	707.536	8.01678	136.058	68.1142	165.852	72.8479	127.931	56.6262	83.229	72.7422	37.1177	4.88056	61.9543	31.1078	156.494	69.8243
ENSCAFG00000045952	ENSCAFT00000078403; ENSCAFT00000071545	NR4A3	protein_coding	protein_coding	nuclear receptor subfamily 4 group A member 3 [Source:HGNC Symbol;Acc:HGNC:7982]	0.5014	2732	GO:0006355; GO:0030522; GO:0010828; GO:0045944; GO:0048008; GO:0048660; GO:1900625; GO:1904707; GO:1904754	GO:0004879; GO:0043565; GO:0003700; GO:0003677; GO:0008270; GO:0046872; GO:0001228; GO:0019901	GO:0005634; GO:0005737	100684628	TRUE	-1.37755	0.0423952	0.968391	11	56812804	56847689	34886	+	0	83.1116	0	27.4116	24.3184	1.10091	63.5461	0	0	0	0	0	0	3.70438	0	36.4555	286.08	57.0963	11.4721	27.325	0	7.15249	72.4132	34.6885	4.88056	82.9954	57.6023	37.6439	20.2821
ENSCAFG00000013895	ENSCAFT00000070256; ENSCAFT00000022047; ENSCAFT00000076650	ACBD4	protein_coding	protein_coding	acyl-CoA binding domain containing 4 [Source:HGNC Symbol;Acc:HGNC:23337]	0.5994	1428		GO:0000062	GO:0016020; GO:0016021	490928	TRUE	-1.41443	0.0425333	0.96926	9	18391818	18404629	12812	-	48.2507	6.18314	33.8073	2.21839	6.94811	1.97729	12.3241	0	47.2479	0	0	61.131	0	3.70438	0	0	23.1588	20.3915	41.8731	34.7773	0	20.157	64.9484	16.639	68.3276	0	21.83	30.0653	60.0359
ENSCAFG00000018590	ENSCAFT00000029523; ENSCAFT00000078767; ENSCAFT00000087887; ENSCAFT00000079586; ENSCAFT00000067974; ENSCAFT00000078583	VAV1	protein_coding	protein_coding	vav guanine nucleotide exchange factor 1 [Source:VGNC Symbol;Acc:VGNC:48236]	0.5573	2586	GO:0035556; GO:0007264; GO:0006909; GO:0006955; GO:0007186; GO:0007229; GO:0008361; GO:0030217; GO:0030593; GO:0042110; GO:0043087; GO:0043547; GO:0045785; GO:0045954; GO:0072593; GO:0050790	GO:0005085; GO:0005515; GO:0046872; GO:0001784; GO:0140031	GO:0005911	485016	TRUE	-0.961968	0.0427164	0.971147	20	53482498	53531296	48799	-	102.533	147.365	12.6061	100.567	86.8513	47.455	190.253	109.997	0	0	0	111.917	12.1487	0	112.235	83.8714	182.546	39.4237	276.477	13.6625	62.4841	150.202	133.794	22.3986	35.384	4.6758	59.4868	26.2108	27.4077
ENSCAFG00000005657	ENSCAFT00000009106	METTL3	protein_coding	protein_coding	methyltransferase like 3 [Source:VGNC Symbol;Acc:VGNC:43177]	0.5346	2243	GO:0001510; GO:0000398; GO:0006974; GO:0009048; GO:0031053; GO:0034644; GO:0045727; GO:0060339; GO:0080009; GO:1903679; GO:1990744	GO:0016422; GO:0008168; GO:0001734; GO:0003729; GO:0008173; GO:0046982; GO:1904047	GO:0005634; GO:0016607; GO:0036396	475404	TRUE	1.15382	0.0430196	0.973142	15	18528772	18546531	17760	-	51.2664	1.03052	0	113.138	59.059	91.944	46.6004	31.5797	2.36239	138.082	0	77.1191	224.751	707.536	363.962	219.929	100.809	156.335	6.88326	158.982	0	59.8209	25.9794	51.8367	71.3782	10.5205	33.2908	38.5453	55.4679
ENSCAFG00000032731	ENSCAFT00000047013		protein_coding	protein_coding		0.5242	641	GO:0006955	GO:0008009	GO:0005576		TRUE	-1.75245	0.0430519	0.973142	9	37734586	37740058	5473	+	375.451	2.06105	22.9202	12.5709	137.225	0	771.411	0.354828	4.72479	69.0411	88.3423	6.58334	488.985	3.70438	123.458	3.72762	558.537	1.35944	1550.45	0	52.721	0.650227	1185.96	59.5163	541.742	8.18265	8.73201	20.8145	176.845
ENSCAFG00000011916	ENSCAFT00000048444; ENSCAFT00000018930	CLIP2	protein_coding	protein_coding	CAP-Gly domain containing linker protein 2 [Source:VGNC Symbol;Acc:VGNC:54013]	0.648	3298	GO:0031122	GO:0008017; GO:0051010	GO:0015630; GO:0035371; GO:0005634; GO:0005737	489797	TRUE	-0.849117	0.0431674	0.973142	6	6030793	6081420	50628	-	132.69	268.966	265.875	450.332	137.225	166.587	220.678	158.608	4.72479	34.5206	189.305	282.143	48.5948	437.117	479.403	54.0504	81.7371	150.897	205.924	78.249	37.0999	242.535	111.711	237.425	384.954	182.356	251.045	72.4652	169.666
ENSCAFG00000015082	ENSCAFT00000042780	PLAAT3	protein_coding	protein_coding	phospholipase A and acyltransferase 3 [Source:VGNC Symbol;Acc:VGNC:57387]	0.5793	870	GO:0006641; GO:0006644; GO:0007031; GO:0008654; GO:0009617; GO:0016042; GO:0046485; GO:0070292; GO:1904177	GO:0004623; GO:0008970; GO:0016410	GO:0016020; GO:0016021; GO:0005777; GO:0005783; GO:0048471	476045	TRUE	1.23874	0.0433434	0.973142	18	53368030	53398290	30261	+	37.6959	172.097	158.15	33.2758	151.121	68.7108	101.674	134.125	30.7111	0	0	16.9286	112.375	3.70438	160.336	0	5.44914	69.3313	79.7311	275.735	80.0578	74.1259	83.134	69.7556	131.165	51.4338	109.696	37.0035	60.0359
ENSCAFG00000017241	ENSCAFT00000027308		protein_coding	protein_coding		0.624	774	GO:0007507; GO:0030036; GO:0061061	GO:0005515; GO:0003779; GO:0051371	GO:0005912; GO:0030018; GO:0031941; GO:0001725		TRUE	-1.08409	0.0434618	0.973142	X	59722008	59723575	1568	+	1.50784	50.4956	20.6282	31.7969	20.8443	72.8325	6.16204	22.709	47.2479	34.5206	164.064	21.631	18.223	0	101.011	74.5523	46.3177	88.3634	4.01523	73.3063	39.0526	133.947	29.8763	226.851	0	61.6599	28.4907	131.825	89.8854
ENSCAFG00000049252	ENSCAFT00000087628		protein_coding	protein_coding		0.4713	1061					TRUE	1.09159	0.0436766	0.973142	24	20478641	20480342	1702	+	278.171	140.955	201.685	328.1	159.658	214.751	209.738	60.6785	2372.22	515.026	242.812	540.413	977.782	235.649	1359.81	991.208	799.25	1082.91	148.789	225.725	26.8215	90.31	132.929	19.4123	124.696	67.6455	71.6205	123.456	178.868
ENSCAFG00000017038	ENSCAFT00000026981		protein_coding	protein_coding		0.5362	345	GO:0006414; GO:0006412; GO:0032147; GO:0002181	GO:0003735; GO:0043021; GO:0030295	GO:0005840; GO:0022625		TRUE	-1.18645	0.0437216	0.973142	8	48272209	48272553	345	+	15.0784	4.12209	0	8.87354	20.8443	41.5231	41.9789	38.6763	0	0	3.15508	0	94.1524	0	0	27.9571	40.8685	42.1425	68.259	40.9876	0	29.308	11.6907	14.0791	61.007	15.1963	75.5002	33.149	62.6461
ENSCAFG00000017908	ENSCAFT00000028426	EIF3G	protein_coding	protein_coding	eukaryotic translation initiation factor 3 subunit G [Source:VGNC Symbol;Acc:VGNC:40273]	0.5889	1119	GO:0006412; GO:0006413; GO:0001732; GO:0002183; GO:0075525	GO:0003743; GO:0003676; GO:0003723	GO:0005852; GO:0005737; GO:0005634; GO:0048471; GO:0016282; GO:0033290; GO:0005829	612971	TRUE	1.12474	0.0438135	0.973142	20	50941503	50946041	4539	+	360.373	174.158	129.499	76.1646	194.547	79.5859	208.354	139.448	82.6838	3452.06	0	66.7738	218.677	0	177.972	65.2333	72.2011	99.2389	157.741	122.963	287.036	238.633	68.8453	102.394	260.5	147.288	174.094	121.803	391.538
ENSCAFG00000009523	ENSCAFT00000015132		protein_coding	protein_coding		0.6009	461	GO:0002182; GO:0006414	GO:0003735	GO:0022625; GO:0005840		TRUE	-0.462158	0.0438585	0.973142	18	45176610	45178278	1669	+	835.341	1204.68	1351.15	658.121	929.31	534.363	664.345	528.34	1148.12	276.164	375.455	577.453	504.171	340.803	432.906	452.905	574.884	732.736	958.493	752.681	1472.28	830.34	602.721	720.595	791.26	506.155	885.207	519.591	1194.19
ENSCAFG00000011510	ENSCAFT00000071260; ENSCAFT00000084528; ENSCAFT00000018270	DET1	protein_coding	protein_coding	DET1 partner of COP1 E3 ubiquitin ligase [Source:VGNC Symbol;Acc:VGNC:49598]	0.5061	2004			GO:0016020; GO:0016021	479036	TRUE	1.2189	0.0439225	0.973142	3	51725926	51775185	49260	-	28.6489	31.9462	60.7386	16.2682	26.0554	112.211	8.85794	103.255	0	69.0411	182.995	50.7857	227.788	22.2263	14.4302	11.1828	96.7223	391.518	24.665	31.0512	1.95263	20.157	35.0721	105.593	31.7236	177.68	47.4803	32.378	4.56795
ENSCAFG00000008324	ENSCAFT00000069387; ENSCAFT00000091582; ENSCAFT00000013215; ENSCAFT00000076266; ENSCAFT00000092079	CP	protein_coding	protein_coding	ceruloplasmin [Source:VGNC Symbol;Acc:VGNC:39542]	0.4152	3630	GO:0055114; GO:0055072; GO:0006826	GO:0016491; GO:0005507; GO:0046872; GO:0051087; GO:0004322	GO:0005615; GO:0005886	442963	TRUE	-1.32078	0.0439336	0.973142	23	43969435	44030369	60935	-	124.085	188.032	92.1479	142.862	24.0144	18.4775	41.5191	37.5611	5.75366	72.7258	324.547	1141.15	157.822	100.018	36.3408	118.717	42.7205	118.121	44.6319	15.5103	1.95263	103.973	147.998	42.8349	29.8702	63.1278	83.7908	9.61389	136.389
ENSCAFG00000009653	ENSCAFT00000042837; ENSCAFT00000073789; ENSCAFT00000066111; ENSCAFT00000081673; ENSCAFT00000015337; ENSCAFT00000073315	DOP1B	protein_coding	protein_coding	DOP1 leucine zipper like protein B [Source:VGNC Symbol;Acc:VGNC:40063]	0.5466	7254	GO:0006895; GO:0015031; GO:0050890		GO:0005829; GO:0005802; GO:0005768; GO:0031901	487749	TRUE	1.07377	0.0440099	0.973142	31	31430887	31536379	105493	+	410.131	169.006	306.558	128.666	184.125	43.5004	226.84	109.642	2.36239	0	306.043	51.7262	504.172	81.4963	861.001	87.599	201.618	5.43775	141.107	140.351	50.7683	62.4218	145.485	100.474	292.834	72.4749	289.248	64.7561	467.888
ENSCAFG00000044648	ENSCAFT00000001799; ENSCAFT00000091815	NME5	protein_coding	protein_coding	NME/NM23 family member 5 [Source:HGNC Symbol;Acc:HGNC:7853]	0.401	921	GO:0048515; GO:0006241; GO:0006228; GO:0006183; GO:0006165; GO:0003351; GO:0007286; GO:0021591; GO:0060271; GO:1902176	GO:0004550	GO:0005576; GO:0005929; GO:0036126	100855746	TRUE	1.30132	0.0442341	0.974948	11	25772157	25792176	20020	-	0	46.3735	1.77157	30.8149	17.2903	13.1234	46.4945	8.5228	134.725	177.222	75.7219	21.0606	165.884	7.42361	105.22	124.95	98.4493	116.089	44.883	28.9904	147.435	24.8954	1.45355	26.2421	0.648894	2.33999	16.1633	0.770906	19.6546
ENSCAFG00000015762	ENSCAFT00000063935; ENSCAFT00000024981; ENSCAFT00000047522; ENSCAFT00000062996	AP1M1	protein_coding	protein_coding	adaptor related protein complex 1 subunit mu 1 [Source:VGNC Symbol;Acc:VGNC:37954]	0.5873	1447	GO:0016192; GO:0006886; GO:0015031; GO:0032438; GO:0035646	GO:0035615	GO:0030131; GO:0016020; GO:0005794; GO:0031410; GO:0030665; GO:0043231; GO:0030136	609840	TRUE	-0.797941	0.0443925	0.974948	20	46261803	46290342	28540	-	93.4858	113.357	226.91	248.459	102.485	103.313	229.921	463.051	2.36239	34.5206	3.15508	99.6901	0	7.40876	574.002	52.1866	168.923	61.1746	88.9086	53.408	232.363	124.193	190.949	51.1968	218.405	87.6712	174.64	64.7561	220.566
ENSCAFG00000010431	ENSCAFT00000016742; ENSCAFT00000082951; ENSCAFT00000044034	CACNA2D2	protein_coding	protein_coding	calcium voltage-gated channel auxiliary subunit alpha2delta 2 [Source:VGNC Symbol;Acc:VGNC:38642]	0.5725	3289	GO:0006811; GO:0006816; GO:0070588; GO:0034765	GO:0005262; GO:0005244; GO:0005245	GO:0016020; GO:0016021; GO:0005891	100688870	TRUE	-1.33389	0.0445246	0.974948	20	38883530	38993273	109744	+	22.6175	69.045	51.5705	11.8314	145.91	50.4209	7.31743	0	0	0	132.513	57.3691	36.4461	0	101.011	16.7743	27.2457	19.0321	113.574	7.45229	275.321	27.9598	57.1546	86.3946	22.5726	56.1096	23.4673	13.8763	85.4859
ENSCAFG00000001289	ENSCAFT00000079351; ENSCAFT00000068960; ENSCAFT00000001993	LY6E	protein_coding	protein_coding	lymphocyte antigen 6 family member E [Source:VGNC Symbol;Acc:VGNC:42873]	0.705	1088	GO:2000272	GO:0030550	GO:0005886; GO:0031225	100683006	TRUE	1.61185	0.0446495	0.974948	13	36925980	36974979	49000	+	85.9466	170.036	1.14601	19.226	43.4257	32.131	2.69589	122.771	0	0	0	414.75	6.07435	1326.17	83.3745	0	0	0	16.6345	11.1784	0	105.337	2.59794	0	5.49063	1.16895	77.4964	1.54181	58.7307
ENSCAFG00000015718	ENSCAFT00000086248; ENSCAFT00000024897	HIF1A	protein_coding	protein_coding	hypoxia inducible factor 1 subunit alpha [Source:VGNC Symbol;Acc:VGNC:41686]	0.4218	3210	GO:0006355; GO:0000302; GO:0001525; GO:0001568; GO:0001666; GO:0001755; GO:0001837; GO:0001892; GO:0001922; GO:0001944; GO:0001947; GO:0002052; GO:0002248; GO:0003151; GO:0003208; GO:0006089; GO:0006110; GO:0006879; GO:0007165; GO:0007595; GO:0008542; GO:0010039; GO:0010468; GO:0010508; GO:0010573; GO:0010575; GO:0010628; GO:0010629; GO:0010634; GO:0014850; GO:0016239; GO:0019896; GO:0021502; GO:…	GO:0003700; GO:0046983; GO:0005515; GO:0000977; GO:0000978; GO:0000981; GO:0001228; GO:0002039; GO:0003677; GO:0008134; GO:0019899; GO:0019901; GO:0019904; GO:0031625; GO:0035035; GO:0035257; GO:0042826; GO:0043565; GO:0046982; GO:0051879; GO:0070888	GO:0005634; GO:0005737; GO:1904115; GO:0000785; GO:0005654; GO:0005667; GO:0005829; GO:0016604; GO:0016607; GO:0031514; GO:0032991; GO:0090575	480348	TRUE	-0.805785	0.0449428	0.974948	8	36614045	36656692	42648	+	398.069	369.958	277.335	584.914	260.554	615.432	638.542	268.25	455.942	34.5206	523.744	248.286	312.829	233.376	60.9275	273.98	712.475	133.225	329.823	662.011	618.982	422.647	1214.54	734.674	805.901	516.676	642.348	266.733	689.107
ENSCAFG00000012990	ENSCAFT00000073968; ENSCAFT00000049886; ENSCAFT00000020637	FARP2	protein_coding	protein_coding	FERM, ARH/RhoGEF and pleckstrin domain protein 2 [Source:VGNC Symbol;Acc:VGNC:40731]	0.611	3882	GO:0007155; GO:0016322; GO:0016601; GO:0022405; GO:0030316; GO:0031532; GO:0033623; GO:0071526; GO:0071800; GO:0050790	GO:0008092; GO:0005085	GO:0005856; GO:0005737	486205	TRUE	-1.02704	0.045038	0.974948	25	51332409	51425449	93041	+	122.135	6.18314	38.9644	7.39462	62.533	121.109	43.5194	20.5801	16.5368	34.5206	75.7219	111.917	6.07435	3.70438	410.459	61.5057	9.53599	61.1746	49.9036	165.192	0	66.9734	62.3504	94.0741	67.7178	100.53	114.608	19.2726	43.7218
ENSCAFG00000000497	ENSCAFT00000000781		protein_coding	protein_coding		0.4786	2173		GO:0005525	GO:0016020		TRUE	1.09103	0.0450522	0.974948	11	922799	932489	9691	-	27.141	462.705	63.0306	100.594	84.4705	162.403	73.9695	186.071	316.913	0	190.353	302.049	152.446	14.8274	99.4975	177.391	90.2196	1142.7	16.853	166.557	17.5737	446.706	44.1649	18.5588	150.595	57.2785	216.397	62.1558	170.699
ENSCAFG00000019582	ENSCAFT00000031128; ENSCAFT00000079780	ATP6AP1	protein_coding	protein_coding	ATPase H+ transporting accessory protein 1 [Source:VGNC Symbol;Acc:VGNC:38266]	0.6074	1515	GO:1902600; GO:0006879; GO:0036295; GO:0045669; GO:0045780; GO:0045851; GO:0045921; GO:0051656; GO:0070374; GO:2001206	GO:0031267	GO:0033180; GO:0016020; GO:0016021	119868553	TRUE	-0.747626	0.0450866	0.974948	X	122133325	122140447	7123	+	101.025	309.157	110.59	47.3256	50.3738	119.132	94.3563	161.802	122.845	34.5205	3.15508	78.0596	94.1524	144.471	22.447	50.3228	35.4194	115.552	45.3148	78.249	21.4789	139.149	25.9794	60.7962	46.3653	16.3653	49.6633	114.094	41.1115
ENSCAFG00000029772	ENSCAFT00000060064; ENSCAFT00000046363; ENSCAFT00000078965; ENSCAFT00000085918; ENSCAFT00000088843; ENSCAFT00000081426	BORCS5	protein_coding	protein_coding	BLOC-1 related complex subunit 5 [Source:VGNC Symbol;Acc:VGNC:38500]	0.4776	1580	GO:0032418; GO:0072384; GO:1903744		GO:0016020; GO:0005765; GO:0030672; GO:0099078; GO:0031224; GO:0005873; GO:0098574; GO:0005886; GO:0043231	486684	TRUE	0.906455	0.0450972	0.974948	27	33837318	33934896	97579	-	188.7	80.2306	562.64	350.122	151.03	99.0351	140.613	144.356	409.857	0	30.9274	459.867	510.133	1275.27	408.867	511.664	386.078	536.705	59.6143	87.387	158.043	156.479	72.0414	87.0864	202.494	135.217	105.294	82.3127	194.349
ENSCAFG00000005463	ENSCAFT00000093105; ENSCAFT00000080174; ENSCAFT00000072603; ENSCAFT00000066741; ENSCAFT00000008810; ENSCAFT00000060133; ENSCAFT00000080539	SNX5	protein_coding	protein_coding	sorting nexin 5 [Source:VGNC Symbol;Acc:VGNC:46642]	0.4513	1487	GO:0006907; GO:0006886; GO:0015031; GO:0042147; GO:0045893; GO:0046628	GO:0035091; GO:0034452	GO:0005829; GO:0030904; GO:0031234; GO:0031313; GO:0031901; GO:0043231; GO:0048471; GO:0070685; GO:0097422; GO:0005768	100855895	TRUE	-0.944859	0.0450983	0.974948	24	5084986	5110283	25298	+	447.827	299.882	122.623	150.85	130.277	251.61	573.071	87.2876	59.0599	69.0411	6.31016	144.833	97.1896	0	36.8772	216.202	243.849	74.769	193.305	52.166	175.736	167.758	87.0309	104.953	168.989	114.557	189.375	228.188	73.087
ENSCAFG00000009586	ENSCAFT00000075854; ENSCAFT00000015230; ENSCAFT00000091290; ENSCAFT00000086917; ENSCAFT00000092122	CHID1	protein_coding	protein_coding	chitinase domain containing 1 [Source:VGNC Symbol;Acc:VGNC:39217]	0.6092	1406	GO:0005975; GO:1900016	GO:0008061; GO:0070492	GO:0005615; GO:0005764; GO:0005770; GO:0005802	475993	TRUE	-0.921439	0.0455529	0.977815	18	45226865	45256750	29886	-	34.6802	93.7776	26.3583	14.7892	99.0106	75.6314	40.8235	65.6431	99.2206	0	3.15508	11.2857	0	0	59.3241	14.9105	65.3897	114.193	38.4315	110.542	1.95263	66.9734	110.412	37.7576	4.88056	67.7991	28.379	46.2544	66.5615
ENSCAFG00000017118	ENSCAFT00000027114; ENSCAFT00000027115		protein_coding	protein_coding		0.6809	949	GO:0006281; GO:0006974; GO:0090305; GO:0006310; GO:0090656; GO:1904431	GO:0017108; GO:0046872; GO:0016787; GO:0004518; GO:0004519; GO:0008821	GO:0033557; GO:0005634		TRUE	-1.53616	0.0455636	0.977815	6	18170989	18174533	3545	+	4.52351	0	0	25.1417	34.7405	4.4489	36.5871	19.8704	0	0	258.717	75.2381	36.4461	48.1569	1.60336	68.9609	28.608	5.43775	0	2.4841	0	44.2154	25.9794	5.75964	35.9941	68.968	40.9313	45.4835	58.0782
ENSCAFG00000047610	ENSCAFT00000062809	ADIRF	protein_coding	protein_coding	adipogenesis regulatory factor [Source:HGNC Symbol;Acc:HGNC:24043]	0.6418	282	GO:0045600; GO:0045944; GO:0071478; GO:0072719; GO:2001023		GO:0005634; GO:0005654; GO:0005829	100683409	TRUE	-1.03551	0.0455779	0.977815	4	34611680	34613754	2075	+	134.197	1.03052	405.115	6.65516	163.281	333.668	112.457	151.867	0	34.5206	104.118	131.667	151.859	0	202.023	83.8713	57.216	116.912	74.5686	68.3126	263.605	52.6684	180.557	122.232	159.228	142.612	517.917	76.3197	317.799
ENSCAFG00000003993	ENSCAFT00000006404; ENSCAFT00000084353	CYTH2	protein_coding	protein_coding	cytohesin 2 [Source:VGNC Symbol;Acc:VGNC:50306]	0.5814	1629	GO:0032012; GO:0050790	GO:0005085; GO:0070679	GO:0005737; GO:0005886; GO:0005923	476423	TRUE	-0.891439	0.0457046	0.977815	1	107794560	107803016	8457	-	37.6959	107.174	204.563	130.885	111.17	196.74	43.9044	245.186	304.749	34.5206	44.1711	41.381	100.227	11.1131	49.704	137.922	99.4468	47.5803	184.701	134.141	7.81051	85.1799	145.484	222.706	182.411	21.0411	116.791	47.0253	154.658
ENSCAFG00000031273	ENSCAFT00000075253; ENSCAFT00000084823; ENSCAFT00000069737; ENSCAFT00000023586; ENSCAFT00000091226; ENSCAFT00000063507; ENSCAFT00000074726; ENSCAFT00000083730; ENSCAFT00000083246; ENSCAFT00000091744		protein_coding	protein_coding		0.5583	1850	GO:0006955		GO:0005615		TRUE	1.71567	0.0458111	0.977815	26	27265121	27501040	235920	+	37.6959	292.132	0	6.97299	112.628	380.498	0.385128	23.0638	106.308	0	0	274.619	9.11153	7.40876	74.5403	48.459	92.0347	161.774	18.3553	27.325	62.4841	102.086	2.59794	0.63996	32.9438	0	84.2643	0	4.56795
ENSCAFG00000011479	ENSCAFT00000018256; ENSCAFT00000044293	POLQ	protein_coding	protein_coding	DNA polymerase theta [Source:HGNC Symbol;Acc:HGNC:9186]	0.4122	6672	GO:0006260; GO:0006261; GO:0071897; GO:0006281; GO:0006284; GO:0006302; GO:0006974; GO:0016446; GO:0051260; GO:0097681; GO:2000042; GO:0090305	GO:0003887; GO:0003677; GO:0003676; GO:0005524; GO:0000166; GO:0003682; GO:0017116; GO:0051575; GO:0008409	GO:0005654; GO:0005794; GO:0005829; GO:0005737	488003	TRUE	1.48609	0.0458809	0.977815	33	24714086	24837402	123317	-	19.6019	121.602	24.6393	47.3256	57.322	19.7729	6.9323	9.22554	2.36239	863.014	0	358.322	63.7807	3.70438	36.8772	68.9609	62.6651	0	70.5534	49.6819	183.547	9.10317	100.021	62.7161	68.9379	0	67.1273	43.1708	7.1782
ENSCAFG00000029660	ENSCAFT00000065839; ENSCAFT00000088041; ENSCAFT00000092334; ENSCAFT00000043569; ENSCAFT00000089625	CHN1	protein_coding	protein_coding	chimerin 1 [Source:VGNC Symbol;Acc:VGNC:56135]	0.4574	1099	GO:0051056; GO:0043547; GO:0007165; GO:0035556; GO:0008045; GO:0043087; GO:0050770; GO:0048013	GO:0005096; GO:0046872; GO:0046875		478805	TRUE	-1.31189	0.0460341	0.977815	36	18786073	18980993	194921	-	128.166	0	0	59.157	88.5884	56.8471	68.1676	0	106.308	7.88753e-06	3.15508	0.940477	24.2974	0	9.62013	29.8209	24.5211	1.35944	33.8427	37.2614	290.942	29.9104	6.49484	28.1582	47.5854	30.3927	114.607	15.4181	60.0359
ENSCAFG00000018946	ENSCAFT00000030093	TICAM1	protein_coding	protein_coding	toll like receptor adaptor molecule 1 [Source:VGNC Symbol;Acc:VGNC:55000]	0.6853	2256	GO:0045087; GO:0035666; GO:0043123; GO:0043330	GO:0019901	GO:0097342	611852	TRUE	-1.29257	0.0460386	0.977815	20	54959525	54961780	2256	+	101.025	112.327	200.552	15.5287	99.0106	10.8751	78.566	7.09657	0	0	0	10.3452	72.8922	0	1.60336	95.0542	58.5782	10.8755	22.3706	104.332	210.884	100.135	15.5876	68.4757	46.9754	28.0548	62.2156	28.5235	39.1538
ENSCAFG00000006424	ENSCAFT00000010368	GXYLT2	protein_coding	protein_coding	glucoside xylosyltransferase 2 [Source:VGNC Symbol;Acc:VGNC:41571]	0.471	1329	GO:0016266	GO:0016757; GO:0035252		610815	TRUE	-1.36456	0.0462202	0.979525	20	19188179	19253291	65113	-	73.8839	0	0	0	38.2146	23.2332	47.7558	40.4504	44.8855	0	0	92.1667	0	0	51.3074	70.8247	70.8388	0	134.797	60.8603	0	48.767	7.79381	118.393	0	18.7032	20.1928	53.1925	0
ENSCAFG00000019373	ENSCAFT00000049070; ENSCAFT00000030786; ENSCAFT00000091126	SAMD11	protein_coding	protein_coding	sterile alpha motif domain containing 11 [Source:VGNC Symbol;Acc:VGNC:45849]	0.6551	2461		GO:0003677; GO:0005515		479576	TRUE	1.4837	0.0465737	0.984335	5	56151171	56172055	20885	+	22.6175	112.327	0	123.49	55.5849	23.7275	37.3574	57.4822	0	241.644	0	180.572	12.1487	44.4525	89.7879	216.201	2.72457	0	17.2081	79.491	70.2946	386.235	102.618	213.107	0	81.8265	40.3855	155.723	0
ENSCAFG00000009614	ENSCAFT00000015281; ENSCAFT00000087583	SOX13	protein_coding	protein_coding	SRY-box transcription factor 13 [Source:VGNC Symbol;Acc:VGNC:46674]	0.6282	2311	GO:0006355; GO:0000122; GO:0021529; GO:0042492; GO:0045586; GO:0045588; GO:0045892; GO:0090090; GO:0090336	GO:0043565; GO:0000976; GO:0000977; GO:0001217; GO:0001227; GO:0003677; GO:0042802	GO:0005634; GO:0005654; GO:0005737	488562	TRUE	1.01634	0.0467281	0.984335	38	523481	720195	196715	+	153.799	111.296	239.516	269.904	26.0554	24.7161	92.4306	81.6106	120.482	0	0	342.333	139.71	429.708	309.448	85.7352	178.459	171.289	34.4163	105.574	54.6736	63.072	218.227	40.9574	127.505	143.781	297.98	47.0253	8.48333
ENSCAFG00000014865	ENSCAFT00000045355; ENSCAFT00000074651; ENSCAFT00000023604; ENSCAFT00000065655	SEC24C	protein_coding	protein_coding	SEC24 homolog C, COPII coat complex component [Source:VGNC Symbol;Acc:VGNC:45974]	0.535	3993	GO:0006888; GO:0006886; GO:0015031; GO:0001701; GO:0090110	GO:0008270; GO:0000149	GO:0030127; GO:0016020; GO:0005789; GO:0031410; GO:0005829; GO:0012507	100855957	TRUE	-0.561034	0.0467521	0.984335	4	24184225	24209060	24836	+	316.645	153.548	501.953	221.839	227.551	184.877	429.417	276.411	21.2616	207.123	59.9465	451.429	145.784	55.5657	81.7711	372.762	187.996	382.001	325.807	232.263	154.258	353.723	326.041	202.227	250.739	201.059	240.676	164.974	353.689
ENSCAFG00000011101	ENSCAFT00000017669; ENSCAFT00000074383	GPR137B	protein_coding	protein_coding	G protein-coupled receptor 137B [Source:VGNC Symbol;Acc:VGNC:41398]	0.548	1658	GO:0010506; GO:0045671; GO:1904263; GO:0045779; GO:0043087; GO:0150032		GO:0016020; GO:0016021; GO:0005765	479194	TRUE	1.14088	0.0470054	0.986129	4	3825602	3864780	39179	-	0	21.641	101.995	96.1301	27.7924	48.4436	94.3563	42.9342	470.117	0	0	37.6191	18.223	325.985	32.0671	37.2762	10.8983	405.112	73.995	69.5547	0	24.7086	167.566	152.31	18.3021	129.753	42.0228	36.2326	69.8243
ENSCAFG00000011941	ENSCAFT00000019016; ENSCAFT00000082505; ENSCAFT00000086334; ENSCAFT00000064886	TARS2	protein_coding	protein_coding	threonyl-tRNA synthetase 2, mitochondrial [Source:VGNC Symbol;Acc:VGNC:49110]	0.5596	2217	GO:0006435; GO:0043039; GO:0006418; GO:0006412; GO:0106074	GO:0004829; GO:0005524; GO:0004812; GO:0000166; GO:0016874; GO:0002161; GO:0042803	GO:0005737	608006	TRUE	1.04358	0.047041	0.986129	17	59681936	59695746	13811	+	52.7742	140.151	65.8957	22.9233	74.6922	250.127	65.8568	78.0623	2.36239	0	97.8075	54.5476	57.7063	285.237	407.252	63.3695	130.779	473.084	66.5381	43.4717	33.1946	152.153	38.969	79.995	53.6861	182.356	106.967	19.2727	58.7307
ENSCAFG00000000130	ENSCAFT00000000213	SPRYD4	protein_coding	protein_coding	SPRY domain containing 4 [Source:VGNC Symbol;Acc:VGNC:46769]	0.5535	1765		GO:0005515		481113	TRUE	-1.43403	0.0471596	0.986481	10	720046	722119	2074	+	25.6332	18.5494	0	8.13408	79.9033	32.131	43.9046	8.87071	14.1744	34.5206	0	32.9167	0	0	1.60336	37.2762	1.36228	0	0	72.0388	0	2.60091	0	30.0781	21.3524	16.3653	7.09476	2.31272	88.7487
ENSCAFG00000047778	ENSCAFT00000081504; ENSCAFT00000083601; ENSCAFT00000060564; ENSCAFT00000069049		protein_coding	protein_coding		0.5673	2733	GO:0006814; GO:0050896; GO:0035725; GO:0050909; GO:0006811	GO:0015280; GO:0005272; GO:0044736	GO:0016020; GO:0016021; GO:0005887		TRUE	1.43221	0.047386	0.98908	27	4638812	4686839	48028	-	22.2309	23.2578	68.4559	43.0227	47.7639	51.9696	56.0561	8.94264	455.498	2122.62	204.222	352.611	317.98	138.873	223.017	163.43	292.092	161.414	34.4576	67.7955	0	42.6471	80.8595	12.6994	47.3047	95.6471	26.9575	84.3541	19.8079
ENSCAFG00000006524	ENSCAFT00000010562; ENSCAFT00000010537	ZNF567	protein_coding	protein_coding	zinc finger protein 567 [Source:HGNC Symbol;Acc:HGNC:28696]	0.3912	2452	GO:0006355	GO:0046872		102152269	TRUE	-1.01651	0.0477143	0.989347	1	116355473	116382415	26943	+	69.3604	207.135	88.2429	19.226	48.6367	46.4663	32.7359	112.835	0	0	0	94.9881	9.11152	3.70438	38.4805	126.739	228.864	33.9859	69.4062	101.848	0	33.8118	28.5773	7.03956	61.007	4.6758	53.4836	19.2727	160.531
ENSCAFG00000006026	ENSCAFT00000070088; ENSCAFT00000093925; ENSCAFT00000083765; ENSCAFT00000074536; ENSCAFT00000009717	UFM1	protein_coding	protein_coding	ubiquitin fold modifier 1 [Source:VGNC Symbol;Acc:VGNC:54385]	0.5044	679	GO:0071569; GO:1990592		GO:0005634; GO:0005737	477297	TRUE	-1.10424	0.047804	0.989347	25	2386609	2547311	160703	-	10.5548	157.67	0	7.39462	81.6403	61.2958	53.9179	71.3205	0	0	0	47.0238	0	0	0	27.9571	32.6948	53.018	47.6092	16.1466	54.6736	10.4036	84.4329	67.8357	97.0008	93.516	54.5751	98.676	170.972
ENSCAFG00000012932	ENSCAFT00000020539; ENSCAFT00000084023	RHOBTB1	protein_coding	protein_coding	Rho related BTB domain containing 1 [Source:VGNC Symbol;Acc:VGNC:45556]	0.5104	2459	GO:0007264; GO:0043652; GO:0007015; GO:0007163; GO:0008360; GO:0030865; GO:0032956	GO:0003924; GO:0005525; GO:0005515; GO:0019901	GO:0005886; GO:0031410; GO:0043231; GO:0005856; GO:0005938; GO:0042995	488998	TRUE	-0.791164	0.0478986	0.989347	4	12973412	13035505	62094	-	63.3291	89.6555	6.30306	104.264	55.5849	71.1826	127.862	109.287	0	69.0411	0	47.9643	0	88.9051	6.41342	48.459	158.025	107.395	129.061	53.408	83.963	122.243	23.3814	81.2749	187.291	197.552	94.4148	88.6542	15.6615
ENSCAFG00000009059	ENSCAFT00000014414	COL2A1	protein_coding	protein_coding	collagen type II alpha 1 chain [Source:VGNC Symbol;Acc:VGNC:39471]	0.6364	4926	GO:0001501; GO:0030198; GO:0030199; GO:0030903; GO:0001502; GO:0001503; GO:0001894; GO:0001958; GO:0002062; GO:0003007; GO:0006029; GO:0007417; GO:0007601; GO:0007605; GO:0010468; GO:0035108; GO:0042472; GO:0048705; GO:0048839; GO:0051216; GO:0060021; GO:0060174; GO:0060272; GO:0060348; GO:0060351; GO:0071599; GO:0071773; GO:0097065; GO:2001240	GO:0005201; GO:0005515; GO:0046872; GO:0042289; GO:0042802; GO:0043394; GO:0048407	GO:0005615; GO:0031012; GO:0005581; GO:0005585; GO:0005604; GO:0005737	403826	TRUE	-1.59878	0.0479888	0.989347	27	6756994	6787733	30740	+	0	3.09157	0	1.47892	27.7924	8.89781	0.770255	0	0	69.0411	0	122.262	0	140.766	0	26.0933	42.2308	77.4879	0.573605	2.4841	0	13.6548	29.8763	7.03956	0	92.347	6.00326	43.9416	0
ENSCAFG00000019371	ENSCAFT00000030789	NCBP3	protein_coding	protein_coding	nuclear cap binding subunit 3 [Source:VGNC Symbol;Acc:VGNC:43647]	0.4735	2154	GO:0051607	GO:0000340; GO:0003729; GO:0000339	GO:0005634; GO:0005737; GO:0016607	611456	TRUE	-0.983972	0.0479925	0.989347	9	47605728	47635689	29962	-	90.4701	177.25	139.24	53.9807	206.706	116.66	110.532	98.2875	127.569	0	138.824	51.7262	36.4461	33.3394	1.60336	134.194	23.1588	35.3453	130.208	100.606	15.621	60.4711	98.7216	120.312	89.0702	4.6758	178.46	104.843	123.335
ENSCAFG00000008186	ENSCAFT00000013014; ENSCAFT00000084842		protein_coding	protein_coding		0.5428	1336		GO:0046982; GO:0003677	GO:0005634; GO:0008622		TRUE	-1.16919	0.0481731	0.989347	17	48241641	48252038	10398	-	0	43.2819	52.7165	8.13408	31.2665	25.7048	15.02	47.1922	184.267	0	0	49.8453	0	0	0	0	28.608	35.3453	24.0914	36.0194	0	52.6684	18.1856	14.7191	49.4156	19.8721	48.026	19.2727	31.9756
ENSCAFG00000019197	ENSCAFT00000030476	TJP3	protein_coding	protein_coding	tight junction protein 3 [Source:VGNC Symbol;Acc:VGNC:47388]	0.6733	3220		GO:0005515	GO:0005923; GO:0016020; GO:0005886; GO:0005634; GO:0005654; GO:0030054	403852	TRUE	1.4892	0.0482126	0.989347	20	55720632	55746965	26334	-	76.8996	37.0988	0	31.0574	26.0554	44.489	0	40.0956	0	0	0	138.25	9.11152	0	0	9.31904	23.1588	473.084	2.29442	9.93638	0	20.8073	0	26.8783	0	4.6758	8.18626	0	0
ENSCAFG00000007750	ENSCAFT00000012385; ENSCAFT00000085761	CASP3	protein_coding	protein_coding	caspase 3 [Source:VGNC Symbol;Acc:VGNC:38734]	0.4348	1130	GO:0006508; GO:0006915; GO:0001782; GO:0006974; GO:0007507; GO:0007605; GO:0008627; GO:0009411; GO:0009611; GO:0010033; GO:0016485; GO:0030216; GO:0030218; GO:0030889; GO:0031647; GO:0034349; GO:0043029; GO:0043065; GO:0043066; GO:0045165; GO:0045736; GO:0045786; GO:0046007; GO:0048011; GO:0051402; GO:0061713; GO:0071310; GO:0072734; GO:0097194; GO:1902004	GO:0004197; GO:0008234; GO:0016787; GO:0008233; GO:0004175; GO:0004190; GO:0004861; GO:0097153; GO:0097199; GO:0097200	GO:0005737; GO:0005634; GO:0005829	403567	TRUE	1.21924	0.048216	0.989347	16	45920071	45940505	20435	+	31.6645	35.0378	85.3779	207.049	22.5814	40.5345	7.31743	17.0318	0	0	69.4118	3.76191	21.2602	3.70438	0	96.918	1.36228	17.6727	23.5178	39.7455	433.483	66.3231	124.701	7.03956	23.7927	97.0229	18.0098	20.8145	46.332
ENSCAFG00000004384	ENSCAFT00000007054	CTSC	protein_coding	protein_coding	cathepsin C [Source:NCBI gene (formerly Entrezgene);Acc:403458]	0.4618	1297	GO:0006508; GO:0001913; GO:0031642; GO:1903980; GO:2001235	GO:0008234; GO:0004252; GO:0016505	GO:0005654; GO:0005737; GO:0005813; GO:0043231	403458	TRUE	-0.688433	0.0484123	0.99026	21	11659292	11692816	33525	+	189.987	629.649	90.5349	788.266	171.966	282.753	377.81	168.189	89.771	0	110.428	468.357	109.338	29.635	43.2906	186.381	167.561	293.638	507.64	399.939	3.90526	420.046	406.577	302.061	292.223	429.005	32.1993	289.861	126.597
ENSCAFG00000000592	ENSCAFT00000000911	TEX43	protein_coding	protein_coding	testis expressed 43 [Source:VGNC Symbol;Acc:VGNC:47277]	0.4071	1410				609078	TRUE	0.868752	0.0485846	0.99026	11	15902682	15908557	5876	+	404.376	653.081	94.8938	263.675	491.937	343.487	793.44	275.601	2444.65	2094.29	2137.02	1317.43	1407.33	590.785	2391.89	2273.71	1527.5	2455.89	369.931	222.427	316.865	287.041	292.906	213.64	525.084	429.93	347.388	310.111	740.895
ENSCAFG00000016197	ENSCAFT00000066532; ENSCAFT00000025714; ENSCAFT00000079251; ENSCAFT00000075316; ENSCAFT00000088204; ENSCAFT00000063425	TKFC	protein_coding	protein_coding	triokinase and FMN cyclase [Source:VGNC Symbol;Acc:VGNC:47390]	0.6023	2177	GO:0006071; GO:0039534; GO:0044262; GO:0045088; GO:0046835; GO:0016310; GO:0019563	GO:0004371; GO:0005524; GO:0034012; GO:0050354; GO:0000166; GO:0016301; GO:0016740	GO:0005829	483800	TRUE	1.14933	0.0486031	0.99026	18	55051097	55064526	13430	-	122.135	200.952	8.59509	75.4251	29.5295	85.0235	21.9523	96.1585	0	34.5206	0	43.2619	39.4833	748.285	237.296	74.5523	25.8834	152.257	57.9341	8.69433	0	81.9286	0	24.9584	40.2646	21.0411	33.8365	63.2143	112.241
ENSCAFG00000009407	ENSCAFT00000090794; ENSCAFT00000014968; ENSCAFT00000079106; ENSCAFT00000090459	LPCAT2	protein_coding	protein_coding	lysophosphatidylcholine acyltransferase 2 [Source:VGNC Symbol;Acc:VGNC:42749]	0.5051	1714	GO:0006644; GO:0006663; GO:0036151; GO:0061024	GO:0016746; GO:0005509; GO:0003841; GO:0047184; GO:0047192	GO:0016020; GO:0016021; GO:0005783; GO:0005789; GO:0005795; GO:0005811	611330	TRUE	-0.907821	0.0487192	0.99026	2	60388557	60469199	80643	-	84.4388	93.7775	81.94	36.9731	46.335	14.8344	232.637	138.842	654.23	0	16.5176	57.6907	239.42	526.897	546.095	50.3228	93.0111	325.037	97.886	55.7567	0	140.201	148.051	72.3155	96.5348	64.5035	56.9573	96.8637	168.533
ENSCAFG00000006269	ENSCAFT00000061883; ENSCAFT00000010149; ENSCAFT00000087235	PCID2	protein_coding	protein_coding	PCI domain containing 2 [Source:VGNC Symbol;Acc:VGNC:44305]	0.5212	1316	GO:0043066; GO:0043488; GO:0045579; GO:0045893; GO:0048536; GO:0090267; GO:2000117; GO:0006368; GO:0000973; GO:0016973; GO:0071033	GO:0003723; GO:0003690	GO:0005634; GO:0005737; GO:0044615; GO:0070390	476994	TRUE	-1.31442	0.0489322	0.99026	22	60602888	60623719	20832	-	1.50784	0	26.3583	28.0996	15.6333	38.0628	2.69589	19.5156	0	0	0	31.9762	0	0	38.4805	3.72762	69.4765	20.3915	62.5229	68.3126	0	28.61	0	24.9584	95.7809	64.2922	42.5685	80.1742	58.7307
ENSCAFG00000047506	ENSCAFT00000062148		protein_coding	protein_coding		0.4017	2223					TRUE	1.48427	0.0491873	0.99026	X	85341679	85343901	2223	-	10.0652	6.13968	146.999	96.6166	39.5322	35.1102	59.3035	84.0557	591.822	0	150.452	334.993	336.978	780.55	1076.21	170.319	309.883	104.626	0	0	0	46.9175	42.3751	86.6877	6.65983	0	103.223	5.26358	1.28471
ENSCAFG00000005065	ENSCAFT00000008151		protein_coding	protein_coding		0.4979	1920	GO:0055114; GO:0006082; GO:0006805; GO:0042738; GO:0019373	GO:0016712; GO:0020037; GO:0016705; GO:0005506; GO:0046872; GO:0016491; GO:0004497; GO:0008395; GO:0008392	GO:0016020; GO:0016021; GO:0005783; GO:0005737; GO:0043231		TRUE	1.40202	0.0491936	0.99026	1	112873448	112883710	10263	+	4.52351	17.5189	0	14.7892	48.6368	18.2899	15.4051	9.58037	326.01	34.5206	460.642	21.631	210.299	644.562	142.449	131.868	36.7817	78.2791	7.45686	32.2932	46.8631	3.25113	12.9897	0	21.3524	54.9406	11.9415	13.8763	13.0513
ENSCAFG00000017646	ENSCAFT00000059966; ENSCAFT00000036554	SERPINA1	protein_coding	protein_coding	serpin family A member 1 [Source:VGNC Symbol;Acc:VGNC:51681]	0.5496	2278	GO:0010951	GO:0004867; GO:0002020; GO:0042802	GO:0005615; GO:0005783; GO:0005794; GO:0043231	480422	TRUE	0.802289	0.0492127	0.99026	8	63376945	63398435	21491	-	327.2	1367.51	29.2233	471.777	39.9517	457.743	5.00666	103.255	44.8855	0	28.3957	297.191	130.599	111.131	4.81007	430.54	106.258	552.165	157.168	130.415	9.76314	246.436	306.556	207.347	3.05035	174.173	21.2843	87.1124	73.0872
ENSCAFG00000030640	ENSCAFT00000062417; ENSCAFT00000045439	PID1	protein_coding	protein_coding	phosphotyrosine interaction domain containing 1 [Source:VGNC Symbol;Acc:VGNC:44526]	0.5077	899	GO:0051881; GO:0046627; GO:0042127; GO:0001933; GO:0010628; GO:0044320; GO:0045944; GO:0046325; GO:0070346; GO:0070584; GO:0071345; GO:0071354; GO:0071356; GO:0071398; GO:1903077; GO:2000377; GO:2000379; GO:2001170; GO:2001171		GO:0005737	100685906	TRUE	-1.23628	0.0492858	0.99026	25	41425811	41652672	226862	-	36.188	1.03052	94.546	0	36.4776	14.8297	68.9379	8.16106	0	69.0411	0	2.82143	88.0781	0	48.1007	11.1828	6.81142	0	34.4163	9.93638	0	7.80272	16.8866	24.9584	11.5913	8.18265	46.9345	6.93815	66.5615
ENSCAFG00000023338	ENSCAFT00000035836	JUND	protein_coding	protein_coding	JunD proto-onco, AP-1 transcription factor subunit [Source:VGNC Symbol;Acc:VGNC:42199]	0.5937	4918	GO:0006357; GO:0006355	GO:0003700; GO:0003677	GO:0005634	609409	TRUE	-0.633998	0.0493907	0.99026	20	44736832	44763020	26189	+	328.838	195.799	962.375	308.54	340.457	416.826	386.957	379.929	356.722	34.5206	955.99	418.878	1002.38	105.99	1448.38	346.396	415.906	435.494	193.39	214.433	490.11	410.705	201.34	298.221	905.953	326.73	612.567	242.835	880.531
ENSCAFG00000032563	ENSCAFT00000045466	NKIRAS2	protein_coding	protein_coding	NFKB inhibitor interacting Ras like 2 [Source:VGNC Symbol;Acc:VGNC:43830]	0.609	803	GO:0007249	GO:0003924; GO:0005525		480518	TRUE	-1.58541	0.0494849	0.99026	9	20852103	20854892	2790	-	49.7586	34.0072	9.16809	53.9807	6.94811	0	15.7902	33.7087	200.804	0	0	15.9881	0	0	46.4973	134.194	0	0	13.1929	0	0	35.7625	12.9897	40.9574	10.9813	50.2648	11.4608	21.5854	22.8397
ENSCAFG00000019152	ENSCAFT00000030416; ENSCAFT00000084131; ENSCAFT00000073615	GLYR1	protein_coding	protein_coding	glyoxylate reductase 1 homolog [Source:VGNC Symbol;Acc:VGNC:41284]	0.5269	1671	GO:0055114; GO:0035066; GO:0045944	GO:0051287; GO:0050661; GO:0016491; GO:0035064; GO:0003677; GO:0003682; GO:0031491; GO:0042393	GO:0000786; GO:0005654; GO:0005829	479860	TRUE	0.950378	0.049635	0.99026	6	36582461	36616206	33746	+	110.072	397.782	85.9509	468.079	93.7995	155.217	207.584	129.512	129.932	1518.9	25.2406	175.869	233.862	44.4525	68.9443	55.9142	88.5485	214.791	267.873	130.415	249.936	81.2783	51.9587	247.664	244.638	91.1781	213.388	147.243	154.657
ENSCAFG00000005609	ENSCAFT00000009127; ENSCAFT00000047701; ENSCAFT00000085122; ENSCAFT00000061513	XDH	protein_coding	protein_coding	xanthine dehydrogenase [Source:VGNC Symbol;Acc:VGNC:48448]	0.5201	4684	GO:0055114; GO:0009115; GO:0001933; GO:0001937; GO:0006148; GO:0006154; GO:0006196; GO:0006204; GO:0006919; GO:0007595; GO:0010629; GO:0016226; GO:0030856; GO:0045602; GO:0046038; GO:0046055; GO:0051898; GO:1900745; GO:1900747; GO:2000379; GO:2001213; GO:0022900	GO:0043546; GO:0050660; GO:0071949; GO:0005506; GO:0016491; GO:0046872; GO:0051536; GO:0051537; GO:0004854; GO:0004855; GO:0009055; GO:0042803; GO:0070674; GO:0070675	GO:0005615; GO:0005829; GO:0016529	483028	TRUE	-1.15745	0.0497161	0.99026	17	24901447	24971935	70489	-	419.178	41.2209	107.725	2.95785	105.959	21.7502	310.413	0	333.098	34.5206	186.15	55.4881	391.796	7.40876	1224.96	186.381	305.192	120.99	90.0559	16.1466	345.614	37.7132	84.4329	13.4392	150.077	0	151.41	19.2727	86.1383
ENSCAFG00000042553	ENSCAFT00000062912		protein_coding	protein_coding		0.3936	2607					TRUE	0.623679	0.0498493	0.99026	38	18305999	18308605	2607	+	1418.05	1875.69	352.303	1290.15	2148.62	1429.67	1453.99	396.241	2225.58	2782.51	6783.83	5194.25	6100.95	1411.2	2278.26	4703.43	1361.13	1373.79	912.502	1738.18	1687.86	1169.8	1269.88	1006.78	1678.98	1669.51	1570.07	1415.92	2490.88
ENSCAFG00000043024	ENSCAFT00000091305		protein_coding	protein_coding		0.3953	2952					TRUE	1.68906	0.0500182	0.99026	2	17959542	17962493	2952	-	0	115.879	0	8.31251	3.2278	20.7503	1.2929	26.331	199.596	113.001	167.125	285.83	211.19	0	199.486	580.112	186.632	119.76	0	44.8326	125.936	8.10644	0	0	95.2014	10.9834	12.2871	24.1202	75.9689
ENSCAFG00000003834	ENSCAFT00000006169; ENSCAFT00000086568; ENSCAFT00000061575	LIN7B	protein_coding	protein_coding	lin-7 homolog B, crumbs cell polarity complex component [Source:VGNC Symbol;Acc:VGNC:53735]	0.6747	1116	GO:0007269; GO:0045199; GO:1903361	GO:0005515; GO:0097016	GO:0005886; GO:0005923; GO:0098793; GO:0045202; GO:0016323; GO:0005911; GO:0097025	119870942	TRUE	-1.30821	0.0500856	0.99026	1	107332623	107336302	3680	-	0	0	0	0	27.7924	5.43755	0	0	0	0	0	0	0	0	0	0	8.17371	0	0	12.4205	1.95263	26.0091	0	0	21.9625	10.5205	39.294	0	0
ENSCAFG00000001411	ENSCAFT00000002183	STK38	protein_coding	protein_coding	serine/threonine kinase 38 [Source:VGNC Symbol;Acc:VGNC:46919]	0.5003	1929	GO:0006468; GO:0016310; GO:0035556; GO:0018105	GO:0004674; GO:0004672; GO:0005524; GO:0000166; GO:0016301; GO:0016740		481766	TRUE	0.88944	0.0500949	0.99026	12	5595840	5636692	40853	-	88.2011	90.686	345.523	283.953	225.814	260.014	246.602	306.927	321.286	2347.4	0	216.405	63.7807	29.635	272.57	132.241	69.4765	421.425	149.137	80.7331	0	206.772	89.6288	208.627	206.582	305.096	204.111	283.693	212.083
ENSCAFG00000019604	ENSCAFT00000031165	NOL9	protein_coding	protein_coding	nucleolar protein 9 [Source:VGNC Symbol;Acc:VGNC:53428]	0.49	2210	GO:0000460	GO:0051731	GO:0005730; GO:0045111	479591	TRUE	-1.19974	0.0501439	0.99026	5	60375361	60396174	20814	-	54.2821	22.6715	253.842	6.65516	39.9516	52.8925	169.071	22.709	47.2479	0	3.15508	44.2024	15.1859	3.70438	24.0503	16.7743	130.779	0	128.487	19.8728	0	37.0629	6.49484	23.0386	14.6417	7.0137	52.3921	3.85453	22.8397
ENSCAFG00000000905	ENSCAFT00000001405	KPNA5	protein_coding	protein_coding	karyopherin subunit alpha 5 [Source:VGNC Symbol;Acc:VGNC:42503]	0.404	1745	GO:0006606; GO:0015031; GO:0006607	GO:0061608; GO:0005515; GO:0008139	GO:0005737; GO:0005634; GO:0005654; GO:0005829	484094	TRUE	-1.19699	0.0502031	0.99026	1	57112224	57151583	39360	+	12.0627	3.09157	95.119	8.87354	69.4811	78.103	103.214	9.58037	4.72479	0	53.6364	56.4286	27.3346	0	0	14.9105	10.8983	4.07831	61.3757	140.351	17.5737	43.5652	103.917	19.1988	139.096	4.6758	44.2058	30.8362	3.91538
ENSCAFG00000003716	ENSCAFT00000005993	NAA15	protein_coding	protein_coding	N-alpha-acetyltransferase 15, NatA auxiliary subunit [Source:VGNC Symbol;Acc:VGNC:54810]	0.3677	3818	GO:0017196; GO:0006474; GO:0043066; GO:0045893; GO:0050821	GO:0005515; GO:0004596; GO:0016407; GO:0043022	GO:0005737; GO:0031415; GO:0005634; GO:0005667; GO:0005829; GO:0016604; GO:0043231	483817	TRUE	0.852977	0.050488	0.993021	19	3309259	3362059	52801	-	69.3604	147.365	226.337	131.624	231.025	108.751	340.838	77.7074	75.5966	863.014	3.15508	183.393	233.862	218.558	59.3241	85.7352	478.162	63.8935	147.416	276.977	15.621	292.602	161.072	182.389	294.054	60.7854	114.062	119.49	139.649
ENSCAFG00000012888	ENSCAFT00000036134; ENSCAFT00000020464; ENSCAFT00000064159	RSRP1	protein_coding	protein_coding	arginine and serine rich protein 1 [Source:VGNC Symbol;Acc:VGNC:54772]	0.5825	1097				478182	TRUE	-1.07664	0.0505482	0.993021	2	74545264	74549832	4569	+	171.893	1.03052	18.3362	27.3601	178.914	147.308	149.815	59.966	257.501	34.5206	192.46	166.464	9.11152	0	30.4637	70.8247	29.9703	0	217.396	58.3762	115.205	91.0317	48.0618	51.1968	28.6733	19.8721	176.823	128.741	80.2654
ENSCAFG00000008869	ENSCAFT00000059917; ENSCAFT00000014092	TGM2	protein_coding	protein_coding	transglutaminase 2 [Source:VGNC Symbol;Acc:VGNC:47316]	0.6028	2380	GO:0018149; GO:0018215; GO:0007200; GO:0018277; GO:0032471; GO:0042981; GO:0043065; GO:0043277; GO:0045785; GO:0050769; GO:0051561; GO:0060445; GO:0060662; GO:0071314; GO:1903351; GO:1904015; GO:2000425	GO:0003810; GO:0046872; GO:0005509; GO:0005525; GO:0050568	GO:0005783; GO:0000785; GO:0005634; GO:0005739; GO:0005829; GO:0005886; GO:0031012; GO:0031226	485867	TRUE	1.08646	0.0508008	0.994406	24	26628009	26663840	35832	-	155.307	595.642	913.371	277.298	38.2146	1995.58	59.3097	1159.93	2.36239	69.0411	9.46524	1033.58	78.9665	1481.75	3.20671	145.377	9.53599	1544.32	86.6143	2769.77	355.378	241.884	68.8453	107.514	292.223	342.502	421.32	750.092	108.978
ENSCAFG00000004623	ENSCAFT00000064396; ENSCAFT00000093181; ENSCAFT00000064490; ENSCAFT00000072343; ENSCAFT00000077607; ENSCAFT00000078026; ENSCAFT00000007485; ENSCAFT00000077328; ENSCAFT00000092882	SLC4A2	protein_coding	protein_coding	solute carrier family 4 member 2 [Source:VGNC Symbol;Acc:VGNC:46432]	0.6258	4176	GO:0006820; GO:0055085; GO:0006811; GO:0015698; GO:0098656; GO:0015701; GO:0050801; GO:0051453	GO:0005452; GO:0008509; GO:0015297; GO:0015301; GO:0022857	GO:0016020; GO:0016021; GO:0005886; GO:0016324; GO:0016323	475538	TRUE	-0.699016	0.0508241	0.994406	16	15111116	15126617	15502	+	289.504	388.507	399.958	272.122	191.073	144.836	260.731	113.19	0	414.247	28.3957	37.6191	303.717	174.106	341.515	180.789	174.372	20.3915	180.112	193.759	728.331	349.171	109.113	359.018	352.62	111.05	307.803	97.9051	106.368
ENSCAFG00000014369	ENSCAFT00000077019; ENSCAFT00000092754; ENSCAFT00000087262; ENSCAFT00000068648; ENSCAFT00000022831	TMEM161A	protein_coding	protein_coding	transmembrane protein 161A [Source:VGNC Symbol;Acc:VGNC:47489]	0.6136	2505	GO:0032526; GO:0034599; GO:0034644; GO:0045739; GO:1902230		GO:0016020; GO:0016021	484810	TRUE	1.15162	0.0515112	0.998442	20	44020919	44037938	17020	+	25.6332	50.4956	0	5.9157	22.5814	69.2052	15.02	61.3853	0	138.082	0	41.381	33.4089	7.40876	291.811	203.155	9.53599	202.556	5.16244	18.6307	7.81051	78.0272	28.5773	65.2759	36.6042	67.7991	42.0228	53.1925	1.95769
ENSCAFG00000013272	ENSCAFT00000021054; ENSCAFT00000048016; ENSCAFT00000088130	MBTPS2	protein_coding	protein_coding	membrane bound transcription factor peptidase, site 2 [Source:VGNC Symbol;Acc:VGNC:43065]	0.4422	1845	GO:0006508; GO:0031293; GO:0051091; GO:0070977; GO:1990440; GO:1905897	GO:0004222; GO:0005515; GO:0008233	GO:0016020; GO:0016021; GO:0005737	119868395	TRUE	-1.24336	0.051906	0.998442	X	17655363	17710288	54926	+	61.8212	24.7325	12.0331	50.2834	29.5295	10.3808	58.5394	6.03208	51.9727	0	0	26.3333	33.4089	0	1.60336	33.5485	8.17371	23.1104	83.1725	43.4717	0	1.95068	3.8969	11.5193	23.1826	0	30.0163	10.0218	40.459
ENSCAFG00000002655	ENSCAFT00000004181	MTO1	protein_coding	protein_coding	mitochondrial tRNA translation optimization 1 [Source:VGNC Symbol;Acc:VGNC:43489]	0.4573	2272	GO:0002098; GO:0008033; GO:0030488; GO:0070899	GO:0050660	GO:0005739	474967	TRUE	1.06118	0.052109	0.998442	12	35533808	35560593	26786	+	46.7429	192.708	0	48.8045	20.8443	12.8524	73.5594	20.9349	30.7111	0	0	49.8453	33.4089	22.2263	0	246.023	1.36228	78.8473	22.3706	81.9751	0	78.6774	57.1546	33.9179	52.466	52.6027	33.2908	34.6908	24.7974
ENSCAFG00000011946	ENSCAFT00000077086; ENSCAFT00000018990; ENSCAFT00000075266	RTF2	protein_coding	protein_coding	replication termination factor 2 [Source:VGNC Symbol;Acc:VGNC:45788]	0.5158	1106	GO:1902979; GO:0072711; GO:0097752	GO:0003677	GO:0005634; GO:0005657	610221	TRUE	0.871331	0.0522788	0.998442	24	41665294	41706348	41055	+	61.8212	267.936	35.5264	177.471	105.959	168.564	121.315	90.8361	94.4958	0	6.31016	112.857	6.07435	200.036	101.011	91.3266	66.752	194.399	142.828	180.097	0	152.803	150.68	189.428	30.5035	107.543	109.696	94.0505	118.114
ENSCAFG00000019920	ENSCAFT00000031698	NUP214	protein_coding	protein_coding	nucleoporin 214 [Source:VGNC Symbol;Acc:VGNC:44052]	0.5592	7884	GO:0006606; GO:0006405; GO:0006406; GO:0006611; GO:0046822; GO:0051726	GO:0005515; GO:0008139; GO:0017056; GO:0005049	GO:0005643; GO:1990876	608534	TRUE	0.648971	0.0523703	0.998442	9	52841096	52947770	106675	-	278.95	518.353	310.569	422.233	340.457	501.243	290.386	279.605	1474.13	932.055	224.011	206.905	212.602	292.646	577.208	195.7	235.675	871.399	421.987	467.01	738.093	310.808	289.67	341.739	272.701	448.877	438.517	181.163	418.293
ENSCAFG00000002098	ENSCAFT00000091512; ENSCAFT00000003320	ECRG4	protein_coding	protein_coding	ECRG4 augurin [Source:VGNC Symbol;Acc:VGNC:52481]	0.5784	2639	GO:0031145; GO:0070314; GO:0090398; GO:0007417; GO:0042127; GO:0008285; GO:0009611		GO:0016020; GO:0005737; GO:0005576; GO:0016324; GO:0005615	611190	TRUE	-1.30713	0.0524391	0.998442	10	37423183	37433322	10140	-	0	0	0	3.69731	19.1073	554.63	0.385128	52.8694	25.9863	0	0	94.9881	0	103.723	327.084	31.6847	21.7966	43.502	0	85.7013	0	100.135	0	1.27992	0	31.5616	0	92.5087	0
ENSCAFG00000018408	ENSCAFT00000029237; ENSCAFT00000046229; ENSCAFT00000070556	BRF1	protein_coding	protein_coding	BRF1 RNA polymerase III transcription initiation factor subunit [Source:VGNC Symbol;Acc:VGNC:38523]	0.6631	2790	GO:0006383; GO:0070897; GO:0006352	GO:0000995; GO:0017025	GO:0000126	490883	TRUE	1.01051	0.052574	0.998442	8	72588693	72632263	43571	-	152.291	34.0072	115.174	114.617	52.1108	102.819	201.807	144.06	4.72479	34.5206	3.15508	164.583	118.45	1600.29	0	67.0971	256.11	67.9718	122.178	98.1218	136.684	74.7761	35.0721	164.47	37.8243	37.4064	200.837	166.515	104.41
ENSCAFG00000004905	ENSCAFT00000046475; ENSCAFT00000007895	ITGB4	protein_coding	protein_coding	integrin subunit beta 4 [Source:HGNC Symbol;Acc:HGNC:6158]	0.6195	5804	GO:0031581; GO:0048870; GO:0007160; GO:0007229; GO:0006914; GO:0007155; GO:0009611; GO:0022011; GO:0032290; GO:0035878; GO:0043589; GO:0046847; GO:0048333; GO:0061450; GO:0016477; GO:0033627	GO:0005515; GO:0001664; GO:0031994; GO:0038132; GO:0005178	GO:0008305; GO:0005604; GO:0005730; GO:0005886; GO:0009925; GO:0009986; GO:0030054; GO:0030056; GO:0031252; GO:0031965; GO:0043235; GO:0016020; GO:0016021; GO:0005925	483318	TRUE	1.0499	0.0526689	0.998442	9	4825292	4855820	30529	-	710.19	292.668	1824.45	618.19	310.928	55.364	441.356	404.859	356.722	0	28.3957	696.893	440.39	2637.52	468.18	13.0467	551.725	16.3132	337.28	162.708	1411.75	87.7806	540.371	336.619	1102.39	324.967	1422.77	54.7343	1040.19
ENSCAFG00000014470	ENSCAFT00000023017; ENSCAFT00000072360	SERPINC1	protein_coding	protein_coding	serpin family C member 1 [Source:VGNC Symbol;Acc:VGNC:46034]	0.5207	2103	GO:0030193; GO:2000266; GO:0007596; GO:0007599; GO:0010951	GO:0004867; GO:0008201; GO:0002020; GO:0042802	GO:0005615	480066	TRUE	0.980434	0.0528532	0.998442	7	25316129	25332987	16859	+	224.629	86.9712	22.9025	160.616	76.7417	121.181	86.3164	7.40506	337	7.01848	80.188	295.132	189.361	229.097	341.949	50.5258	462.646	144.588	78.7129	223.823	0	48.6247	92.2011	15.7306	93.7421	98.5124	56.5812	77.9155	210.195
ENSCAFG00000003106	ENSCAFT00000004987; ENSCAFT00000004986; ENSCAFT00000067462; ENSCAFT00000088642; ENSCAFT00000082185; ENSCAFT00000087039; ENSCAFT00000072736	EHBP1	protein_coding	protein_coding	EH domain binding protein 1 [Source:VGNC Symbol;Acc:VGNC:40244]	0.4243	4129	GO:0030036	GO:0005515	GO:0005815; GO:0031941; GO:0005654; GO:0005829; GO:0005886	481386	TRUE	-0.614327	0.0533881	0.998442	10	62366512	62825693	459182	+	354.341	277.211	492.212	501.355	634.014	675.245	880.016	278.186	1053.63	138.082	239.786	437.321	643.881	385.255	1082.26	465.951	732.909	201.197	887.94	386.276	1134.48	434.351	1074.25	423.653	602.139	738.776	629.25	289.09	1079.99
ENSCAFG00000014944	ENSCAFT00000072369; ENSCAFT00000064176; ENSCAFT00000023784; ENSCAFT00000043023	UBA1	protein_coding	protein_coding	ubiquitin like modifier activating enzyme 1 [Source:VGNC Symbol;Acc:VGNC:48036]	0.5731	3476	GO:0006464; GO:0018215; GO:0016567; GO:0006974; GO:0006511; GO:0032446	GO:0008641; GO:0000166; GO:0005524; GO:0016874; GO:0004839	GO:0000792; GO:0005634; GO:0005654; GO:0005737; GO:0005739; GO:0005765; GO:0010008; GO:0030057; GO:0030867	480896	TRUE	-0.518318	0.0534171	0.998442	X	40783809	40807069	23261	+	262.363	311.218	530.603	271.383	316.14	486.413	356.243	312.959	1174.11	103.562	91.4974	316.941	261.197	85.2008	354.341	246.023	426.395	411.91	495.595	350.258	931.403	586.505	189.649	308.461	677.176	440.694	366.198	518.82	465.93
ENSCAFG00000031675	ENSCAFT00000043713	COL8A1	protein_coding	protein_coding	collagen type VIII alpha 1 chain [Source:VGNC Symbol;Acc:VGNC:39484]	0.6134	2817	GO:0030198; GO:0010811; GO:0035987; GO:0048593; GO:0050673	GO:0005515; GO:0005201	GO:0005576; GO:0005615; GO:0031012	487950	TRUE	-0.580511	0.0537296	0.998442	33	6285415	6425414	140000	+	36.188	597.703	1.71902	1918.9	20.8443	2328.26	39.283	2999.37	2.36239	448.767	268.182	1185.94	133.636	2767.17	0	1910.4	137.591	1585.1	176.097	1810.91	23.4315	2490.37	268.886	4700.51	152.517	2899	105.876	5077.96	57.4256
ENSCAFG00000016700	ENSCAFT00000026445; ENSCAFT00000026448	RORA	protein_coding	protein_coding	RAR related orphan receptor A [Source:VGNC Symbol;Acc:VGNC:45695]	0.4718	1580	GO:0006355; GO:0030522; GO:0007275; GO:0006357; GO:0050728; GO:0001525; GO:0006805; GO:0006809; GO:0008589; GO:0010575; GO:0010906; GO:0019218; GO:0021702; GO:0021930; GO:0032922; GO:0036315; GO:0042632; GO:0042692; GO:0042752; GO:0042753; GO:0043030; GO:0043124; GO:0045599; GO:0045893; GO:0045944; GO:0046068; GO:0070328; GO:0071347; GO:0071356; GO:0071456; GO:0072539	GO:0004879; GO:0043565; GO:0003700; GO:0003677; GO:0008270; GO:0046872; GO:0000978; GO:0008142; GO:0000977; GO:0000981; GO:0001222; GO:0001223; GO:0008013; GO:0008134; GO:0098531	GO:0005634	478328	TRUE	-0.951695	0.0538687	0.998442	30	25325275	26026623	701349	-	215.62	30.9157	97.984	39.9309	55.5849	98.8645	36.5871	17.3866	113.395	0	697.274	71.4762	39.4833	7.40876	1.60336	95.0542	93.9976	0	43.594	73.2808	0	82.5788	14.2887	76.7952	75.0386	202.229	151.173	70.9234	262.983
ENSCAFG00000008274	ENSCAFT00000080847; ENSCAFT00000061496; ENSCAFT00000013142; ENSCAFT00000064782; ENSCAFT00000071513; ENSCAFT00000089611; ENSCAFT00000013139; ENSCAFT00000080300	ARHGEF28	protein_coding	protein_coding	Rho guanine nucleotide exchange factor 28 [Source:VGNC Symbol;Acc:VGNC:38083]	0.5056	6005	GO:0035556; GO:0050790; GO:0035023; GO:0000902	GO:0005085	GO:0005737	487245	TRUE	-1.34225	0.0539389	0.998442	2	56464994	56700864	235871	+	57.2977	63.8924	127.78	51.0229	45.1628	25.7048	28.1143	0	2.36239	0	0	5.64286	27.3346	0	30.4637	5.59142	115.794	99.2389	48.7564	0	0	85.1797	76.6391	38.3976	1.83021	0	29.4705	3.85453	0.652564
ENSCAFG00000016008	ENSCAFT00000008062; ENSCAFT00000091960	RPL9	protein_coding	protein_coding	ribosomal protein L9 [Source:VGNC Symbol;Acc:VGNC:53205]	0.437	742	GO:0006412; GO:0002181	GO:0019843; GO:0003735	GO:0005840; GO:0022625; GO:0022626	479109	TRUE	-0.586777	0.0540021	0.998442	3	72989592	72993949	4358	+	731.3	253.509	1480.65	624.106	649.507	672.279	643.537	323.604	236.239	34.5206	542.674	362.084	616.546	140.766	232.807	119.284	629.325	382.002	675.133	496.819	1384.41	456.388	454.639	463.971	764.417	445.37	857.919	439.416	1109.35
ENSCAFG00000015654	ENSCAFT00000035245; ENSCAFT00000082662	PAPSS2	protein_coding	protein_coding	3'-phosphoadenosine 5'-phosphosulfate synthase 2 [Source:VGNC Symbol;Acc:VGNC:49936]	0.6065	1828	GO:0000103; GO:0008152; GO:0016310; GO:0050428; GO:0007596; GO:0060348	GO:0004781; GO:0004020; GO:0005524; GO:0000166; GO:0016740; GO:0016779; GO:0003824		486463	TRUE	0.903657	0.0540075	0.998442	26	37725616	37743928	18313	+	21.1097	84.5028	42.9754	272.122	33.0035	128.03	23.4928	455.955	23.6239	103.562	0	265.214	3.03717	518.612	0	182.653	2.72457	216.15	36.1371	166.435	0	352.423	146.783	259.824	0	632.402	9.27774	358.471	8.48334
ENSCAFG00000023471	ENSCAFT00000036091	RPS27A	protein_coding	protein_coding	ribosomal protein S27a [Source:VGNC Symbol;Acc:VGNC:54540]	0.465	572	GO:0006412; GO:0016567; GO:0019941	GO:0003735; GO:0005515; GO:0046872; GO:0031625; GO:0031386	GO:0005840; GO:0005634; GO:0005737; GO:0022627; GO:0022626	474599	TRUE	-0.569954	0.0540382	0.998442	10	56132894	56135327	2434	+	625.877	196.83	304.198	270.643	757.171	503.715	333.118	410.891	277.225	172.603	615.241	228.536	279.42	144.471	49.704	59.6418	358.224	375.204	711.27	274.493	560.404	351.773	418.268	520.275	563.704	206.904	449.698	312.972	664.219
ENSCAFG00000007873	ENSCAFT00000047961	DNAH12	protein_coding	protein_coding	dynein axonemal heavy chain 12 [Source:VGNC Symbol;Acc:VGNC:81894]	0.397	12730	GO:0007018; GO:0003341	GO:0008569; GO:0005524; GO:0000166; GO:0051959; GO:0045505	GO:0030286; GO:0005737; GO:0005856; GO:0005874; GO:0042995; GO:0005929; GO:0036156	484715	TRUE	1.38601	0.0544838	0.998442	20	32900142	33110339	210198	+	18.094	2.06174	88.3827	8.84995	46.2663	70.7227	15.5577	20.2529	56.9883	0	206.451	29.7919	218.291	0	462.613	310.277	427.426	365.955	1.78138	110.731	41.0302	4.61893	70.3002	14.7842	67.7726	0	39.6889	38.9176	46.3794
ENSCAFG00000011140	ENSCAFT00000017720; ENSCAFT00000049013	KIF14	protein_coding	protein_coding	kinesin family member 14 [Source:VGNC Symbol;Acc:VGNC:42383]	0.4038	6161	GO:0007018; GO:0001558; GO:0007080; GO:0008284; GO:0010389; GO:0021685; GO:0021693; GO:0021695; GO:0021766; GO:0021772; GO:0021846; GO:0021987; GO:0030155; GO:0030334; GO:0031146; GO:0031641; GO:0032147; GO:0032467; GO:0032487; GO:0033624; GO:0034446; GO:0043066; GO:0043161; GO:0043523; GO:0043524; GO:0045184; GO:0051301; GO:1903429; GO:2000045	GO:0008017; GO:0003777; GO:0005524; GO:0005515; GO:0000166; GO:0003774; GO:1990939; GO:0008574; GO:0015631; GO:0019901; GO:0030165	GO:0005874; GO:0005871; GO:0005829; GO:0005886; GO:0030496; GO:0051233; GO:0090543	490248	TRUE	1.39345	0.0546537	0.998442	7	2548258	2601581	53324	+	51.2664	29.8852	0	65.8121	0	11.8637	0	94.7392	49.6103	0	31.5508	253.929	0	0	0	11.1828	34.0571	119.63	0	0	0	18.8566	24.6804	152.31	0.61007	1.16895	4.91175	10.7927	0
ENSCAFG00000029131	ENSCAFT00000048591	HAPLN1	protein_coding	protein_coding	hyaluronan and proteoglycan link protein 1 [Source:VGNC Symbol;Acc:VGNC:41593]	0.56	2050	GO:0007155; GO:0001501; GO:0007417	GO:0005540	GO:0005576; GO:0031012; GO:0045202	488921	TRUE	-1.35394	0.0546729	0.998442	3	23998545	24074580	76036	+	15.0784	247.325	0	104.264	12.1592	3.46026	0	34.7732	375.621	0	0	27.2738	3.03717	0	224.47	119.284	10.8983	0	0	3.72614	0	6.50227	5.19587	12.7992	32.3337	1.16895	13.098	27.7526	4.56795
ENSCAFG00000043597	ENSCAFT00000069074	H1-5	protein_coding	protein_coding	H1.5 linker histone, cluster member [Source:VGNC Symbol;Acc:VGNC:83731]	0.6388	681	GO:0006334; GO:0000122; GO:0006325; GO:0030307; GO:0050821; GO:0051574; GO:0071169	GO:0003677; GO:0031490; GO:0042826	GO:0000786; GO:0005634; GO:0005694; GO:0000785; GO:0000792	488305	TRUE	1.0949	0.0549462	0.998442	35	25046023	25046703	681	-	63.3167	325.885	0	209.62	31.9174	20.8868	83.1136	62.8121	0	0	0	25.902	0	62.9744	0	18.8875	7.77668	347.371	59.5826	81.9313	0	108.008	65.2744	98.2428	1.94448	83.0133	2.45377	140.416	7.50677
ENSCAFG00000013773	ENSCAFT00000021894; ENSCAFT00000070872; ENSCAFT00000069010; ENSCAFT00000075949; ENSCAFT00000085264; ENSCAFT00000076626; ENSCAFT00000083668; ENSCAFT00000074034; ENSCAFT00000084512; ENSCAFT00000081363	BCR	protein_coding	protein_coding	BCR activator of RhoGEF and GTPase [Source:VGNC Symbol;Acc:VGNC:38420]	0.6175	2629	GO:0043547; GO:0007165; GO:0006468; GO:0002692; GO:0003014; GO:0007264; GO:0007420; GO:0030036; GO:0030216; GO:0030336; GO:0032496; GO:0035023; GO:0042472; GO:0043114; GO:0043314; GO:0048041; GO:0048872; GO:0050728; GO:0050766; GO:0050804; GO:0050885; GO:0051171; GO:0051726; GO:0060216; GO:0060268; GO:0060313; GO:0065002; GO:0071222; GO:0090630; GO:2000378	GO:0005085; GO:0005096; GO:0004674	GO:0030424; GO:0045202; GO:0043197; GO:0016020; GO:0005829; GO:0005886; GO:0014069; GO:0032991; GO:0098685; GO:0098978	607482	TRUE	0.746853	0.0550168	0.998442	26	27856082	27978318	122237	+	280.457	219.501	787.883	497.658	187.599	227.388	167.916	676.303	255.139	69.0411	517.433	220.071	185.268	359.325	325.481	301.937	648.447	159.054	148.564	257.104	185.5	276.346	220.825	245.744	423.999	99.3608	503.182	219.708	283.212
ENSCAFG00000017932	ENSCAFT00000028463; ENSCAFT00000072420; ENSCAFT00000085255	ARID3B	protein_coding	protein_coding	AT-rich interaction domain 3B [Source:VGNC Symbol;Acc:VGNC:38096]	0.5777	2290	GO:0006357; GO:0045944	GO:0003677	GO:0005634; GO:0005654	487646	TRUE	1.17085	0.0551342	0.998442	30	37640663	37692049	51387	+	78.4074	109.235	0	109.44	24.8974	30.6669	70.8635	112.853	0	0	47.3262	3.76191	299.122	544.544	254.933	190.997	132.529	85.9127	101.586	28.5671	58.5788	104.869	48.4081	4.47972	102.492	33.8995	49.7752	0.770906	32.6282
ENSCAFG00000007613	ENSCAFT00000012228; ENSCAFT00000047500; ENSCAFT00000071612; ENSCAFT00000070947	POLR1A	protein_coding	protein_coding	RNA polymerase I subunit A [Source:VGNC Symbol;Acc:VGNC:44788]	0.5253	5318	GO:0006351; GO:0006360; GO:1904750	GO:0003899; GO:0003677; GO:0008270; GO:0016740; GO:0016779; GO:0001054; GO:0003682	GO:0005634; GO:0005694; GO:0005736	475766	TRUE	0.847998	0.0552761	0.998442	17	39000778	39070356	69579	+	111.58	35.0378	41.2564	226.275	59.059	170.047	223.759	157.899	0	0	63.1017	181.512	167.045	1107.61	44.8939	165.879	194.807	164.492	153.153	86.9433	31.2421	124.193	83.134	204.147	76.8688	121.571	121.702	154.181	150.09
ENSCAFG00000008956	ENSCAFT00000014229	SPR	protein_coding	protein_coding	sepiapterin reductase [Source:VGNC Symbol;Acc:VGNC:49109]	0.6207	820	GO:0006729; GO:0055114; GO:0006809	GO:0004757; GO:0016491	GO:0005654; GO:0005829	483118	TRUE	-1.3708	0.0555661	0.998442	17	49950800	49957417	6618	-	36.188	5.15261	17.1902	0	0	14.8297	14.2497	0	0	0	18.9305	6.58334	33.4089	0	0	48.459	12.2606	0	13.7665	4.96819	0	26.0091	0	0	78.699	4.6758	2.72875	33.9199	1.30513
ENSCAFG00000003680	ENSCAFT00000005915	MYLK3	protein_coding	protein_coding	myosin light chain kinase 3 [Source:VGNC Symbol;Acc:VGNC:43551]	0.5971	3919	GO:0006468; GO:0055003; GO:0045214; GO:0002528; GO:0071347	GO:0004672; GO:0005524; GO:0000166; GO:0004683; GO:0004687	GO:0005737; GO:0015629	475345	TRUE	0.990831	0.0555741	0.998442	15	8381854	8416368	34515	+	60.5675	22.0625	10.2577	322.541	250.241	116.621	300.952	170.66	925.711	1509.5	651.811	258.229	839.436	741.587	1992.84	918.874	723.91	351.299	78.0406	141.987	211.651	140.415	68.3027	166.724	93.4126	85.3966	179.181	118.174	377.97
ENSCAFG00000004423	ENSCAFT00000065706; ENSCAFT00000007123; ENSCAFT00000064387	TCAIM	protein_coding	protein_coding	T cell activation inhibitor, mitochondrial [Source:VGNC Symbol;Acc:VGNC:47180]	0.4254	922			GO:0005739	485567	TRUE	-1.55303	0.0556152	0.998442	23	1909344	1998055	88712	-	55.8535	0	0	1.79401	5.71156	65.079	5.73116	0	52.5404	0	0	9.6266	109.338	0	16.6476	0	94.8645	82.0447	146.607	20.3067	1.95263	56.0154	34.8814	0	35.2249	2.3379	10.3693	11.6271	3.47878
ENSCAFG00000006755	ENSCAFT00000079615; ENSCAFT00000010876	POLR1D	protein_coding	protein_coding	RNA polymerase I and III subunit D [Source:VGNC Symbol;Acc:VGNC:59102]	0.6135	1446	GO:0006351	GO:0003899; GO:0046983; GO:0003677		100686016	TRUE	-0.826582	0.0556916	0.998442	25	11954033	11999797	45765	-	114.595	177.25	169.037	125.709	104.222	187.348	100.903	57.4822	4.72479	0	88.3423	77.1191	206.528	7.40876	129.872	33.5485	83.0994	130.506	89.482	110.542	76.1525	128.745	38.9691	23.6785	112.863	94.6849	95.5064	102.531	108.978
ENSCAFG00000019602	ENSCAFT00000049615; ENSCAFT00000031158	PLEKHG5	protein_coding	protein_coding	pleckstrin homology and RhoGEF domain containing G5 [Source:VGNC Symbol;Acc:VGNC:44680]	0.63	4044	GO:0050790; GO:0007266; GO:0043542	GO:0005085	GO:0005886; GO:0030424; GO:0030139	479590	TRUE	-0.854934	0.0557725	0.998442	5	60321465	60348088	26624	-	105.548	185.494	60.1656	308.356	151.121	164.115	308.872	83.7395	231.515	103.562	6.31016	207.845	12.1487	166.697	295.017	331.758	173.01	0	113	633.444	42.9578	303.656	329.938	625.241	168.379	475.762	261.96	362.326	206.21
ENSCAFG00000011662	ENSCAFT00000018552; ENSCAFT00000080567; ENSCAFT00000018521	PRPS2	protein_coding	protein_coding	phosphoribosyl pyrophosphate synthetase 2 [Source:VGNC Symbol;Acc:VGNC:45033]	0.547	1293	GO:0044249; GO:0009156; GO:0009165; GO:0009116; GO:0016310; GO:0006015	GO:0004749; GO:0000287; GO:0005524; GO:0016301; GO:0016740; GO:0046872; GO:0042802		476855	TRUE	0.676867	0.0558217	0.998442	X	9281730	9418289	136560	+	463.297	383.15	725.817	565.236	675.265	379.976	560.54	541.6	1630.23	3514.4	856.72	912.235	1827.54	182.683	1045.66	884.21	578.32	1109.59	438.251	538.734	51.1471	352.834	215.757	278.66	849.089	282.438	337.818	325.955	715.752
ENSCAFG00000014672	ENSCAFT00000079949; ENSCAFT00000023336	STIP1	protein_coding	protein_coding	stress induced phosphoprotein 1 [Source:VGNC Symbol;Acc:VGNC:46903]	0.5159	1760	GO:0098761	GO:0005515; GO:0051879	GO:0032991; GO:0101031	474837	TRUE	0.803734	0.0558322	0.998442	18	52854663	52868478	13816	-	90.4701	51.5261	228.629	156.026	93.7995	178.945	135.95	97.5778	2.36239	0	85.1872	362.084	157.933	300.055	83.3745	331.758	283.355	398.315	125.046	196.244	279.226	248.387	106.515	122.872	178.14	177.68	43.1143	102.531	71.1295
ENSCAFG00000028765	ENSCAFT00000049194		protein_coding	protein_coding		0.6739	1193	GO:0010951	GO:0004869	GO:0016020; GO:0016021; GO:0005615		TRUE	-0.474483	0.0558687	0.998442	23	49562	53985	4424	-	1795.83	2125.97	1618.74	1681.54	668.756	3061.34	1912.93	2060.13	628.397	1001.1	1271.5	940.477	1090.35	455.639	606.068	1958.86	844.617	1423.33	2035.15	1120.33	326.089	2188.66	2352.43	1934.6	1192.69	1407.42	869.381	2126.93	1300.56
ENSCAFG00000012000	ENSCAFT00000019061	TRIM29	protein_coding	protein_coding	tripartite motif containing 29 [Source:VGNC Symbol;Acc:VGNC:47812]	0.6312	2489	GO:0000122; GO:1900181	GO:0008270; GO:0002039; GO:0042802	GO:0005737	489362	TRUE	-1.5806	0.0560016	0.998442	5	13853553	13880073	26521	+	43.7272	0	0	14.7892	12.1592	0	0	0.354828	0	0	56.7915	58.3096	3.03717	3.70438	38.4805	165.879	12.2606	0	0	0	0	5.20181	0	12.7992	0	0	0	0	0
ENSCAFG00000004369	ENSCAFT00000007026; ENSCAFT00000085594; ENSCAFT00000090108	NOX4	protein_coding	protein_coding	NADPH oxidase 4 [Source:VGNC Symbol;Acc:VGNC:43905]	0.4219	939	GO:0055114; GO:0006952; GO:0042554; GO:0003015; GO:0006801; GO:0010467; GO:0050667; GO:0072593	GO:0016491; GO:0016175; GO:0072341	GO:0016020; GO:0016021; GO:0005886; GO:0043020; GO:0005654	485144	TRUE	-0.997193	0.0562432	0.998442	21	10615970	10775277	159308	+	104.041	137.059	63.0306	18.4865	62.533	134.456	140.186	37.9666	2.36239	34.5206	151.444	47.9643	288.532	0	75.3577	41.0038	34.0572	5.43775	49.9036	31.0512	1.95263	111.839	19.4845	71.6755	172.65	58.4475	122.248	104.843	493.991
ENSCAFG00000012844	ENSCAFT00000020372	IL10RA	protein_coding	protein_coding	interleukin 10 receptor subunit alpha [Source:VGNC Symbol;Acc:VGNC:41929]	0.6067	1350	GO:0019221	GO:0004896	GO:0016020; GO:0016021; GO:0005886	610823	TRUE	1.06963	0.0562986	0.998442	5	15677547	15682163	4617	-	33.1724	334.92	8.59509	96.8695	6.94811	147.308	207.584	136.609	0	1864.11	0	134.488	0	3.70438	0	309.392	6.81142	0	246.076	149.046	0	196.368	75.3401	143.991	30.5035	165.991	18.5555	60.1307	93.9692
ENSCAFG00000012991	ENSCAFT00000048488	ARID5B	protein_coding	protein_coding	AT-rich interaction domain 5B [Source:VGNC Symbol;Acc:VGNC:38101]	0.612	4021	GO:0060612; GO:0051091; GO:0000122; GO:0001822; GO:0006807; GO:0008584; GO:0008585; GO:0009791; GO:0010761; GO:0030325; GO:0035264; GO:0045444; GO:0048008; GO:0048468; GO:0048644; GO:0048705; GO:0060021; GO:0060325; GO:0060613; GO:1990830	GO:0003713; GO:0003677; GO:0000976	GO:0005634	479217	TRUE	-0.564244	0.0564042	0.998442	4	13927217	14101364	174148	+	1084.13	369.45	1540.81	493.221	781.663	544.743	846.896	420.472	373.258	69.0411	769.84	378.072	97.1896	177.81	1216.95	238.567	622.564	320.827	575.326	495.577	486.204	161.906	820.948	485.09	1160.96	419.653	1021.65	491.838	879.004
ENSCAFG00000013552	ENSCAFT00000042945	SCYL1	protein_coding	protein_coding	SCY1 like pseudokinase 1 [Source:VGNC Symbol;Acc:VGNC:45938]	0.627	2520	GO:0006468; GO:0006890; GO:0006954; GO:0021522; GO:0034613; GO:0048666	GO:0004672; GO:0005524	GO:0005737; GO:0005793; GO:0005794; GO:0005801; GO:0005829; GO:0030126	483737	TRUE	-0.789356	0.0565296	0.998442	18	51667790	51681090	13301	-	30.1567	68.0145	124.342	51.7623	88.5884	86.5065	10.0133	153.286	0	0	37.861	63.9524	75.9294	18.5219	6.41342	93.1904	70.8388	92.4417	91.7768	36.0194	27.3368	120.292	126	53.1167	159.838	72.4749	76.9508	102.531	33.9333
ENSCAFG00000017048	ENSCAFT00000046109; ENSCAFT00000093947; ENSCAFT00000079310; ENSCAFT00000026999; ENSCAFT00000060272	FLVCR2	protein_coding	protein_coding	FLVCR heme transporter 2 [Source:VGNC Symbol;Acc:VGNC:56060]	0.5821	2329	GO:0055085; GO:0015886; GO:0097037	GO:0022857; GO:0015232; GO:0020037	GO:0016020; GO:0016021	490795	TRUE	0.808001	0.0566525	0.998442	8	48587863	48653488	65626	+	196.187	164.695	527.65	144.6	259.507	276.755	426.287	65.1522	398.323	1279.47	604.532	503.515	850.953	251.876	1118.32	699.049	593.838	701.282	254.849	137.785	168.883	194.956	58.6869	32.8884	287.09	218.224	94.1532	88.13	251.462
ENSCAFG00000001297	ENSCAFT00000073986; ENSCAFT00000081654; ENSCAFT00000050190; ENSCAFT00000047122; ENSCAFT00000002003	RHPN1	protein_coding	protein_coding	rhophilin Rho GTPase binding protein 1 [Source:VGNC Symbol;Acc:VGNC:45567]	0.6741	2176	GO:0007165	GO:0005515		482076	TRUE	1.21247	0.0566976	0.998442	13	37046923	37090922	44000	+	39.2037	10.3052	3.43803	4.43677	50.3738	24.2218	10.0133	207.22	33.0735	0	9.46524	22.5714	0	22.2263	530.711	5.59143	81.7371	296.357	7.45686	45.9558	372.952	85.1797	48.0618	0.63996	59.7868	4.6758	45.843	32.3781	46.9846
ENSCAFG00000017151	ENSCAFT00000049052; ENSCAFT00000027164	RPS4X	protein_coding	protein_coding	ribosomal protein S4 X-linked [Source:NCBI gene (formerly Entrezgene);Acc:403893]	0.5175	1546	GO:0006412	GO:0003735; GO:0003723; GO:0019843	GO:0005840; GO:0022627	403893	TRUE	-0.381759	0.0568738	0.998442	X	56182729	56296274	113546	-	1604.3	1329.37	1288.69	1512.2	2414.22	1403.29	1414.25	1485.67	1462.32	1518.9	1246.26	1526.4	1274.74	1081.16	1308.34	1087.27	1672.89	858.976	2122.91	1325.26	1177.43	1442.2	1667.46	1256.24	1862.99	1018.16	1925.94	1578.04	2150.85
ENSCAFG00000017484	ENSCAFT00000092537; ENSCAFT00000027770; ENSCAFT00000091186; ENSCAFT00000065791; ENSCAFT00000086280; ENSCAFT00000089554; ENSCAFT00000078919; ENSCAFT00000063861; ENSCAFT00000066262; ENSCAFT00000087135	CYFIP2	protein_coding	protein_coding	cytoplasmic FMR1 interacting protein 2 [Source:VGNC Symbol;Acc:VGNC:49021]	0.5362	3913	GO:0030833; GO:0006915; GO:0000902; GO:0031175; GO:0045862; GO:0051388; GO:0097202; GO:0097484; GO:0098609	GO:0031267	GO:0005737; GO:0045202; GO:0048471	479317	TRUE	1.13389	0.0569806	0.998442	4	52743048	52880589	137542	-	96.5014	239.644	28.8876	20.7049	71.2181	33.122	228.204	5.39806	552.629	0	53.6364	114.163	178.017	826.851	139.503	103.516	162.58	168.575	76.8913	48.4407	0	155.415	38.969	11.5721	85.7773	52.7072	137.489	28.5372	69.8384
ENSCAFG00000003228	ENSCAFT00000005177	PXDN	protein_coding	protein_coding	peroxidasin [Source:VGNC Symbol;Acc:VGNC:45217]	0.6301	4080	GO:0006979; GO:0055114; GO:0098869; GO:0042744; GO:0030198; GO:0030199	GO:0004601; GO:0020037; GO:0005515; GO:0016491; GO:0005201; GO:0019806	GO:0005576; GO:0005615; GO:0005783; GO:0062023	100687809	TRUE	0.848907	0.0570101	0.998442	17	836434	875117	38684	-	287.997	186.525	1139.14	947.251	606.223	976.781	845.355	983.939	255.139	1139.18	586.845	445.786	659.067	989.069	641.342	380.217	535.378	867.32	377.432	1330.23	1068.09	587.805	618.309	2226.42	684.498	728.256	891.756	860.331	863.342
ENSCAFG00000016485	ENSCAFT00000089351; ENSCAFT00000026122; ENSCAFT00000079492	RAD51B	protein_coding	protein_coding	RAD51 paralog B [Source:VGNC Symbol;Acc:VGNC:82294]	0.4556	1472	GO:0000724; GO:0006281; GO:0001701; GO:0001832; GO:0008284; GO:0010971; GO:0061053	GO:0008094; GO:0003677; GO:0005524; GO:0000166; GO:0000400; GO:0003690; GO:0003697	GO:0033063; GO:0005634; GO:0005657	490746	TRUE	-1.3366	0.0572699	0.998442	8	41778714	42357298	578585	+	49.7586	2.06105	14.8982	5.9157	41.6887	0	23.4928	20.9349	725.256	0	0	18.8095	191.342	0	17.6369	0	4.08685	21.751	0	37.2614	56.6262	28.61	0	1.91988	17.0819	16.3653	40.9313	72.4652	97.8846
ENSCAFG00000048987	ENSCAFT00000068678		protein_coding	protein_coding		0.3823	3204					TRUE	1.52188	0.0573708	0.998442	29	17837701	17840904	3204	-	142.345	131.598	177.715	23.274	7.74086	120.686	11.7958	1.40783	563.011	2331.08	808.761	439.87	289.334	589.022	330.74	243.95	358.443	236.296	153.964	7.97006	18.829	6.40122	18.2069	128.234	8.39492	45.7343	73.195	28.3414	43.8742
ENSCAFG00000009145	ENSCAFT00000046119	CHST14	protein_coding	protein_coding	carbohydrate sulfotransferase 14 [Source:VGNC Symbol;Acc:VGNC:54286]	0.6933	2142	GO:0016051; GO:0005975	GO:0008146; GO:0016740	GO:0016021; GO:0016020; GO:0005794; GO:0000139	608435	TRUE	-1.43733	0.0574281	0.998442	30	7640637	7642778	2142	+	0	0	78.5018	12.5709	3.47406	5.93187	9.24306	0	0	0	0	0	0	0	0	9.31904	43.5931	0	9.17768	14.9046	0	14.9552	0	15.359	0	0	28.9248	78.6324	1.95769
ENSCAFG00000003487	ENSCAFT00000085243; ENSCAFT00000044709; ENSCAFT00000005606	SLC66A3	protein_coding	protein_coding	solute carrier family 66 member 3 [Source:VGNC Symbol;Acc:VGNC:44937]	0.6294	808			GO:0016020; GO:0016021	609944	TRUE	-1.20803	0.0574649	0.998442	17	7915696	7929585	13890	+	66.3448	0	64.1767	36.9731	71.2181	48.4436	76.2553	246.961	30.7111	34.5206	0	19.75	139.71	3.70438	43.2906	46.5952	108.983	0	92.3504	3.72614	66.3894	67.6236	16.8866	118.393	35.9941	0	108.604	57.818	131.818
ENSCAFG00000004395	ENSCAFT00000007068	FBXO46	protein_coding	protein_coding	F-box protein 46 [Source:VGNC Symbol;Acc:VGNC:40785]	0.6607	1854		GO:0005515		612248	TRUE	-1.31283	0.0574899	0.998442	1	109875994	109877847	1854	+	0	15.4578	0	10.3525	19.1073	25.7048	107.065	28.0315	0	0	299.733	57.3691	3.03717	0	0	31.6847	70.8388	0	17.2081	23.5989	0	1.30045	7.79381	12.1592	0	0	27.8333	24.669	5.87307
ENSCAFG00000042023	ENSCAFT00000093307		protein_coding	protein_coding		0.3833	1962					TRUE	1.46355	0.0577593	0.998442	26	9329745	9331706	1962	-	192.9	0	0	362.571	410.001	215.789	487.213	218.445	2931.54	3716.38	2340.62	2022.97	2644.75	84.7125	634.307	872.068	1602.44	1274.64	132.901	30.9799	53.9095	10.2118	140.785	25.2197	190.038	394.076	354.787	157.087	111.538
ENSCAFG00000010192	ENSCAFT00000082320; ENSCAFT00000016184	RNF144B	protein_coding	protein_coding	ring finger protein 144B [Source:VGNC Symbol;Acc:VGNC:45636]	0.5128	1565	GO:0016567; GO:0006511; GO:0043066; GO:0032436; GO:0000209	GO:0004842; GO:0016740; GO:0046872; GO:0061630; GO:0031624	GO:0005737; GO:0031966; GO:0016020; GO:0016021; GO:0000151	488237	TRUE	1.26492	0.0578844	0.998442	35	17150835	17238566	87732	+	69.3604	71.1061	20.0552	49.5439	34.7406	7.41484	38.5128	31.5797	113.395	0	154.599	32.9167	106.301	507.5	17.6369	20.5019	14.9851	154.976	40.7259	21.1148	1.95263	24.0584	5.19587	12.1592	11.5913	1.16895	101.51	12.3345	10.441
ENSCAFG00000006936	ENSCAFT00000011134	RPL27A	protein_coding	protein_coding	ribosomal protein L27a [Source:NCBI gene (formerly Entrezgene);Acc:611398]	0.5174	516	GO:0006412	GO:0003735	GO:0015934; GO:0005840	611398	TRUE	-0.522396	0.0579048	0.998442	21	32099792	32102754	2963	+	957.323	559.477	776.268	497.834	684.184	479.493	404.23	531.533	195.119	69.0411	62.5526	392.189	331.052	93.6271	600.862	270.252	448.479	409.19	891.812	534.01	314.373	312.109	476.721	526.687	649.962	471.087	530.414	553.433	875.088
ENSCAFG00000008342	ENSCAFT00000013252; ENSCAFT00000093596	AGBL2	protein_coding	protein_coding	ATP/GTP binding protein like 2 [Source:VGNC Symbol;Acc:VGNC:37696]	0.4737	1883	GO:0006508; GO:0035610	GO:0004181; GO:0008270	GO:0005829; GO:0005814; GO:0036064	100685701	TRUE	-1.38825	0.0579922	0.998442	18	41960912	42002255	41344	+	27.141	0	20.6282	11.0919	46.8998	7.90916	89.3496	0	47.2479	0	0	0	185.268	7.40876	27.257	0	24.5211	40.7831	8.60407	11.1784	0	32.5113	0	0	8.54098	0	6.00326	3.85453	18.2718
ENSCAFG00000009146	ENSCAFT00000071189; ENSCAFT00000014561	RBM19	protein_coding	protein_coding	RNA binding motif protein 19 [Source:VGNC Symbol;Acc:VGNC:45413]	0.5552	3468	GO:0000398; GO:0040019	GO:0003676; GO:0003723	GO:0005730; GO:0016607; GO:0005654; GO:0005737	486284	TRUE	0.698468	0.0580287	0.998442	26	11031159	11169764	138606	-	54.2821	377.171	82.5128	120.532	137.225	156.206	305.406	125.964	224.427	1173.7	542.674	290.607	312.829	529.726	256.537	152.832	247.937	263.731	234.604	212.39	197.215	164.507	179.258	103.674	264.77	121.571	222.12	144.159	85.4859
ENSCAFG00000018726	ENSCAFT00000065372; ENSCAFT00000084166; ENSCAFT00000029733; ENSCAFT00000029727; ENSCAFT00000082133; ENSCAFT00000064953	BCORL1	protein_coding	protein_coding	BCL6 corepressor like 1 [Source:VGNC Symbol;Acc:VGNC:38419]	0.5899	5484		GO:0005515	GO:0005654; GO:0005886	481047	TRUE	-0.776542	0.0581066	0.998442	X	101154823	101214175	59353	+	162.846	169.005	125.488	173.034	173.703	61.7903	287.69	244.122	236.239	0	3.15508	100.631	124.524	33.3394	314.258	292.618	234.313	108.755	199.614	125.447	339.757	151.503	132.495	312.3	227.556	49.0959	331.816	167.287	236.881
ENSCAFG00000017535	ENSCAFT00000027794; ENSCAFT00000063328; ENSCAFT00000086856; ENSCAFT00000049393	KIF23	protein_coding	protein_coding	kinesin family member 23 [Source:VGNC Symbol;Acc:VGNC:59116]	0.4388	3096	GO:0007018; GO:0051256	GO:0008017; GO:0003777; GO:0005524; GO:0000166; GO:0003774; GO:1990939	GO:0005634; GO:0005874; GO:0005871; GO:0045171	478355	TRUE	1.24509	0.0583017	0.998442	30	33302709	33337422	34714	+	3.01567	78.3197	0.573006	53.2413	8.68514	17.7956	0	8.51588	0	0	3.15508	123.202	0	251.898	0	20.5019	93.9977	0	0	7.45229	0	37.7132	25.9794	154.87	0	24.5479	7.64051	3.85453	0
ENSCAFG00000016090	ENSCAFT00000025539; ENSCAFT00000046104	TOP2A	protein_coding	protein_coding	DNA topoisomerase II alpha [Source:VGNC Symbol;Acc:VGNC:49098]	0.3956	5554	GO:0006265; GO:0006259; GO:0000712; GO:0000819; GO:0006266; GO:0006974; GO:0007059; GO:0030263; GO:0043065; GO:0045870; GO:1905463	GO:0003918; GO:0003677; GO:0005524; GO:0000166; GO:0046872; GO:0016853; GO:0003916; GO:0000287; GO:0003682; GO:0005080; GO:0008022; GO:0008094; GO:0008301; GO:0019899; GO:0042803; GO:0042826; GO:0043130; GO:0046982	GO:0005634; GO:0005654; GO:0000228; GO:0005730; GO:0005737; GO:0005814; GO:0009330; GO:0032991; GO:1990904	480525	TRUE	0.97966	0.0585789	0.998442	9	22207638	22237496	29859	+	18.094	367.897	0	403.007	27.7924	86.5066	17.7159	74.5142	23.6239	0	78.8772	994.086	3.03717	155.584	97.8047	85.7352	19.072	217.51	30.9746	70.7968	0	118.992	119.505	69.1159	13.4215	195.215	0.54575	326.864	0
ENSCAFG00000042367	ENSCAFT00000036258; ENSCAFT00000059897	PPP2CA	protein_coding	protein_coding	protein phosphatase 2 catalytic subunit alpha [Source:NCBI gene (formerly Entrezgene);Acc:403608]	0.4391	1110	GO:0006470; GO:0007498; GO:0010719; GO:0035970; GO:0071902	GO:0016787; GO:0004721; GO:0004722; GO:0106306; GO:0106307; GO:0008022; GO:0046982; GO:0050811	GO:0000159; GO:0000775; GO:0005737; GO:0005829; GO:0005886; GO:0045121; GO:0045202	403608	TRUE	0.938902	0.0585967	0.998442	11	22385257	22410052	24796	-	268.395	124.693	91.1079	241.065	218.866	197.729	89.7347	183.801	2.36239	2140.27	470.106	318.822	54.6691	33.3394	36.8772	339.213	163.474	0	236.899	124.205	179.642	148.252	241.608	173.429	208.644	361.205	222.666	174.225	77.6551
ENSCAFG00000008248	ENSCAFT00000013097	ACTR8	protein_coding	protein_coding	actin related protein 8 [Source:VGNC Symbol;Acc:VGNC:37557]	0.4693	2135	GO:0006338; GO:0006281; GO:0006974; GO:0006310; GO:0006355; GO:0043044; GO:0006302	GO:0000166; GO:0005524	GO:0031011; GO:0005634; GO:0005694; GO:0005654; GO:0005813	607274	TRUE	-0.960371	0.0587403	0.998442	20	36118477	36133881	15405	+	70.8683	19.5799	60.7386	60.6359	66.0071	79.0916	110.917	83.0299	425.231	34.5206	0	30.0953	0	62.9744	0	11.1828	36.7817	16.3132	44.1676	84.4592	5.85788	91.682	3.8969	28.1582	88.4601	42.0822	64.3986	20.0436	18.9244
ENSCAFG00000013324	ENSCAFT00000080809; ENSCAFT00000021188; ENSCAFT00000083408; ENSCAFT00000087005; ENSCAFT00000091654	LRP6	protein_coding	protein_coding	LDL receptor related protein 6 [Source:VGNC Symbol;Acc:VGNC:42778]	0.4701	4909	GO:0060070; GO:1901998; GO:0007275; GO:0016055; GO:0006897; GO:0001933; GO:0006469; GO:0014029; GO:0014033; GO:0034392; GO:0045787; GO:0045893; GO:0045944; GO:0051091; GO:0071397; GO:0071901; GO:0072659; GO:0007268; GO:0021987; GO:0030326; GO:0001843; GO:0003344; GO:0009880; GO:0021587; GO:0021794; GO:0030278; GO:0030901; GO:0030917; GO:0035261; GO:0042475; GO:0046849; GO:0048596; GO:0060021; GO:…	GO:0017147; GO:0042813; GO:0005515; GO:0071936; GO:0005041; GO:0005102; GO:0005109; GO:0019210; GO:0019534; GO:0042802; GO:0042803; GO:0015026; GO:0034185	GO:0016020; GO:0016021; GO:0005886; GO:0005769; GO:0005794; GO:0005901; GO:0009986; GO:0031410; GO:1990851; GO:1990909; GO:0045202; GO:0043025	477692	TRUE	-0.598226	0.058823	0.998442	27	34003539	34161437	157899	+	438.78	292.668	633.744	327.582	1040.48	379.64	928.928	145.125	139.381	34.5206	668.877	193.738	382.684	59.2701	607.672	313.12	933.165	629.419	821.976	402.423	478.394	494.823	944.35	623.961	681.448	184.694	856.284	164.203	924.031
ENSCAFG00000014781	ENSCAFT00000023494; ENSCAFT00000023480; ENSCAFT00000023495	USP37	protein_coding	protein_coding	ubiquitin specific peptidase 37 [Source:VGNC Symbol;Acc:VGNC:48192]	0.4202	5731	GO:0006511; GO:0016579; GO:0000082; GO:0006275; GO:0035871; GO:0071108; GO:0007049; GO:0051301; GO:0006508	GO:0004843; GO:0004197; GO:0019901; GO:0016787; GO:0008233; GO:0008234	GO:0005634	488523	TRUE	0.737418	0.0589699	0.998442	37	25090702	25186503	95802	-	16.6001	322.488	54.4356	246.089	182.248	82.6507	241.619	91.715	274.995	34.6742	149.074	331.146	283.251	744.638	245.042	106.925	112.179	198.898	115.885	117.062	417.527	227.289	145.703	62.7161	219.68	241.731	267.357	128.067	202.165
ENSCAFG00000011630	ENSCAFT00000048008; ENSCAFT00000062431; ENSCAFT00000091624; ENSCAFT00000081251; ENSCAFT00000082866		protein_coding	protein_coding		0.4706	1637			GO:0016020; GO:0016021		TRUE	1.51136	0.0589982	0.998442	7	6484421	6533841	49421	+	58.8056	46.3735	71.0527	18.4865	22.5814	12.8524	0	0	167.73	34.5206	0	126.964	69.855	0	22.447	7.45523	8.17371	296.357	0.573605	0	0	15.6054	2.59794	26.2384	0.61007	0	0.545751	9.25087	15.6615
ENSCAFG00000007277	ENSCAFT00000043065	IL1RN	protein_coding	protein_coding	interleukin 1 receptor antagonist [Source:VGNC Symbol;Acc:VGNC:41962]	0.4356	1646	GO:2000660; GO:0006954; GO:0006955; GO:0007165; GO:0006629; GO:0030073; GO:0034115; GO:0051384	GO:0005152; GO:0005149; GO:0005125; GO:0005150; GO:0005151; GO:0045352; GO:0045353	GO:0005615; GO:0005576; GO:0031982	403660	TRUE	1.23708	0.0590874	0.998442	17	37212751	37249329	36579	+	0	21.641	0	47.3256	1.73703	34.1083	0.385128	120.287	0	34.5206	28.3957	0	48.5948	0	19.2403	150.968	36.7817	421.425	20.0762	11.1784	0	33.1616	16.8866	55.0365	0	11.6895	0	12.3345	9.78846
ENSCAFG00000000644	ENSCAFT00000000998; ENSCAFT00000086668; ENSCAFT00000076491; ENSCAFT00000068531	SYNJ2	protein_coding	protein_coding	synaptojanin 2 [Source:VGNC Symbol;Acc:VGNC:47033]	0.5589	4500	GO:0046856	GO:0034595; GO:0042578; GO:0003676; GO:0003723; GO:0016787; GO:0016791; GO:0004439		484052	TRUE	0.629107	0.059093	0.998442	1	47483942	47579831	95890	+	399.576	256.6	617.129	356.421	335.247	257.048	640.081	383.924	892.985	34.5206	82.0321	399.703	586.174	203.741	208.437	305.665	494.509	914.9	368.254	673.19	206.979	433.051	431.258	528.607	842.506	1129.21	482.443	573.554	559.248
ENSCAFG00000012143	ENSCAFT00000019299; ENSCAFT00000045553	NPEPL1	protein_coding	protein_coding	aminopeptidase like 1 [Source:VGNC Symbol;Acc:VGNC:43916]	0.6693	1976	GO:0019538; GO:0006508	GO:0070006; GO:0030145; GO:0016787; GO:0008233; GO:0004177	GO:0005737	485946	TRUE	-1.22428	0.0591205	0.998442	24	43462792	43478746	15955	+	87.4544	12.3663	25.7853	24.4022	33.0035	26.1991	15.4051	63.5143	0	0	3.15508	26.3333	88.0781	0	59.3241	39.14	6.81142	120.99	39.0051	9.93638	56.6262	35.1122	1.29897	44.1572	68.3278	0	23.4673	3.08362	67.2141
ENSCAFG00000008270	ENSCAFT00000013202; ENSCAFT00000060121; ENSCAFT00000076353; ENSCAFT00000061087; ENSCAFT00000078121; ENSCAFT00000081668; ENSCAFT00000078289; ENSCAFT00000081960; ENSCAFT00000067607; ENSCAFT00000085039	SORBS1	protein_coding	protein_coding	sorbin and SH3 domain containing 1 [Source:VGNC Symbol;Acc:VGNC:46657]	0.5467	4722		GO:0005515; GO:0005158; GO:0030159	GO:0005634; GO:0005813; GO:0005886; GO:0005925	100686806	TRUE	-0.866608	0.0591391	0.998442	28	8837338	9063777	226440	-	140.229	16.4884	705.37	115.356	126.803	220.962	162.524	11.3545	111.033	103.562	3950.16	284.965	82.0037	22.2263	254.933	607.601	355.557	217.51	96.9392	106.816	574.073	40.9643	76.6391	93.4342	158.618	32.7306	748.224	44.7126	259.067
ENSCAFG00000000103	ENSCAFT00000085308; ENSCAFT00000073241; ENSCAFT00000000162; ENSCAFT00000065699	ZNF532	protein_coding	protein_coding	zinc finger protein 532 [Source:VGNC Symbol;Acc:VGNC:48755]	0.5477	3991				476187	TRUE	0.491703	0.0594187	0.998442	1	17154193	17257227	103035	-	1019.3	1001.67	1159.77	1036.73	1040.48	2131.52	1199.29	1509.09	1403.26	3348.49	1132.67	1326.07	1934.68	1007.59	1297.11	1608.47	696.128	2619.63	595.402	2151.23	1564.06	1058.57	1119.71	1848.84	1427.57	1657.57	1699.47	1816.25	859.427
ENSCAFG00000005483	ENSCAFT00000061200; ENSCAFT00000008831; ENSCAFT00000076206	ARHGEF40	protein_coding	protein_coding	Rho guanine nucleotide exchange factor 40 [Source:VGNC Symbol;Acc:VGNC:38089]	0.6474	6579	GO:0050790	GO:0005085	GO:0005829; GO:0005886	475398	TRUE	0.509631	0.0595688	0.998442	15	18160835	18179029	18195	+	327.503	386.499	178.611	537.416	411.757	765.027	387.126	901.537	1165.88	1528.99	186.94	420.769	986.93	1372.73	173.454	530.839	540.277	985.523	455.692	1076.81	979.075	722.458	418.858	1192.25	453.855	940.34	676.16	684.394	475.481
ENSCAFG00000004481	ENSCAFT00000007217; ENSCAFT00000071413; ENSCAFT00000089571; ENSCAFT00000093535; ENSCAFT00000084267	SLC6A6	protein_coding	protein_coding	solute carrier family 6 member 6 [Source:VGNC Symbol;Acc:VGNC:46467]	0.5289	4552	GO:0006836; GO:0055085; GO:0015734; GO:0010940; GO:0032328; GO:0045597; GO:0050804; GO:0071705; GO:0089718	GO:0005369; GO:0015293; GO:0005368; GO:0015171; GO:0022858	GO:0005887; GO:0016020; GO:0016021; GO:0005886; GO:0016323; GO:0016324; GO:0031528; GO:0098982; GO:0099055	404000	TRUE	-0.480612	0.0597539	0.998442	20	4531771	4620605	88835	+	699.636	1173.77	326.04	1476.71	234.499	1664.88	901.582	2708.05	722.893	1449.86	1265.19	767.429	1466.96	2819.03	731.13	2094.92	433.206	305.873	653.909	952.651	1331.69	1859.65	446.845	1180.09	450.231	1748.74	493.358	2136.95	332.808
ENSCAFG00000013200	ENSCAFT00000020960	SCAP	protein_coding	protein_coding	SREBF chaperone [Source:VGNC Symbol;Acc:VGNC:45894]	0.6327	5385	GO:0032933; GO:0006629; GO:0001666; GO:0006955; GO:0008203; GO:0019217; GO:0032868; GO:0042304; GO:0044255; GO:0045540; GO:0045542	GO:0032934; GO:0005515; GO:0008289	GO:0000139; GO:0005789; GO:0016020; GO:0016021; GO:0005794; GO:0031410; GO:0012507	484782	TRUE	-0.824754	0.0597935	0.998442	20	41418536	41487024	68489	+	123.642	86.5639	63.0306	193	184.125	218.491	104.755	63.5143	158.28	34.5206	18.9305	39.5	182.23	7.40876	492.23	26.0933	201.618	447.255	69.9798	165.192	41.0052	74.7761	24.6804	78.0751	32.3337	37.4064	185.555	59.3598	167.056
ENSCAFG00000006493	ENSCAFT00000010489; ENSCAFT00000038148	CDC16	protein_coding	protein_coding	cell division cycle 16 [Source:VGNC Symbol;Acc:VGNC:54931]	0.4394	2064	GO:0016567; GO:0031145; GO:0045842; GO:0007091; GO:0051301; GO:0070979	GO:0005515	GO:0005737; GO:0005680; GO:0005634; GO:0005813; GO:0072686	607100	TRUE	0.972923	0.0599465	0.998442	22	61283309	61312283	28975	+	79.9153	42.2514	237.797	43.6283	72.9552	76.1258	85.8835	51.805	75.5966	0	3.15508	276.5	0	666.787	4.81007	143.513	51.7668	101.958	181.833	91.9115	33.1947	96.884	1.29897	14.0791	35.9941	56.1096	100.964	97.9051	31.9756
ENSCAFG00000030570	ENSCAFT00000046376	H2BC9	protein_coding	protein_coding	H2B clustered histone 9 [Source:VGNC Symbol;Acc:VGNC:83774]	0.6404	381	GO:0006334	GO:0046982; GO:0003677	GO:0000786; GO:0005634; GO:0005694	106558265	TRUE	0.937948	0.0600239	0.998442	35	24178933	24179313	381	+	94.3189	275.525	0	176.538	65.4557	103.151	15.8849	235.325	0	0	0	94.6627	0	972.307	55.6863	47.1948	138.038	64.5036	110.301	141.815	44.5201	483.767	39.1748	138.027	21.9838	313.012	42.3496	95.5075	39.8599
ENSCAFG00000044027	ENSCAFT00000068184	H2BC4	protein_coding	protein_coding	H2B clustered histone 4 [Source:VGNC Symbol;Acc:VGNC:83718]	0.643	381	GO:0006334	GO:0046982; GO:0003677	GO:0000786; GO:0005634; GO:0005694	488267	TRUE	0.937948	0.0600239	0.998442	35	24066399	24066779	381	-	94.3189	275.525	0	176.538	65.4557	103.151	15.8849	235.325	0	0	0	94.6627	0	972.307	55.6863	47.1948	138.038	64.5036	110.301	141.815	44.5201	483.767	39.1748	138.027	21.9838	313.012	42.3496	95.5075	39.8599
ENSCAFG00000008611	ENSCAFT00000075743; ENSCAFT00000013659; ENSCAFT00000062452; ENSCAFT00000083483	SCARB2	protein_coding	protein_coding	scavenger receptor class B member 2 [Source:VGNC Symbol;Acc:VGNC:45899]	0.4679	1476	GO:0006897; GO:0006898; GO:0006622; GO:0015917; GO:0043471; GO:1905123	GO:0005044; GO:0001786; GO:0015485; GO:0019899; GO:0031210; GO:0038024; GO:0042803; GO:0051087	GO:0005764; GO:0016020; GO:0016021; GO:0005737; GO:0005886; GO:0005765; GO:0030666; GO:0043202	478435	TRUE	-0.711552	0.060065	0.998442	32	790379	865502	75124	-	401.085	357.591	475.022	545.723	383.884	494.817	347.385	373.989	160.643	69.0411	138.824	105.333	97.1898	85.2007	40.0839	292.618	243.85	246.058	551.808	361.436	201.121	231.481	746.907	140.151	372.753	391.598	272.875	445.584	621.893
ENSCAFG00000044320	ENSCAFT00000077382; ENSCAFT00000089681	ZNF576	protein_coding	protein_coding	zinc finger protein 576 [Source:HGNC Symbol;Acc:HGNC:28357]	0.6065	1053				484467	TRUE	-1.14065	0.0601377	0.998442	1	111529942	111532767	2826	-	111.58	34.0072	38.9644	15.5287	46.8997	58.3301	118.619	34.4184	148.831	34.5206	0	4.70238	3.03717	0	113.838	55.9142	4.08685	0	64.8171	17.3887	0	79.9779	96.1236	63.996	21.9625	16.3653	142.987	45.4835	25.45
ENSCAFG00000013006	ENSCAFT00000077485; ENSCAFT00000020699; ENSCAFT00000087361; ENSCAFT00000046049	ITGA6	protein_coding	protein_coding	integrin subunit alpha 6 [Source:VGNC Symbol;Acc:VGNC:42128]	0.5094	4466	GO:0007155; GO:0007229; GO:0010668; GO:0030335; GO:0031589; GO:0035878; GO:0042327; GO:0043065; GO:0043547; GO:0043589; GO:0045944; GO:2001237	GO:0031994; GO:0038132	GO:0008305; GO:0016020; GO:0016021; GO:0005886; GO:0009986	100856563	TRUE	-0.683329	0.0602437	0.998442	36	16776863	16855449	78587	+	467.429	93.7776	609.675	451.072	357.828	323.287	380.891	250.864	552.801	34.5206	233.476	702.536	346.238	62.9744	416.872	85.7352	523.117	29.9076	294.259	187.549	765.43	197.669	209.134	104.313	325.777	176.511	1040.74	127.2	537.713
ENSCAFG00000002040	ENSCAFT00000003232	TFPI2	protein_coding	protein_coding	tissue factor pathway inhibitor 2 [Source:VGNC Symbol;Acc:VGNC:47302]	0.4895	813	GO:0010466; GO:0010951; GO:0007596; GO:0007599	GO:0030414; GO:0004867	GO:0005576; GO:0005615	475230	TRUE	0.888584	0.0606169	0.998442	14	19399720	19403708	3989	-	3.01567	427.667	0.573006	419.275	1.73703	556.607	0.770255	1490.99	2.36239	69.0411	3.15508	371.488	167.045	1741.06	4.81007	508.82	1.36228	1669.39	61.3757	1988.52	0	636.572	94.8247	723.795	2.44028	1615.49	1.63725	2565.58	7.83077
ENSCAFG00000004045	ENSCAFT00000084169; ENSCAFT00000006493; ENSCAFT00000006499; ENSCAFT00000064987; ENSCAFT00000092473; ENSCAFT00000068223; ENSCAFT00000087299; ENSCAFT00000068179; ENSCAFT00000078911; ENSCAFT00000067907	ARHGAP12	protein_coding	protein_coding	Rho GTPase activating protein 12 [Source:VGNC Symbol;Acc:VGNC:38046]	0.4009	3517	GO:0007165; GO:0043547; GO:0043087; GO:0002011; GO:0006911; GO:0007015; GO:0051058	GO:0005515; GO:0005096	GO:0005737; GO:0001891	487088	TRUE	0.871792	0.0606388	0.998442	2	14976416	15115194	138779	+	218.636	112.327	221.753	91.6932	234.499	98.3703	340.453	307.636	59.0599	2140.27	34.7059	256.75	63.7808	18.5219	70.5476	162.151	83.0994	146.819	575.899	221.085	185.5	208.072	122.103	222.706	175.7	139.105	233.035	105.614	324.324
ENSCAFG00000043730	ENSCAFT00000090176		protein_coding	protein_coding		0.4661	354	GO:0006412	GO:0003735	GO:0005840		TRUE	-0.896858	0.060664	0.998442	25	18586711	18587064	354	-	346.381	74.0443	326.534	214.146	375.782	60.6494	46.6944	92.524	212.233	0	75.7219	337.289	261.187	106.596	153.112	39.5403	426.496	0	194.721	111.281	398.235	143.876	478.323	205.935	330.619	147.059	245.849	294.38	655.5
ENSCAFG00000010868	ENSCAFT00000078158; ENSCAFT00000081192; ENSCAFT00000075044; ENSCAFT00000017316; ENSCAFT00000078470	GPAM	protein_coding	protein_coding	glycerol-3-phosphate acyltransferase, mitochondrial [Source:VGNC Symbol;Acc:VGNC:41360]	0.4509	3037	GO:0044255; GO:0008654; GO:0006629; GO:0016024; GO:0001817; GO:0006631; GO:0006637; GO:0006641; GO:0006650; GO:0006655; GO:0009749; GO:0019432; GO:0040018; GO:0042104; GO:0051607; GO:0055089; GO:0055091; GO:0070236; GO:0006072	GO:0004366; GO:0008374; GO:0016746; GO:0016740; GO:0102420	GO:0005886; GO:0016020; GO:0031966; GO:0005739; GO:0005741	486890	TRUE	-0.959945	0.0609304	0.998442	28	23258428	23298017	39590	-	147.768	35.0378	40.6834	84.2987	114.644	67.7222	223.759	31.9346	2.36239	0	63.1016	8.46429	21.2602	0	78.5644	91.3266	352.832	77.4879	87.7615	28.5671	349.52	68.2738	101.32	136.951	111.643	80.6575	154.447	53.9634	49.5949
ENSCAFG00000001851	ENSCAFT00000002941	POLR3B	protein_coding	protein_coding	RNA polymerase III subunit B [Source:VGNC Symbol;Acc:VGNC:44801]	0.4562	3707	GO:0006351; GO:0032728; GO:0045089	GO:0032549; GO:0003899; GO:0003677	GO:0005666	474531	TRUE	0.955323	0.0609478	0.998442	10	32202190	32309614	107425	-	66.3448	35.0378	9.16809	182.647	29.5295	9.88645	70.4784	30.1604	165.368	34.5206	47.3262	123.202	48.5948	677.901	62.5308	74.5523	40.8685	96.52	51.6244	42.2296	505.731	98.8345	29.8763	32.638	95.7809	49.0959	165.908	37.0035	37.1961
ENSCAFG00000032127	ENSCAFT00000049517; ENSCAFT00000088970; ENSCAFT00000067741; ENSCAFT00000092614	CHST11	protein_coding	protein_coding	carbohydrate sulfotransferase 11 [Source:VGNC Symbol;Acc:VGNC:39251]	0.5643	1025	GO:0016051; GO:0001701; GO:0002063; GO:0007585; GO:0009791; GO:0030204; GO:0030206; GO:0030326; GO:0030512; GO:0033037; GO:0036342; GO:0042127; GO:0042733; GO:0043066; GO:0048589; GO:0048703; GO:0048704; GO:0051216; GO:0005975	GO:0008146; GO:0001537; GO:0047756; GO:0050659; GO:0016740	GO:0016021; GO:0016020; GO:0005794; GO:0000139	481299	TRUE	1.11734	0.0610164	0.998442	10	33555628	33810558	254931	-	0	53.5872	275.616	13.3103	8.68514	27.6821	0	150.802	2.36239	34.5206	315.508	81.8215	0	22.2263	9.62013	76.4161	0	54.3775	51.0508	19.8728	0	16.2557	9.09278	179.829	9.15104	125.078	18.5555	71.6943	11.7461
ENSCAFG00000000352	ENSCAFT00000059521; ENSCAFT00000000554; ENSCAFT00000048549; ENSCAFT00000083864; ENSCAFT00000074993; ENSCAFT00000076068	XPOT	protein_coding	protein_coding	exportin for tRNA [Source:VGNC Symbol;Acc:VGNC:48465]	0.4314	3481	GO:0071528; GO:0006409; GO:0006886	GO:0000049; GO:0003723; GO:0031267	GO:0005737; GO:0005634; GO:0016363; GO:0005643; GO:0005654; GO:0005829	474427	TRUE	-0.540495	0.0610294	0.998442	10	7121684	7213139	91456	+	484.015	715.183	198.833	272.122	420.36	283.247	470.242	268.25	120.482	69.0412	94.6525	159.881	167.045	174.106	14.4302	249.75	275.182	188.962	514.523	437.2	298.752	507.177	527.381	291.822	183.631	288.73	260.869	470.253	507.694
ENSCAFG00000012725	ENSCAFT00000020171	RPL35A	protein_coding	protein_coding	ribosomal protein L35a [Source:VGNC Symbol;Acc:VGNC:45719]	0.4808	676	GO:0006412; GO:0002181; GO:0042273; GO:0006364	GO:0003735	GO:0005840; GO:0022625; GO:0022626	478597	TRUE	-0.517157	0.0611732	0.998442	33	28741819	28744672	2854	-	389.022	304.004	330.051	221.839	390.831	225.411	293.852	233.477	297.662	310.685	331.284	323.524	567.952	125.949	1181.67	85.7352	261.559	430.941	450.28	160.224	300.705	376.481	177.959	385.256	344.689	206.904	305.075	212.77	540.975
ENSCAFG00000015036	ENSCAFT00000023887; ENSCAFT00000043832; ENSCAFT00000023892	CPSF4	protein_coding	protein_coding	cleavage and polyadenylation specific factor 4 [Source:VGNC Symbol;Acc:VGNC:39576]	0.6016	1743	GO:0098789	GO:0046872; GO:0003676; GO:0008270; GO:1990837	GO:0005634; GO:0005847; GO:0005654; GO:0043231	489859	TRUE	1.2346	0.0612923	0.998442	6	10131420	10154201	22782	-	13.5705	150.456	0	111.038	29.5295	111.223	33.1406	10.9997	193.716	0	0	14.1071	12.1487	96.3139	0	50.3228	2.72457	17.6727	38.4315	4.96819	0	39.0136	76.6391	19.8388	90.9004	92.347	78.5878	3.85453	1.30513
ENSCAFG00000032716	ENSCAFT00000044650; ENSCAFT00000088836; ENSCAFT00000085662; ENSCAFT00000067837	EMCN	protein_coding	protein_coding	endomucin [Source:VGNC Symbol;Acc:VGNC:40339]	0.4144	1169	GO:0001525; GO:0030155; GO:0098609	GO:0030246	GO:0016020; GO:0016021; GO:0005886	609940	TRUE	1.35321	0.0612926	0.998442	32	22226042	22320063	94022	-	60.3134	52.5566	110.017	153.808	196.284	2.96594	120.545	192.672	2.36239	0	25.2406	1.88095	3.03717	59.2701	78.5644	16.7743	35.4195	0	39.5787	1.24205	271.415	33.1616	115.608	21.7587	150.687	123.909	246.133	19.2727	238.838
ENSCAFG00000012340	ENSCAFT00000019709; ENSCAFT00000073197	ABCF3	protein_coding	protein_coding	ATP binding cassette subfamily F member 3 [Source:VGNC Symbol;Acc:VGNC:37451]	0.5596	2324	GO:0055085	GO:0016887; GO:0005524; GO:0000166; GO:0042626		478651	TRUE	-0.794658	0.0613048	0.998442	34	17082987	17089911	6925	+	75.3918	109.235	52.1435	73.9462	109.433	119.626	115.153	17.0318	18.8992	69.0411	290.267	169.286	197.416	7.40876	242.107	221.793	21.7966	62.5341	82.5991	117.995	23.4315	82.5788	157.175	55.0365	104.322	224.438	124.431	74.007	72.4346
ENSCAFG00000003897	ENSCAFT00000006260; ENSCAFT00000087672	RNF11	protein_coding	protein_coding	ring finger protein 11 [Source:VGNC Symbol;Acc:VGNC:45620]	0.4011	725		GO:0046872		475358	TRUE	-0.99175	0.0613127	0.998442	15	9958122	9978863	20742	-	67.8525	88.6249	6.30306	71.7278	29.5295	128.029	62.0056	36.9022	40.1607	0	0	8.46429	91.1153	0	32.0672	41.0038	46.3176	61.1746	52.1981	22.3569	97.6315	63.072	16.8866	13.4392	73.8186	21.041	44.2058	97.9052	70.4767
ENSCAFG00000018727	ENSCAFT00000082009; ENSCAFT00000091870; ENSCAFT00000029725; ENSCAFT00000090930	RAB31	protein_coding	protein_coding	RAB31, member RAS onco family [Source:VGNC Symbol;Acc:VGNC:45274]	0.5176	827	GO:0031623; GO:0032869; GO:0043001; GO:0045055; GO:0090382	GO:0003924; GO:0005525; GO:0019003	GO:0005769; GO:0032588; GO:0045335	608485	TRUE	0.567401	0.061353	0.998442	7	75678908	75817426	138519	+	30.1568	200.952	80.2206	475.474	43.4256	192.786	55.4584	769.624	0	414.247	37.861	252.988	42.5204	563.066	41.6873	465.952	51.7668	580.479	157.168	361.435	39.0526	284.149	59.7525	368.617	97.0011	502.649	27.2875	868.811	16.9667
ENSCAFG00000013854	ENSCAFT00000021973	TLNRD1	protein_coding	protein_coding	talin rod domain containing 1 [Source:VGNC Symbol;Acc:VGNC:47403]	0.711	1173		GO:0003779; GO:0042802	GO:0001725	488764	TRUE	1.13633	0.0614055	0.998442	3	56689469	56701927	12459	-	49.7586	121.602	85.3779	95.3906	86.8514	53.3868	50.0666	180.253	368.534	34.5206	88.3423	52.6667	179.193	33.3394	19.2403	104.373	64.0274	0	40.7259	113.026	68.342	136.548	1.29897	76.1552	92.7306	105.205	115.153	54.7343	28.7128
ENSCAFG00000000714	ENSCAFT00000001110	ZBED4	protein_coding	protein_coding	zinc finger BED-type containing 4 [Source:VGNC Symbol;Acc:VGNC:48514]	0.6038	3498	GO:0045944	GO:0046983; GO:0003677; GO:0046872; GO:0000976; GO:0003723; GO:0042802	GO:0005634; GO:0005654; GO:0005737	481197	TRUE	-0.92911	0.0615157	0.998442	10	17315015	17318512	3498	-	69.3604	73.1671	131.218	71.7278	38.2146	33.6139	103.984	237.38	0	0	3.15508	15.9881	60.7435	25.9307	545.141	26.0933	87.1862	39.4237	49.9036	38.5035	52.721	95.5833	41.567	161.91	11.5913	98.1918	37.111	93.2796	18.9244
ENSCAFG00000018279	ENSCAFT00000029038	BAG5	protein_coding	protein_coding	BAG cochaperone 5 [Source:VGNC Symbol;Acc:VGNC:38367]	0.4715	1368	GO:0050790; GO:0050821; GO:0007030; GO:0010977; GO:0031397; GO:0032435; GO:0090083; GO:1902176	GO:0051087; GO:0031072; GO:0000774; GO:0019901; GO:0031625	GO:0005634; GO:0005829; GO:0005737; GO:0016020; GO:0005739; GO:0016234; GO:0048471	480444	TRUE	-0.651034	0.061589	0.998442	8	71321625	71322992	1368	-	49.7586	117.48	80.2208	232.931	55.5849	257.542	60.465	162.511	66.147	34.5206	381.765	82.7619	103.264	118.54	9.62013	188.245	58.5782	123.709	99.8072	129.173	300.705	158.655	151.979	202.227	302.595	91.1781	103.147	383.14	112.894
ENSCAFG00000015247	ENSCAFT00000046941; ENSCAFT00000024193	BLZF1	protein_coding	protein_coding	basic leucine zipper nuclear factor 1 [Source:VGNC Symbol;Acc:VGNC:38473]	0.4401	1165	GO:0043001; GO:0007030	GO:0019899; GO:0031625	GO:0000139; GO:0005634; GO:0005654; GO:0005794	490354	TRUE	0.976235	0.0616111	0.998442	7	29183132	29206040	22909	-	12.0627	106.144	17.7632	52.5018	46.8997	131.984	13.4795	47.1922	25.9863	0	34.7059	35.7381	3.03717	133.358	49.704	143.513	110.345	29.9076	58.5077	42.2296	152.305	62.4218	38.969	47.357	131.775	121.571	73.1304	49.338	123.987
ENSCAFG00000012119	ENSCAFT00000067972; ENSCAFT00000085465; ENSCAFT00000019353; ENSCAFT00000073610; ENSCAFT00000090690; ENSCAFT00000081521	MYLK	protein_coding	protein_coding	myosin light chain kinase [Source:VGNC Symbol;Acc:VGNC:43549]	0.5413	5952	GO:0006468; GO:0030335; GO:0032060; GO:0051928; GO:0060414; GO:0071476; GO:0090303; GO:0014820	GO:0004672; GO:0005524; GO:0005515; GO:0004687; GO:0000166; GO:0046872; GO:0005516	GO:0001725; GO:0005737; GO:0005886; GO:0015629; GO:0030027; GO:0032154	488012	TRUE	-0.58471	0.0616214	0.998442	33	26664800	26843181	178382	-	393.545	383.354	59.5926	827.459	232.762	2285.75	331.595	1631.5	786.678	345.206	4426.58	1312.91	121.487	3152.42	529.107	2363.3	408.685	640.294	157.741	2328.84	384.668	1146.35	170.165	1650.46	347.74	2513.24	776.057	2879.33	140.953
ENSCAFG00000032273	ENSCAFT00000020390; ENSCAFT00000049598	FXYD6	protein_coding	protein_coding	FXYD domain containing ion transport regulator 6 [Source:VGNC Symbol;Acc:VGNC:56011]	0.5819	1679	GO:0043269; GO:0006811; GO:2000649	GO:0099106; GO:0017080	GO:0016020; GO:0016021; GO:0005886; GO:0098978; GO:0099055; GO:0099056	610831	TRUE	-0.704488	0.0616561	0.998442	5	15771390	15807601	36212	+	161.338	102.022	165.026	87.2565	55.5849	267.428	51.607	200.478	179.542	517.808	0	166.464	112.375	44.4524	56.1174	113.692	111.707	483.959	219.69	58.3762	165.973	260.091	148.083	114.553	89.6804	37.4064	229.215	197.352	30.6705
ENSCAFG00000002895	ENSCAFT00000004628	AMTN	protein_coding	protein_coding	amelotin [Source:VGNC Symbol;Acc:VGNC:37841]	0.4559	1450	GO:0070175; GO:0042475; GO:0070169		GO:0005604; GO:0005911; GO:0031012	611794	TRUE	1.16966	0.0619672	0.998442	13	59852490	59867516	15027	+	198.433	0	189.172	29.1253	178.021	27.5768	115.724	196.7	1615.68	349.275	35.442	205.235	140.06	63.0126	43.7758	127.985	566.204	879.44	9.12605	15.818	27.3864	133.031	28.6546	39.8467	26.3682	150.445	58.7675	27.3235	87.5284
ENSCAFG00000046848	ENSCAFT00000084033		protein_coding	protein_coding		0.4114	2049					TRUE	0.86051	0.0619775	0.998442	10	16644	43398	26755	+	87.0853	116.561	93.0705	164.279	331.126	157.155	199.953	59.8809	1382.92	78.2995	307.219	801.246	1103.95	359.181	769.296	804.975	1012.69	703.049	122.358	105.671	104.379	97.9001	127.32	46.2701	162.568	24.582	125.478	156.546	248.768
ENSCAFG00000014047	ENSCAFT00000072397; ENSCAFT00000022308	PPP2R5B	protein_coding	protein_coding	protein phosphatase 2 regulatory subunit B'beta [Source:VGNC Symbol;Acc:VGNC:44914]	0.5716	2282	GO:0007165; GO:0043666; GO:0050790; GO:0006470; GO:0031952	GO:0019888; GO:0072542	GO:0000159; GO:0005634; GO:0005829	483755	TRUE	-1.13791	0.0620661	0.998442	18	52244736	52252237	7502	-	0	22.6715	0	93.9117	43.4257	39.0515	76.6404	0	283.487	0	0	10.3452	33.409	0	0	46.5952	193.444	43.502	40.7259	84.4592	363.189	68.2738	42.8659	87.0345	32.9438	2.3379	86.2286	55.5052	39.8064
ENSCAFG00000005096	ENSCAFT00000008210; ENSCAFT00000049262	ITIH5	protein_coding	protein_coding	inter-alpha-trypsin inhibitor heavy chain 5 [Source:VGNC Symbol;Acc:VGNC:42148]	0.5728	3396	GO:0030212	GO:0004867		100856779	TRUE	-1.21742	0.0620971	0.998442	2	28441056	28506966	65911	+	812.723	24.7325	670.99	104.264	849.407	46.4663	1281.32	70.6109	408.694	0	261.872	107.214	659.067	0	583.621	9.31904	667.52	65.2529	1357.15	2.4841	1212.58	121.592	409.175	66.5558	1122.53	43.2511	1115.51	40.858	865.952
ENSCAFG00000019847	ENSCAFT00000075886; ENSCAFT00000031572	SARS1	protein_coding	protein_coding	seryl-tRNA synthetase 1 [Source:VGNC Symbol;Acc:VGNC:45869]	0.512	1826	GO:0006434; GO:0006418; GO:0006412; GO:0000122; GO:0016525; GO:0097056; GO:1904046	GO:0004828; GO:0005524; GO:0004812; GO:0000166; GO:0016874; GO:0000978; GO:0019899; GO:0042803; GO:0000049	GO:0005737; GO:0005829	490124	TRUE	-0.860645	0.0623664	0.998442	6	42584798	42605136	20339	-	31.6646	129.846	166.745	54.7202	90.3255	100.842	120.16	140.867	16.5368	0	3.15508	161.762	0	18.5219	0	160.287	55.8537	27.1887	111.279	43.4717	46.8631	118.341	185.752	6.3996	77.4788	208.073	124.977	305.279	95.2743
ENSCAFG00000000097	ENSCAFT00000000159; ENSCAFT00000093289	ERBB3	protein_coding	protein_coding	erb-b2 receptor tyrosine kinase 3 [Source:VGNC Symbol;Acc:VGNC:54147]	0.5375	3534	GO:0007169; GO:0006468; GO:0016310; GO:0018108; GO:0008284; GO:0007275; GO:0033674; GO:0007399; GO:0003197; GO:0007422; GO:0010628; GO:0014037; GO:0021545; GO:0043524; GO:0055025; GO:0070886	GO:0004713; GO:0004672; GO:0005524; GO:0000166; GO:0004714; GO:0016301; GO:0016740; GO:0038131; GO:0038132	GO:0016021; GO:0016020; GO:0005887; GO:0043235; GO:0009925; GO:0016324; GO:0016328	481105	TRUE	1.44261	0.0623927	0.998442	10	406633	424264	17632	+	171.893	149.426	18.3362	30.3179	15.6333	6.42619	0	124.9	35.4359	69.0411	25.2406	694.071	112.375	1118.72	94.5979	74.5523	133.504	148.179	2.29442	33.5353	224.552	83.2292	0	42.2374	0	39.7443	54.0293	11.5636	0.652564
ENSCAFG00000011426	ENSCAFT00000018144	PTGIS	protein_coding	protein_coding	prostaglandin I2 synthase [Source:VGNC Symbol;Acc:VGNC:45149]	0.5687	1653	GO:0001516; GO:0055114; GO:0006633; GO:0006693; GO:0045766; GO:0071347; GO:0071354; GO:0050728; GO:0006690; GO:0032088; GO:0035360; GO:0045019; GO:0071456; GO:0097190; GO:1900119	GO:0008116; GO:0004497; GO:0020037; GO:0016705; GO:0005506; GO:0046872; GO:0016829; GO:0016853; GO:0106256	GO:0016020; GO:0005634; GO:0005901; GO:0005783; GO:0005789; GO:0005615; GO:0043231	100856661	TRUE	0.880028	0.0625704	0.998442	24	36132173	36162509	30337	-	159.831	29.8852	348.388	32.5363	48.6368	516.073	123.626	138.738	33.0735	0	63.1016	267.095	318.903	185.219	118.648	374.625	137.591	373.845	390.051	1515.3	187.452	150.853	289.67	239.985	311.746	277.041	255.957	238.21	235.576
ENSCAFG00000005428	ENSCAFT00000074414; ENSCAFT00000068535; ENSCAFT00000067943; ENSCAFT00000075425; ENSCAFT00000071284; ENSCAFT00000008733; ENSCAFT00000090049; ENSCAFT00000008872	DYRK1B	protein_coding	protein_coding	dual specificity tyrosine phosphorylation regulated kinase 1B [Source:VGNC Symbol;Acc:VGNC:40156]	0.6334	1696	GO:0046777; GO:0006468; GO:0016310; GO:0018108; GO:0007520; GO:0045893; GO:0060612; GO:0018105; GO:0018107; GO:0006412; GO:0000462	GO:0004712; GO:0004672; GO:0005524; GO:0000166; GO:0004714; GO:0016301; GO:0016740; GO:0106310; GO:0106311; GO:0003713; GO:0004674; GO:0003735; GO:0003723	GO:0005654; GO:0005694; GO:0005634; GO:0005840; GO:0022627; GO:0015935	484506	TRUE	-0.615037	0.0627073	0.998442	1	113644100	113828488	184389	+	420.686	563.696	872.688	146.413	300.507	201.684	216.442	319.7	496.103	34.5206	1120.05	380.893	167.045	74.0876	272.57	370.898	489.059	146.819	478.96	291.881	113.252	268.543	409.175	211.187	441.08	241.973	338.365	218.937	311.273
ENSCAFG00000031382	ENSCAFT00000047039; ENSCAFT00000076662; ENSCAFT00000069017; ENSCAFT00000074587	PMEPA1	protein_coding	protein_coding	prostate transmembrane protein, androgen induced 1 [Source:VGNC Symbol;Acc:VGNC:44731]	0.5346	1797	GO:0010991; GO:0030512; GO:0009968; GO:0060394	GO:0070412; GO:0050699	GO:0016020; GO:0016021; GO:0005768; GO:0031901; GO:0010008; GO:0000139; GO:0043231	485945	TRUE	0.568541	0.0627382	0.998442	24	42602595	42656209	53615	-	134.197	658.504	21.2012	1095.15	92.0625	921.914	125.166	2962.11	281.126	2381.92	299.733	790	112.376	1333.58	256.537	1276.71	224.777	2112.56	305.731	1101.7	89.8209	758.815	166.268	922.184	220.235	2192.96	104.238	1763.84	15.0089
ENSCAFG00000012424	ENSCAFT00000063633; ENSCAFT00000019716; ENSCAFT00000075102; ENSCAFT00000076752; ENSCAFT00000073502	SYNPO2	protein_coding	protein_coding	synaptopodin 2 [Source:VGNC Symbol;Acc:VGNC:47035]	0.5713	4173		GO:0005515; GO:0031005; GO:0051393	GO:0001725; GO:0005654; GO:0005829; GO:0005925; GO:0015629; GO:0030018; GO:0043231	611023	TRUE	-0.720233	0.062753	0.998442	32	37812903	38024489	211587	+	134.197	53.5872	107.152	16.2682	132.014	158.183	237.239	151.157	510.277	34.5206	1299.89	114.738	112.375	196.332	128.268	216.202	202.729	51.6586	56.2133	125.768	39.0526	100.135	79.2371	57.5964	71.3822	84.1644	319.81	37.7744	295.612
ENSCAFG00000016851	ENSCAFT00000079854; ENSCAFT00000026667; ENSCAFT00000059946; ENSCAFT00000026668; ENSCAFT00000026674; ENSCAFT00000074831	SLC25A44	protein_coding	protein_coding	solute carrier family 25 member 44 [Source:VGNC Symbol;Acc:VGNC:46315]	0.58	1231	GO:0009083; GO:1900076; GO:0032571; GO:0060348; GO:0030500; GO:0031214; GO:0007049; GO:0051301; GO:0015803; GO:0007059; GO:0055085	GO:0015658; GO:0005509; GO:0046872	GO:0000818; GO:0005739; GO:0005576; GO:0016020; GO:0016021; GO:0005634; GO:0000775; GO:0000776; GO:0000777; GO:0005694	490415	TRUE	0.715529	0.0628716	0.998442	7	41630098	41665791	35694	-	245.79	98.9225	199.436	239.782	188.277	109.323	287.606	57.4822	365.869	103.562	193.983	294.42	620.424	659.361	414.404	93.5984	136.096	418.926	119.641	82.5657	199.188	151.595	55.8556	53.7627	124.191	60.7854	151.003	163.571	209.912
ENSCAFG00000017085	ENSCAFT00000083922; ENSCAFT00000027066; ENSCAFT00000076740	RAD23A	protein_coding	protein_coding	RAD23 homolog A, nucleotide excision repair protein [Source:VGNC Symbol;Acc:VGNC:45315]	0.5704	1521	GO:0043161; GO:0006289; GO:0006281; GO:0006974; GO:0031648; GO:0032434; GO:0032436; GO:0045070; GO:0045787	GO:0003684; GO:0005515; GO:0019900; GO:0031593; GO:1990381; GO:0043130; GO:0070628	GO:0005634; GO:0000502; GO:0005654; GO:0005737; GO:0005829; GO:0032991; GO:0034451; GO:0043231	484922	TRUE	-0.588336	0.0633473	0.998442	20	49241358	49250039	8682	-	174.909	210.227	30.3693	347.547	142.436	113.265	222.219	236.671	137.019	138.082	545.83	88.4048	215.639	111.131	388.012	74.5523	243.511	115.552	52.7716	131.657	154.258	228.88	184.454	53.7566	68.9378	161.315	202.691	225.875	222.524
ENSCAFG00000010926	ENSCAFT00000017380	TMEM39A	protein_coding	protein_coding	transmembrane protein 39A [Source:VGNC Symbol;Acc:VGNC:47576]	0.4532	1783	GO:1901097; GO:1902902; GO:0045070		GO:0016020; GO:0016021; GO:0005789	478574	TRUE	-1.10691	0.0635435	0.998442	33	23084919	23116210	31292	-	34.6802	96.8691	140.386	14.0498	100.748	101.83	27.3441	216.091	0	0	22.0856	0.940477	173.119	0	19.2403	9.31904	208.43	2.71887	82.5991	93.1536	5.85788	105.337	31.1752	40.3175	44.5351	38.5753	49.6633	44.7126	31.3231
ENSCAFG00000003009	ENSCAFT00000063919; ENSCAFT00000079118; ENSCAFT00000068318; ENSCAFT00000073275; ENSCAFT00000066084; ENSCAFT00000082092; ENSCAFT00000004840; ENSCAFT00000079952; ENSCAFT00000082716; ENSCAFT00000063414	SNX14	protein_coding	protein_coding	sorting nexin 14 [Source:VGNC Symbol;Acc:VGNC:46623]	0.4395	3270	GO:0097352	GO:0080025; GO:0035091	GO:0016020; GO:0016021; GO:0005764; GO:0005770; GO:0005829; GO:0043231	474985	TRUE	-0.77767	0.0637936	0.998442	12	45518721	45599012	80292	-	153.799	181.372	155.285	343.85	300.506	190.314	412.857	181.317	99.2206	172.603	413.316	219.131	60.7435	3.70438	335.101	121.147	155.3	29.9076	373.417	103.09	64.4367	122.243	323.443	126.072	375.803	239.635	275.604	314.53	395.454
ENSCAFG00000011439	ENSCAFT00000018209; ENSCAFT00000043863	ARID4B	protein_coding	protein_coding	AT-rich interaction domain 4B [Source:VGNC Symbol;Acc:VGNC:38099]	0.4252	4135	GO:0006355; GO:0006357	GO:0003677; GO:0000976	GO:0005634; GO:0005654; GO:0005739; GO:0005829	488959	TRUE	0.590664	0.063851	0.998442	4	4602667	4750469	147803	+	750.902	217.44	240.662	657.382	614.908	407.816	520.307	346.313	217.34	2830.69	6.31016	932.012	531.505	596.405	519.487	369.033	313.326	345.297	533.452	373.856	339.757	490.271	707.938	365.417	856.538	529.534	640.166	529.612	654.522
ENSCAFG00000000848	ENSCAFT00000061162; ENSCAFT00000043628; ENSCAFT00000074446; ENSCAFT00000001328; ENSCAFT00000036735	DLA-DMA	protein_coding	protein_coding	major histocompatibility complex, class II, DM beta [Source:NCBI gene (formerly Entrezgene);Acc:607827]	0.5154	956	GO:0019882; GO:0006955; GO:0002250; GO:0002376; GO:0002504; GO:0002503	GO:0023026	GO:0042613; GO:0016020; GO:0016021; GO:0005581; GO:0005765; GO:0009986; GO:0031902; GO:0043231	481732	TRUE	0.757681	0.0638552	0.998442	12	2503325	2533990	30666	-	147.768	969.722	0	144.195	17.3703	362.338	184.476	157.544	129.932	1380.82	25.2406	189.036	75.9294	240.785	1.60336	109.965	87.1862	494.835	380.3	64.5864	0	323.163	57.1546	394.855	151.907	184.694	40.3855	75.5488	45.0269
ENSCAFG00000006222	ENSCAFT00000010057; ENSCAFT00000084412	CEP83	protein_coding	protein_coding	centrosomal protein 83 [Source:VGNC Symbol;Acc:VGNC:39139]	0.3816	2141	GO:0048278; GO:0060271; GO:0051660; GO:0071539		GO:0005814; GO:0005794; GO:0097539	482606	TRUE	-1.11891	0.0640475	0.998442	15	34418139	34499159	81021	-	45.2351	111.296	47.5595	159.724	109.433	50.4209	73.1743	4.61277	0	69.0411	0	23.5119	0	0	52.9107	27.9571	129.417	9.51605	20.0762	7.45229	0	34.462	48.0618	87.0345	73.8184	54.9406	111.879	43.1707	172.929
ENSCAFG00000005133	ENSCAFT00000008264; ENSCAFT00000089729; ENSCAFT00000008260; ENSCAFT00000061567	LTBP4	protein_coding	protein_coding	latent transforming growth factor beta binding protein 4 [Source:VGNC Symbol;Acc:VGNC:42859]	0.6743	5043	GO:0007179; GO:0030162; GO:0046879	GO:0005509; GO:0050431	GO:0016020; GO:0016021; GO:0001527; GO:0031012; GO:0062023	444849	TRUE	-0.834094	0.0641304	0.998442	1	113124109	113150442	26334	-	1468.63	243.203	4984.58	146.414	2056.64	813.162	3073.7	183.446	1263.88	69.0411	1628.02	435.441	2265.73	59.2701	3713.38	201.291	2072.04	80.2067	859.261	136.625	3071.48	474.665	331.237	91.5143	2035.19	43.2511	4828.25	266.733	3662.84
ENSCAFG00000032463	ENSCAFT00000047005	PSENEN	protein_coding	protein_coding	presenilin enhancer, gamma-secretase subunit [Source:VGNC Symbol;Acc:VGNC:53755]	0.5158	760	GO:0007219; GO:0007220; GO:0010950; GO:0016485	GO:0061133	GO:0016020; GO:0016021; GO:0032580; GO:0070765	476479	TRUE	0.978689	0.06416	0.998442	1	116886972	116888458	1487	-	46.7429	102.022	0	74.6857	33.0035	16.807	74.3296	131.287	59.0599	0	0	102.512	0	0	0	273.98	84.4617	119.63	37.2843	91.9115	109.347	60.4711	42.8659	35.8378	104.932	144.95	27.8333	83.2579	28.0602
ENSCAFG00000016718	ENSCAFT00000080901; ENSCAFT00000067653; ENSCAFT00000070476; ENSCAFT00000046873; ENSCAFT00000069789; ENSCAFT00000026470	HRH2	protein_coding	protein_coding	histamine receptor H2 [Source:VGNC Symbol;Acc:VGNC:41787]	0.5527	1624	GO:0045907; GO:0001696; GO:0007186; GO:0007165	GO:0004969; GO:0004930	GO:0016021; GO:0016020; GO:0005886	403812	TRUE	1.32129	0.0641876	0.998442	4	37275852	37386072	110221	-	42.2194	1.03052	168.464	52.5018	29.5295	64.2619	3.46615	46.8374	0	0	0	31.9762	24.2974	0	3.20671	98.7818	140.315	5.43775	22.9442	49.6819	0	18.2063	63.6494	301.421	12.2014	79.4886	18.0098	7.70906	29.3654
ENSCAFG00000000756	ENSCAFT00000001170; ENSCAFT00000048604	GRAMD4	protein_coding	protein_coding	GRAM domain containing 4 [Source:HGNC Symbol;Acc:HGNC:29113]	0.5991	2416	GO:0006915; GO:0034164; GO:0043280		GO:0005739	481202	TRUE	-0.909393	0.0645748	0.998442	10	19605955	19661694	55740	-	39.2037	13.3968	28.6503	16.2682	50.3737	54.3753	135.565	14.9028	4.7248	34.5206	66.2568	44.2024	148.821	59.2701	44.894	89.4628	16.3475	8.15662	24.665	132.899	249.936	39.6639	154.577	18.5588	35.9941	121.571	90.5949	43.1707	7.1782
ENSCAFG00000031230	ENSCAFT00000046740	CAAP1	protein_coding	protein_coding	caspase activity and apoptosis inhibitor 1 [Source:VGNC Symbol;Acc:VGNC:38618]	0.4853	1222	GO:0042981; GO:2001268			474732	TRUE	-1.33616	0.064581	0.998442	11	45064472	45109672	45201	-	0	2.06105	0	8.13408	12.1592	2.47161	7.31743	6.74174	0	34.5206	0	0	0	59.2701	11.2235	1.86381	0	0	52.198	68.3126	1.95263	4.55159	1.29897	39.6775	12.2014	4.6758	31.6535	27.7526	5.22051
ENSCAFG00000049903	ENSCAFT00000070368		protein_coding	protein_coding		0.4002	2649					TRUE	1.51262	0.0646301	0.998442	1	34972895	34975543	2649	+	7.2206	137.44	0	317.365	36.7206	23.4019	31.8513	0	342.131	0	0	1232.71	639.881	1263.1	205.771	486.135	547.263	605.56	2.5318	27.4638	0	10.5157	0	52.1547	1.42592	42.3422	27.2017	47.8184	12.6026
ENSCAFG00000042695	ENSCAFT00000065461		protein_coding	protein_coding		0.3841	3192					TRUE	1.83595	0.0651602	0.998442	7	52560217	52563408	3192	-	0	0	25.2485	5.7156	38.4307	1.04642	20.5484	116.621	239.244	2127.33	118.533	545.581	376.045	424.763	834.399	175.852	379.801	214.897	51.6557	0	0	7.1577	0	0	1.25931	28.7325	57.7808	0	2.74614
ENSCAFG00000014351	ENSCAFT00000043766; ENSCAFT00000065385; ENSCAFT00000022807	AGFG2	protein_coding	protein_coding	ArfGAP with FG repeats 2 [Source:VGNC Symbol;Acc:VGNC:37701]	0.5688	2641	GO:0043547	GO:0005096		489837	TRUE	0.966002	0.0654067	0.998442	6	9122298	9143774	21477	-	161.338	65.9534	312.288	59.8964	34.7406	65.2506	25.4184	40.0956	1011.1	483.288	410.162	42.3214	12.1487	440.823	89.7879	123.011	17.7097	6.79719	88.3353	38.5035	0	63.7222	32.4742	24.3184	105.542	142.612	123.339	112.552	43.0692
ENSCAFG00000013398	ENSCAFT00000021261; ENSCAFT00000065137	KLHL15	protein_coding	protein_coding	kelch like family member 15 [Source:VGNC Symbol;Acc:VGNC:42451]	0.509	2156	GO:0016567; GO:0006511; GO:0071630; GO:2000042	GO:0005515	GO:0031463; GO:0005634	119868409	TRUE	-1.06639	0.0655788	0.998442	X	19618569	19650728	32160	-	140.229	12.3663	94.546	21.4444	104.222	16.3126	105.525	75.2236	0	0	0	41.381	160.97	229.671	22.447	68.9609	57.216	0	196.746	70.7967	58.5788	78.0272	93.5257	17.9189	136.046	0	52.3921	31.6071	122.682
ENSCAFG00000000988	ENSCAFT00000083420; ENSCAFT00000001524	NAGA	protein_coding	protein_coding	alpha-N-acetylgalactosaminidase [Source:VGNC Symbol;Acc:VGNC:43608]	0.5682	1573	GO:0005975; GO:0008152; GO:0009311; GO:0016052; GO:0016139; GO:0019377; GO:0046477	GO:0004553; GO:0003824; GO:0016787; GO:0016798; GO:0004557; GO:0008456; GO:0042803	GO:0005764; GO:0005737	481226	TRUE	0.937825	0.0656804	0.998442	10	23304354	23396068	91715	+	33.1724	136.029	33.2343	162.682	39.9516	21.2559	76.2553	138.028	63.7847	103.562	0	121.321	42.5204	0	0	119.284	145.764	228.386	75.7158	14.9046	111.3	126.794	129.897	187.508	14.6417	140.274	38.2025	112.552	140.954
ENSCAFG00000000755	ENSCAFT00000001183; ENSCAFT00000062784; ENSCAFT00000075769; ENSCAFT00000061749; ENSCAFT00000061418	FNIP1	protein_coding	protein_coding	folliculin interacting protein 1 [Source:VGNC Symbol;Acc:VGNC:40935]	0.4268	3593	GO:0000122; GO:0043154; GO:0031929; GO:0001934; GO:0001932; GO:0002327; GO:0002904; GO:0009267; GO:0031334; GO:0032007; GO:0032008; GO:0033138; GO:2000973	GO:0005085; GO:0042030; GO:0051087; GO:0019899	GO:0016020; GO:0005737; GO:0005764; GO:0005765; GO:0005829	481496	TRUE	0.767019	0.0658936	0.998442	11	19979163	20134229	155067	-	161.338	362.744	386.352	459.945	339.764	246.173	361.25	111.061	54.362	2347.4	242.941	44.2024	326.019	70.3832	139.492	202.81	407.762	545.786	220.264	303.06	54.6735	202.049	245.505	317.42	262.33	460.566	176.491	341.36	144.216
ENSCAFG00000001377	ENSCAFT00000093051; ENSCAFT00000074898; ENSCAFT00000002126	GTPBP1	protein_coding	protein_coding	GTP binding protein 1 [Source:VGNC Symbol;Acc:VGNC:41557]	0.568	2264	GO:0006414	GO:0003924; GO:0005525; GO:0000166; GO:0003746		474506	TRUE	0.911665	0.0660139	0.998442	10	26075169	26100511	25343	-	43.7272	173.128	188.519	153.808	180.651	90.9552	7.70255	88.7071	137.019	483.288	350.214	124.143	182.23	0	33.6705	31.6847	108.983	130.506	102.102	100.606	255.794	78.6772	0	209.267	57.9566	132.091	109.696	139.534	133.123
ENSCAFG00000000693	ENSCAFT00000082588; ENSCAFT00000001083; ENSCAFT00000069547	ANGPT1	protein_coding	protein_coding	angiopoietin 1 [Source:VGNC Symbol;Acc:VGNC:37854]	0.4151	1594	GO:0048014; GO:0001525; GO:0030154; GO:0007275; GO:0001701; GO:0001933; GO:0001934; GO:0002040; GO:0002092; GO:0002719; GO:0007162; GO:0007169; GO:0007171; GO:0010595; GO:0010628; GO:0014068; GO:0014842; GO:0030097; GO:0030210; GO:0031398; GO:0031589; GO:0032680; GO:0033138; GO:0034394; GO:0042308; GO:0043066; GO:0043116; GO:0043122; GO:0043393; GO:0043524; GO:0043536; GO:0045785; GO:0050731; GO:…	GO:0030971; GO:0005102	GO:0005615; GO:0062023; GO:0005886; GO:0005902; GO:0045121	403656	TRUE	-1.21692	0.0660532	0.998442	13	8048205	8311618	263414	-	0	1.03052	5.73006	45.1072	5.21108	121.603	49.2963	0	59.0599	34.5206	0	100.631	3.03717	7.40876	12.8268	63.3695	1.36228	0	27.533	0	0	42.915	70.1443	0	128.725	4.6758	27.2875	33.149	7.83077
ENSCAFG00000010205	ENSCAFT00000016192	ID4	protein_coding	protein_coding	inhibitor of DNA binding 4, HLH protein [Source:HGNC Symbol;Acc:HGNC:5363]	0.7674	675	GO:0045892; GO:0000122	GO:0046983; GO:0140416	GO:0005737; GO:0005634; GO:0005654	106558270	TRUE	-1.36543	0.0661781	0.998442	35	18357826	18359011	1186	+	4.52351	8.24418	0	9.61301	19.1073	2.47161	3.08102	0	0	0	0	124.143	0	3.70438	0	0	89.9108	24.4699	0	32.2932	1.95263	37.7132	0	14.0791	53.6861	25.7169	13.098	114.094	12.3987
ENSCAFG00000007456	ENSCAFT00000079463; ENSCAFT00000011954; ENSCAFT00000071478	GLT8D2	protein_coding	protein_coding	glycosyltransferase 8 domain containing 2 [Source:VGNC Symbol;Acc:VGNC:41281]	0.5064	1461		GO:0016757	GO:0005794	612239	TRUE	-0.752623	0.0664325	0.998442	15	42493950	42547517	53568	-	239.746	73.1671	187.373	80.6014	140.699	255.07	149.815	90.8361	0	0	66.2567	56.4286	0	255.602	9.62013	149.105	43.5931	33.9859	139.386	64.5865	19.5263	131.996	115.608	48.6369	43.3149	18.7032	65.4901	126.428	184.676
ENSCAFG00000012205	ENSCAFT00000062849; ENSCAFT00000078881; ENSCAFT00000074316; ENSCAFT00000019415; ENSCAFT00000075781; ENSCAFT00000077292	INPP5F	protein_coding	protein_coding	inositol polyphosphate-5-phosphatase F [Source:VGNC Symbol;Acc:VGNC:42034]	0.4541	2766	GO:0001921; GO:0008344; GO:0014898; GO:0031161; GO:0042532; GO:0046856; GO:0048015; GO:0048681; GO:0072583; GO:2000145; GO:2001135; GO:0016311	GO:0042578; GO:0016791; GO:0034595; GO:0034596; GO:0042803; GO:0052833; GO:0043812	GO:0005737; GO:0005769; GO:0005905; GO:0030424; GO:0030425; GO:0043025; GO:0043231; GO:0045334; GO:0055037; GO:0016020; GO:0016021	100856192	TRUE	-0.810502	0.0664364	0.998442	28	29858658	29944490	85833	+	125.15	149.426	72.7716	163.421	170.229	191.302	170.612	65.6433	11.812	0	520.587	112.857	118.45	3.70438	51.3074	68.9609	389.613	252.855	146.269	49.6819	46.8632	150.853	103.917	170.229	235.487	225.607	206.839	148.785	133.776
ENSCAFG00000043578	ENSCAFT00000082747		protein_coding	protein_coding		0.3912	2298					TRUE	1.27973	0.0665022	0.998442	20	26232703	26235000	2298	+	9.22782	33.5694	275.509	78.5597	244.275	65.342	140.001	92.0542	1257.72	0	223.784	1235.43	1070.21	2249.47	645.817	896.875	929.724	511.983	192.022	44.2166	96.0519	55.9251	39.9353	63.2133	53.9567	103.039	116.452	124.905	141.451
ENSCAFG00000010937	ENSCAFT00000083336; ENSCAFT00000037523; ENSCAFT00000083131	CHKA	protein_coding	protein_coding	choline kinase alpha [Source:VGNC Symbol;Acc:VGNC:39218]	0.4765	1218	GO:0006646; GO:0006656; GO:0006657; GO:0016310	GO:0004103; GO:0004104; GO:0004305; GO:0008144; GO:0042802		476002	TRUE	-1.14354	0.0665563	0.998442	18	49745437	49781882	36446	+	27.141	23.702	23.4932	19.226	93.7995	43.0061	40.0533	0	366.172	0	0	33.8572	63.7807	66.6788	64.1342	0	126.692	33.9859	14.3401	4.96819	29.2894	32.5113	70.1443	34.5578	101.272	56.1096	39.294	34.6908	43.0692
ENSCAFG00000011571	ENSCAFT00000075978; ENSCAFT00000018473; ENSCAFT00000069620; ENSCAFT00000068951	SOX5	protein_coding	protein_coding	SRY-box transcription factor 5 [Source:VGNC Symbol;Acc:VGNC:46681]	0.483	2503	GO:0006357; GO:0045165; GO:0032332; GO:0055059; GO:0061036; GO:0071560; GO:2000741	GO:0003677; GO:0000978; GO:0000981; GO:0000976	GO:0005634	486635	TRUE	1.48341	0.0666029	0.998442	27	23452985	23851380	398396	+	4.52351	0	0	120.532	39.9516	79.0917	0.385128	0	0	724.932	0	331.988	33.4089	0	1.60336	89.4628	35.4194	36.7048	18.3554	134.141	447.152	5.85204	24.6804	5.75964	70.158	65.4612	85.1374	5.39634	43.0692
ENSCAFG00000041532	ENSCAFT00000007786; ENSCAFT00000080016	CTDSPL	protein_coding	protein_coding	CTD small phosphatase like [Source:HGNC Symbol;Acc:HGNC:16890]	0.5386	835	GO:0016311; GO:0006470; GO:0001933; GO:2000134	GO:0008420; GO:0016791; GO:0016787; GO:0004722; GO:0106306; GO:0106307		608986	TRUE	-1.2791	0.0666566	0.998442	23	7725446	7758067	32622	+	0	0	0	21.4444	12.1592	16.807	0	51.4501	0	0	0	15.0476	6.07435	0	0	50.3228	1.36228	0	1.14721	77.0069	0	37.7132	0	59.5163	32.3337	64.2922	28.379	32.3781	66.5615
ENSCAFG00000003732	ENSCAFT00000077301; ENSCAFT00000006004; ENSCAFT00000069110; ENSCAFT00000081726	MTRES1	protein_coding	protein_coding	mitochondrial transcription rescue factor 1 [Source:VGNC Symbol;Acc:VGNC:49215]	0.4908	1525	GO:1903108; GO:0072344	GO:0003723; GO:0000049; GO:0043023	GO:0005739; GO:0005759	100687319	TRUE	0.769949	0.0666581	0.998442	12	64244529	64303579	59051	+	30.3159	53.6292	121.596	265.822	229.712	77.5236	200.588	73.7467	280.719	433.961	550.814	198.071	646.769	415.513	449.786	252.324	508.676	399.691	25.9222	30.2544	73.0833	110.782	157.368	137.924	102.073	50.0594	151.605	164.107	267.648
ENSCAFG00000008349	ENSCAFT00000013256; ENSCAFT00000088374	DOK1	protein_coding	protein_coding	docking protein 1 [Source:VGNC Symbol;Acc:VGNC:40055]	0.6713	1286	GO:0007169; GO:0007265; GO:0035556; GO:0038145		GO:0005634; GO:0005829	483100	TRUE	-0.890501	0.0668489	0.998442	17	48589023	48591721	2699	-	0	46.3735	118.039	107.961	55.5849	99.8532	13.0943	95.4489	42.5231	0	82.0321	135.429	30.3717	0	0	100.646	14.9851	38.0642	17.2081	21.1149	1.95263	63.072	111.711	75.5153	5.49063	33.8995	74.7678	104.072	38.5013
ENSCAFG00000013416	ENSCAFT00000021295; ENSCAFT00000091042; ENSCAFT00000082460; ENSCAFT00000063846	MTX2	protein_coding	protein_coding	metaxin 2 [Source:VGNC Symbol;Acc:VGNC:53101]	0.4496	1030	GO:0015031		GO:0001401; GO:0005730; GO:0005739; GO:0016020; GO:0005741	478811	TRUE	-1.03248	0.0669106	0.998442	36	20067424	20390053	322630	+	14.2583	9.28803	0	77.7818	64.3743	33.6366	69.9086	59.778	51.5127	34.5206	168.717	70.3568	28.2163	5.44296	18.133	34.4359	76.549	18.487	35.1968	42.2296	0	40.132	30.177	54.1431	13.8072	62.3737	22.6224	13.9294	31.2543
ENSCAFG00000005204	ENSCAFT00000059813; ENSCAFT00000008400	CTNNB1	protein_coding	protein_coding	catenin beta 1 [Source:VGNC Symbol;Acc:VGNC:39700]	0.4516	2795	GO:0007155; GO:0000122; GO:0000209; GO:0000578; GO:0000904; GO:0001501; GO:0001569; GO:0001570; GO:0001658; GO:0001701; GO:0001702; GO:0001706; GO:0001708; GO:0001709; GO:0001711; GO:0001764; GO:0001822; GO:0001840; GO:0001894; GO:0001944; GO:0002052; GO:0002053; GO:0002089; GO:0003266; GO:0003338; GO:0003340; GO:0006357; GO:0007160; GO:0007268; GO:0007398; GO:0007403; GO:0007507; GO:0008283; GO:…	GO:0045296; GO:0005515; GO:0001085; GO:0001102; GO:0001221; GO:0003682; GO:0003713; GO:0008013; GO:0008022; GO:0008134; GO:0019899; GO:0019900; GO:0019901; GO:0019903; GO:0030331; GO:0035257; GO:0044325; GO:0045294; GO:0046332; GO:0070411; GO:0070491; GO:0097718; GO:0140297; GO:1990226	GO:0030054; GO:0005912; GO:0000791; GO:0005634; GO:0005667; GO:0005737; GO:0005813; GO:0005829; GO:0005886; GO:0005911; GO:0005916; GO:0005923; GO:0005938; GO:0014704; GO:0016020; GO:0016323; GO:0016327; GO:0016328; GO:0016342; GO:0016600; GO:0030018; GO:0030027; GO:0030877; GO:0031253; GO:0031528; GO:0032991; GO:0032993; GO:0034750; GO:0042734; GO:0043296; GO:0045177; GO:0045202; GO:0045211; GO:…	477032	TRUE	-0.377518	0.0671358	0.998442	23	10559718	10572927	13210	+	854.943	1022.28	673.282	1532.91	519.371	1233.33	682.829	1579.7	262.226	1070.14	785.615	1136.1	598.323	1978.14	631.721	1239.43	613.028	991.03	774.94	1669.31	175.737	1648.97	345.526	1314.48	723.54	1928.76	561.577	2286.51	628.419
ENSCAFG00000002206	ENSCAFT00000003469	TBC1D8	protein_coding	protein_coding	TBC1 domain family member 8 [Source:VGNC Symbol;Acc:VGNC:47151]	0.4668	7183				474551	TRUE	0.600617	0.0671841	0.998442	10	41729623	41835075	105453	+	427.256	255.598	260.88	389.072	329.271	421.387	326.771	473.387	1582.14	428.642	721.04	469.603	1213.28	1427.02	2011.51	888.805	1232.06	599.472	347.18	144.265	526.874	273.397	402.196	175.02	786.166	186.505	413.67	204.962	681.994
ENSCAFG00000005488	ENSCAFT00000074065; ENSCAFT00000065532; ENSCAFT00000061582; ENSCAFT00000083947; ENSCAFT00000008837	ZCWPW2	protein_coding	protein_coding	zinc finger CW-type and PWWP domain containing 2 [Source:HGNC Symbol;Acc:HGNC:23574]	0.4322	1862		GO:0008270; GO:0046872; GO:0035064		100682830	TRUE	-1.26081	0.0675533	0.998442	23	15732462	15902789	170328	-	13.5705	6.18314	0	3.71737	24.337	6.42619	23.8779	29.0959	0	0	0	35.7381	33.4089	3.70438	0	14.9105	6.81142	2.71888	105.543	0	1.95263	2.60616	2.59794	0.63996	0.61007	0	25.1045	30.8363	103.105
ENSCAFG00000003263	ENSCAFT00000060928; ENSCAFT00000005233	RPS7	protein_coding	protein_coding	ribosomal protein S7 [Source:VGNC Symbol;Acc:VGNC:45748]	0.5627	941	GO:0006412; GO:0001843; GO:0006364; GO:0010628; GO:0030154; GO:0042274; GO:0050821; GO:1902255; GO:1904667; GO:2000059	GO:0003735; GO:0003730; GO:0019901; GO:0048027; GO:1990948	GO:0005840; GO:0005634; GO:0005730; GO:0005813; GO:0022626; GO:0022627; GO:0032991; GO:0045202; GO:1990904; GO:0032040	475649	TRUE	0.497965	0.0677218	0.998442	17	2138779	2143178	4400	+	618.212	1279.91	892.743	754.251	710.444	486.908	581.158	904.458	349.634	517.808	353.369	1908.23	938.487	1670.67	311.051	281.435	792.849	469.006	1313.55	658.285	595.552	452.558	732.618	1498.15	822.982	896.584	950.695	395.475	1028.44
ENSCAFG00000029102	ENSCAFT00000023708; ENSCAFT00000086645	MLX	protein_coding	protein_coding	MAX dimerization protein MLX [Source:VGNC Symbol;Acc:VGNC:43267]	0.5501	1006	GO:0006355; GO:0006357; GO:0000122; GO:0045892; GO:0045944	GO:0008134; GO:0046983; GO:0000978; GO:0000981; GO:0000977; GO:0001227; GO:0003677; GO:0042803; GO:0046982; GO:1990837	GO:0005634; GO:0005654; GO:0005737; GO:0005829; GO:0031965	607668	TRUE	1.01458	0.0678896	0.998442	9	20391762	20395735	3974	-	21.1097	161.792	0.573006	35.4942	114.644	26.6934	35.4317	206.51	16.5368	0	3.15508	192.798	3.03717	1077.97	28.8604	115.556	107.621	24.4698	20.0762	40.9876	0	62.4218	81.835	26.8783	59.1768	35.0685	13.098	58.5889	30.6705
ENSCAFG00000000611	ENSCAFT00000072835; ENSCAFT00000070634; ENSCAFT00000000947; ENSCAFT00000000950	MEGF10	protein_coding	protein_coding	multiple EGF like domains 10 [Source:VGNC Symbol;Acc:VGNC:43147]	0.5263	3896	GO:0014719; GO:0014816; GO:0014841; GO:0022409; GO:0033002; GO:0034109; GO:0043652; GO:0043654; GO:0048627; GO:0048641; GO:0051147; GO:0051451; GO:0055001; GO:1902742; GO:2000288	GO:0005515; GO:0001849; GO:0005044; GO:0005112	GO:0016020; GO:0016021; GO:0001891; GO:0005886	474665	TRUE	0.767552	0.0678897	0.998442	11	16378669	16617335	238667	+	39.9447	175.964	349.903	161.271	410.261	305.891	197.566	118.724	589.24	831.234	541.219	843.199	902.499	1231.21	1330.09	715.669	711.286	672.1	165.637	176.915	709.306	130.517	77.3291	366.007	511.158	409.843	147.422	304.121	393.154
ENSCAFG00000006073	ENSCAFT00000009843; ENSCAFT00000077864; ENSCAFT00000039500; ENSCAFT00000061977; ENSCAFT00000067187; ENSCAFT00000082821; ENSCAFT00000076484; ENSCAFT00000071767	POSTN	protein_coding	protein_coding	periostin [Source:VGNC Symbol;Acc:VGNC:44822]	0.4043	2541	GO:0007155; GO:0030198; GO:0008593; GO:0009888; GO:0071307	GO:0005515; GO:0008201; GO:0046872; GO:0050839	GO:0005615; GO:0031012; GO:0005802; GO:0062023	477298	TRUE	0.706665	0.0683007	0.998442	25	3167359	3208411	41053	+	224.667	981.057	131.218	4367.26	130.277	1700.96	159.058	5695	82.6838	345.206	28.3957	1332.66	3.03717	14217.4	17.6369	3886.05	617.115	5167.23	512.229	3261.62	3.90526	2762.16	1008	3032.77	33.5538	2462.98	54.5751	11397.1	191.854
ENSCAFG00000044623	ENSCAFT00000076074		protein_coding	protein_coding		0.3986	2223					TRUE	1.60275	0.0684155	0.998442	X	42406950	42409172	2223	+	4.87031	0	62.1092	207.037	15.4677	0	118.012	35.1936	71.3438	0	126.246	127.547	648.179	547.541	1022.69	248.173	105.841	374.268	133.982	51.6623	0	10.5724	38.5892	0	93.7506	1.77133	31.2875	0	28.1292
ENSCAFG00000018005	ENSCAFT00000074057; ENSCAFT00000072593; ENSCAFT00000075703; ENSCAFT00000078671; ENSCAFT00000071306; ENSCAFT00000028597; ENSCAFT00000060362	MAN2C1	protein_coding	protein_coding	mannosidase alpha class 2C member 1 [Source:VGNC Symbol;Acc:VGNC:42947]	0.6491	2669	GO:0006013; GO:0005975; GO:0008152; GO:0009313	GO:0004559; GO:0030246; GO:0003824; GO:0046872; GO:0016787; GO:0016798	GO:0005654	611620	TRUE	-0.883666	0.0685358	0.998442	30	38218567	38229041	10475	-	78.4074	144.273	27.5043	79.8619	145.91	107.762	145.193	40.8053	75.5966	34.5206	69.4118	20.6905	91.1152	37.0438	72.1509	91.3265	155.3	96.52	73.4214	88.1854	0	86.4802	57.1546	49.2769	125.064	1.16895	76.9506	59.3597	17.6192
ENSCAFG00000014493	ENSCAFT00000023028; ENSCAFT00000071186; ENSCAFT00000089895; ENSCAFT00000061596		protein_coding	protein_coding		0.5232	959			GO:0016020; GO:0016021		TRUE	1.09048	0.0687758	0.998442	6	9270884	9288871	17988	-	1.50784	29.3358	4.59306e-05	200.394	12.1592	56.1729	15.7902	320.324	0	0	0	104.393	69.855	3.70438	0	20.5018	5.44914	107.395	33.3024	48.4399	0	33.8118	46.7629	139.391	25.6229	123.909	0.545751	23.8981	0
ENSCAFG00000009970	ENSCAFT00000015870; ENSCAFT00000046238	RBBP5	protein_coding	protein_coding	RB binding protein 5, histone lysine methyltransferase complex subunit [Source:VGNC Symbol;Acc:VGNC:53127]	0.4541	2098	GO:0006974; GO:0043627; GO:0051568	GO:0005515; GO:0000976; GO:0035064; GO:0042800	GO:0048188; GO:0005634; GO:0005654; GO:0005730; GO:0035097; GO:0044666; GO:0071339	488568	TRUE	-0.733712	0.0688281	0.998442	38	1608314	1646094	37781	-	321.169	109.235	88.2429	153.808	211.917	145.331	243.401	138.383	42.5231	34.5206	6.31016	195.619	75.9294	3.70438	49.704	136.058	224.777	100.598	100.954	62.1024	19.5263	278.297	119.505	154.87	243.418	61.9543	187.738	87.1124	231.008
ENSCAFG00000017599	ENSCAFT00000059764; ENSCAFT00000088910; ENSCAFT00000027912	PIAS2	protein_coding	protein_coding	protein inhibitor of activated STAT 2 [Source:VGNC Symbol;Acc:VGNC:44520]	0.456	2081	GO:0016925; GO:0006351; GO:0006357; GO:0060766	GO:0019789; GO:0008270; GO:0016740; GO:0046872; GO:0003677; GO:0008134; GO:0031625; GO:0061665; GO:0001085; GO:0003712	GO:0005634; GO:0005654; GO:0016605	480147	TRUE	-0.979476	0.0691036	0.998442	7	44454095	44583657	129563	+	116.103	31.9462	4.58405	83.5592	246.658	13.3467	172.152	71.6753	198.441	0	113.583	142.952	315.866	0	70.5476	39.14	84.4617	137.303	52.198	12.4205	11.7158	37.0629	196.144	35.8378	176.92	122.74	104.784	52.4216	137.691
ENSCAFG00000046571	ENSCAFT00000085386	CBX6	protein_coding	protein_coding	chromobox 6 [Source:HGNC Symbol;Acc:HGNC:1556]	0.6071	2428	GO:0000122		GO:0005634; GO:0031519	481249	TRUE	-0.945978	0.0694656	0.998442	10	25967300	25988497	21198	+	82.2685	43.2819	20.7441	58.5877	95.5365	63.7424	3.91155	158.482	2.62847	43.6426	69.7973	101.46	218.679	0	1.65332	112.405	225.552	37.0055	178.358	52.342	109.823	56.2822	99.1865	15.999	126.514	158.55	81.6901	91.8442	228.241
ENSCAFG00000015995	ENSCAFT00000086368; ENSCAFT00000082793; ENSCAFT00000071078; ENSCAFT00000087904; ENSCAFT00000025383	DLG4	protein_coding	protein_coding	discs large MAGUK scaffold protein 4 [Source:HGNC Symbol;Acc:HGNC:2903]	0.5709	3672	GO:0016188; GO:0035176; GO:0035418; GO:0035641; GO:0035865; GO:0045184; GO:0048169; GO:0050885; GO:0060997; GO:0065003; GO:0071625; GO:0099645; GO:2000821	GO:0005515; GO:0008022; GO:0019900; GO:0035255; GO:0097110	GO:0005737; GO:0005783; GO:0005886; GO:0008021; GO:0008328; GO:0014069; GO:0016020; GO:0030054; GO:0030425; GO:0030863; GO:0031234; GO:0032281; GO:0043197; GO:0044224; GO:0044300; GO:0044306; GO:0044309; GO:0045202; GO:0045211; GO:0060076; GO:0071944; GO:0097060; GO:0098794; GO:0098839; GO:0098978	489462	TRUE	-0.656817	0.0696419	0.998442	5	32163594	32188126	24533	-	90.4701	48.4346	17.7632	58.4175	104.222	54.871	130.561	66.7077	59.0646	138.151	91.4974	50.787	85.0527	66.679	270.967	91.3266	291.545	81.5662	184.701	162.708	41.0067	125.496	55.8564	149.751	89.6811	158.977	70.949	87.8833	114.199
ENSCAFG00000005217	ENSCAFT00000084035; ENSCAFT00000008416; ENSCAFT00000086335; ENSCAFT00000091349	NCAPG2	protein_coding	protein_coding	non-SMC condensin II complex subunit G2 [Source:VGNC Symbol;Acc:VGNC:43642]	0.4307	3526	GO:0001833; GO:0006366; GO:0030218	GO:0035064; GO:0043425	GO:0005634; GO:0000796; GO:0005654; GO:0016607	475559	TRUE	1.13055	0.0697016	0.998442	16	20649489	20712208	62720	-	81.4231	188.586	0	167.118	31.2665	18.7843	13.0943	165.35	0	0	66.2567	10.3452	0	0	0	83.8713	6.81142	42.1425	53.3452	125.447	0	26.6593	57.1546	213.747	78.699	161.315	15.281	95.5923	101.147
ENSCAFG00000006622	ENSCAFT00000010669	HOXC6	protein_coding	protein_coding	homeobox C6 [Source:VGNC Symbol;Acc:VGNC:41760]	0.572	708	GO:0006355; GO:0009952; GO:0048706	GO:0003700; GO:0000981; GO:0003677		486499	TRUE	1.2127	0.0699467	0.998442	27	1234689	1236137	1449	-	0	65.9534	244.673	5.9157	137.225	1.97729	65.4717	92.2554	75.5966	34.5206	0	94.9881	0	655.675	0	68.9609	0	0	6.88326	105.574	0	35.7625	97.4226	215.027	75.0386	45.589	45.843	192.727	71.1295
ENSCAFG00000011995	ENSCAFT00000077425; ENSCAFT00000019051; ENSCAFT00000078891; ENSCAFT00000046766	THEMIS2	protein_coding	protein_coding	thymocyte selection associated family member 2 [Source:VGNC Symbol;Acc:VGNC:47344]	0.5921	2269	GO:0050852; GO:0050864		GO:0005634; GO:0005737	100856410	TRUE	1.09926	0.0700219	0.998442	2	72464026	72502928	38903	-	93.0726	52.5566	0	59.8964	17.4053	15.324	110.368	63.1822	2.59351	34.5206	236.631	13.1667	0	3.70438	60.6899	307.931	4.36881	212.241	24.0914	0	44.9104	121.076	123.402	5.13492	26.9881	52.6027	40.5676	132.962	7.44543
ENSCAFG00000023413	ENSCAFT00000060203; ENSCAFT00000035983	TTC32	protein_coding	protein_coding	tetratricopeptide repeat domain 32 [Source:VGNC Symbol;Acc:VGNC:47952]	0.5208	2134		GO:0005515		100856293	TRUE	-0.715598	0.0700363	0.998442	17	14945975	14971187	25213	-	294.908	246.486	134.176	240.834	369.539	200.855	82.2024	118.503	903.049	166.646	422.421	265.562	255.681	200.102	752.419	491.484	636.517	306.409	250.543	88.325	531.556	133.953	244.855	214.801	311.793	78.7458	219.238	158.441	410.134
ENSCAFG00000012042	ENSCAFT00000062683; ENSCAFT00000062381; ENSCAFT00000019129	USP2	protein_coding	protein_coding	ubiquitin specific peptidase 2 [Source:HGNC Symbol;Acc:HGNC:12618]	0.5576	2093	GO:0006511; GO:0016579; GO:0000122; GO:0032922; GO:0043153; GO:0045475; GO:0045931; GO:0048512; GO:0050821; GO:0006508	GO:0004843; GO:0030332; GO:0031625; GO:0042802; GO:0016787; GO:0008233; GO:0008234	GO:0005737	608188	TRUE	1.37743	0.0700509	0.998442	5	14525797	14549291	23495	+	13.5705	0	122.623	21.4444	52.1108	6.92052	0	24.4832	0	0	72.5669	64.8929	27.3346	0	3.20671	76.4161	6.81142	73.4096	0.573605	4.96819	7.81051	2.60091	45.4639	137.591	15.2517	36.2374	23.4673	75.5488	98.5371
[truncated: 19,610 more rows]
[truncated: 96 more columns]
